# Supplementary material for: Bioinformatics Analyses of the Transcriptome Reveal Ube3a-Dependent Effects on Mitochondrial-Related Pathways
Source: Int J Mol Sci. 2020 Jun 10;21(11):4156. doi: 10.3390/ijms21114156 (PMC7312912; doi:10.3390/ijms21114156)
Supplement: Supplementary file 1 [file ijms-21-04156-s001.zip]

Archive with 23 entries (22 files):
- ijms-809633-suppl/
- ijms-809633-suppl/ijms-809633-supplementary-english done.docx
- ijms-809633-suppl/Legends to Figures_SuppFigs_SuppTables_310520.docx
- ijms-809633-suppl/SuppFig-S1.TIF
- ijms-809633-suppl/SuppFig-S2.TIF
- ijms-809633-suppl/SuppFig-S3.TIF
- ijms-809633-suppl/SuppFIg-S4.TIF
- ijms-809633-suppl/SupplementaryTable1 DEG WTvsNULL.txt
- ijms-809633-suppl/SupplementaryTable10 FactorRegressionAnalysis ROS metabolic pathway.txt
- ijms-809633-suppl/SupplementaryTable11 FactorRegressionAnalysis positive regulation of apoptosis.txt
- ijms-809633-suppl/SupplementaryTable12 FactorRegressionAnalysis MitoCarta2.txt
- ijms-809633-suppl/SupplementaryTable13 Transcriptome from AS model mouse DEG MitoCarta2.txt
- ijms-809633-suppl/SupplementaryTable15 DEG MitoCarta2 iPSC data.txt
- ijms-809633-suppl/SupplementaryTable16 DEG Dup15q data Mitochondrion GO term.txt
- ijms-809633-suppl/SupplementaryTable17 DEG Dup15q MitoCarta2.txt
- ijms-809633-suppl/SupplementaryTable18 Proteomics data AS vs control three brain regions.docx
- ijms-809633-suppl/SupplementaryTable2 MitoCarta2  WT and NULL.txt
- ijms-809633-suppl/SupplementaryTable3 MitoCarta2 DEG WTvsNULL.txt
- ijms-809633-suppl/SupplementaryTable4 DEG WTcontrol vs WTTNFa.txt
- ijms-809633-suppl/SupplementaryTable5 DEG NULLcontrol vs NULLTNFa.txt
- ijms-809633-suppl/SupplementaryTable6 CROSS DEGinWT and DEGinNULL.txt
- ijms-809633-suppl/SupplementaryTable7 MitoCarta2 DEGinWT and DEGinNULL.txt
- ijms-809633-suppl/SupplementaryTable8 FactorRegressionAnalysis Genotype and TNFa factors.txt
