# Supplementary material for: Bioinformatics Analyses of the Transcriptome Reveal Ube3a-Dependent Effects on Mitochondrial-Related Pathways
Source: Int J Mol Sci. 2020 Jun 10;21(11):4156. doi: 10.3390/ijms21114156 (PMC7312912; doi:10.3390/ijms21114156)
Supplement: Supplementary file 1 [file ijms-21-04156-s001.zip › ijms-809633-suppl/SupplementaryTable1 DEG WTvsNULL.txt]

Gene	Ube3a+/+ S1	Ube3a+/+ S2	Ube3a+/+ S3	Ube3a-/- S7	Ube3a-/- S8	Ube3a-/- S9	log2FoldChange	pvalue	padj	Up/Down in Ube3a-/-
2200002D01Rik	1469	1824	1446	2634	2260	2555	0.523990526	7.82E-23	1.36E-19	UP
6030419C18Rik	547	434	421	358	321	263	-0.702593703	4.21E-31	1.10E-27	Down
6720489N17Rik	30	24	4	0	0	0	-6.779173521	4.69E-05	4.54E-03	Down
Abca5	1766	1806	1466	1259	1534	959	-0.56545535	1.24E-07	2.87E-05	Down
Acot2	639	629	572	475	468	344	-0.655181425	6.65E-05	5.93E-03	Down
Acp1	749	582	592	1062	1072	1136	0.648158109	6.20E-05	5.69E-03	UP
Actb	136544	129670	110352	161491	184386	151028	0.271337183	4.58E-05	4.49E-03	UP
Actn4	23125	20218	17979	27906	29064	23198	0.257636915	4.24E-06	6.16E-04	UP
Adcyap1	0	0	0	117	39	35	8.285195106	3.00E-12	1.96E-09	UP
Adcyap1R1	1805	1263	1085	950	964	701	-0.786302315	2.63E-11	1.42E-08	Down
Agtr1B	97	80	68	26	9	12	-2.504512878	7.48E-05	6.45E-03	Down
Ahr	708	943	561	1442	1567	1170	0.784872583	1.07E-05	1.41E-03	UP
Akap12	14002	10975	10655	10492	11246	10075	-0.285602054	8.29E-05	6.81E-03	Down
Aldh1L2	2460	1982	1891	1749	1849	1405	-0.469953296	3.42E-05	3.56E-03	Down
Angptl7	126	103	112	324	449	299	1.513611996	6.42E-07	1.26E-04	UP
Apod	6	19	7	106	63	54	2.654199928	6.13E-06	8.51E-04	UP
Arrdc3	698	657	589	1171	1108	1111	0.677534365	3.30E-05	3.46E-03	UP
Bcat1	2814	2517	2220	1975	2165	1519	-0.550266545	2.31E-05	2.63E-03	Down
Bmp4	439	329	314	659	639	547	0.647114105	2.85E-08	8.45E-06	UP
Cadm3	254	259	228	116	135	74	-1.336349006	8.78E-09	3.00E-06	Down
Cbx6	1847	1861	1816	2612	3110	2454	0.42599412	4.85E-05	4.61E-03	UP
Ccbe1	55	96	60	163	245	189	1.360742702	2.95E-07	6.01E-05	UP
Cd109	5524	4685	3864	3718	4610	3542	-0.368360582	4.79E-05	4.59E-03	Down
Cd59A	994	1133	960	1943	1814	1494	0.626566766	1.10E-07	2.66E-05	UP
Cd9	2245	2377	2107	3695	3690	3060	0.496873179	3.32E-06	4.89E-04	UP
Cdh2	7315	6555	5831	5498	6521	5424	-0.302326046	8.67E-05	7.02E-03	Down
Cdkn1A	16636	14748	12494	22449	22421	17189	0.370617255	1.13E-06	2.05E-04	UP
Cdkn1C	1210	1206	933	1001	847	717	-0.51398406	9.42E-05	7.47E-03	Down
Cdsn	846	506	519	419	408	366	-0.76075627	1.41E-05	1.80E-03	Down
Chchd10	574	670	573	494	366	353	-0.721665345	2.25E-06	3.60E-04	Down
Col18A1	137	125	124	389	357	307	1.313528399	2.52E-11	1.42E-08	UP
Cryab	5146	4545	4011	7030	6587	6702	0.44843329	1.85E-05	2.23E-03	UP
Cxcl14	1433	1451	1287	3495	3014	2703	1.009068315	1.05E-16	1.03E-13	UP
Cxcl5	13	7	21	241	422	327	4.446824686	1.76E-10	8.10E-08	UP
Cyb5R1	2087	1751	1731	1645	1676	1258	-0.417187522	2.28E-05	2.61E-03	Down
Cyp1B1	29784	27299	22769	35704	44136	34779	0.395045856	1.09E-09	4.38E-07	UP
Cyp26B1	242	234	165	438	469	318	0.804790883	8.23E-09	2.87E-06	UP
Dcaf12L1	1215	1197	1015	812	938	816	-0.54511302	1.48E-08	4.75E-06	Down
Dcn	1323	1075	1088	2076	2221	1882	0.697101156	1.07E-06	2.00E-04	UP
Dkk2	1190	1119	921	1944	1917	1990	0.738815794	1.54E-15	1.34E-12	UP
Dmpk	1886	1390	939	2184	2407	2029	0.547901065	4.84E-177	7.59E-173	UP
Dzip1	2011	1582	1661	1433	1556	1133	-0.485038275	3.19E-05	3.42E-03	Down
Edil3	537	583	450	817	1024	737	0.580807212	4.00E-07	8.04E-05	UP
Eef1A1	56736	40919	43423	42067	37775	34993	-0.420336713	1.89E-12	1.29E-09	Down
Eno2	125	107	90	222	265	228	1.030068459	6.85E-06	9.43E-04	UP
Epha3	176	177	108	334	452	425	1.284341804	7.75E-08	1.96E-05	UP
Ereg	1881	1594	1533	2575	2804	2472	0.522253759	1.00E-14	8.27E-12	UP
Erh	995	899	850	781	716	614	-0.510701894	1.11E-83	8.75E-80	Down
Errfi1	1100	863	828	1540	1530	1431	0.568294841	9.21E-06	1.24E-03	UP
Esrrg	0	0	0	8	20	29	6.59421388	6.90E-07	1.34E-04	UP
Fam129A	4974	4296	3875	3697	4016	3014	-0.424222318	2.65E-06	4.12E-04	Down
Fbxo33	1020	1082	730	1561	1622	1393	0.569642772	2.21E-05	2.54E-03	UP
Fgd3	1493	1294	1271	1203	1163	773	-0.51200869	1.16E-07	2.76E-05	Down
Fhl1	6474	5967	4672	8245	8793	7037	0.367543417	4.98E-10	2.17E-07	UP
Fibcd1	28	46	29	8	1	1	-3.520121102	9.35E-05	7.45E-03	Down
Fos	152	94	106	254	286	268	1.083510137	1.64E-06	2.77E-04	UP
Foxg1	1926	1758	1374	1091	1255	1008	-0.715893564	4.80E-05	4.59E-03	Down
Fst	7402	7927	6685	12670	13750	11573	0.653322902	5.13E-11	2.60E-08	UP
Fyn	2827	2679	2409	2026	2162	1685	-0.564692488	1.20E-07	2.80E-05	Down
Fzd1	1428	1145	1148	1935	2504	1900	0.6387184	2.49E-43	1.30E-39	UP
Gars	9065	7490	7189	7382	7302	6510	-0.289766412	8.28E-05	6.81E-03	Down
Gas1	502	488	409	899	1181	1056	1.041225883	8.43E-07	1.61E-04	UP
Gas6	4487	4280	4097	3713	3842	3391	-0.366094494	1.06E-04	8.36E-03	Down
Gda	825	758	650	1572	1331	1064	0.696583506	3.89E-05	3.96E-03	UP
Glrx	272	274	234	542	441	544	0.850037124	1.30E-06	2.33E-04	UP
Gpm6B	666	673	437	1000	1193	987	0.721906464	2.08E-08	6.39E-06	UP
Gpr149	1244	966	848	699	858	552	-0.664374831	5.09E-33	1.60E-29	Down
Gpx3	1046	883	761	1588	1423	1155	0.50401605	6.96E-17	7.29E-14	UP
Grem2	6084	5408	4758	7608	8335	6849	0.360749569	8.28E-11	4.06E-08	UP
Gsta4	1583	1475	1100	2731	2314	2213	0.684474379	1.09E-06	2.01E-04	UP
Gstm2	433	409	410	793	638	690	0.630768283	5.04E-20	6.08E-17	UP
Gstm6	7	12	22	84	98	89	2.551170609	9.86E-06	1.31E-03	UP
Hacd4	1241	1097	1007	1751	1916	1347	0.448437914	4.23E-05	4.29E-03	UP
Hoxa13	2	0	4	60	114	74	5.217643201	5.42E-08	1.44E-05	UP
Hoxb9	2125	2304	2021	1488	1772	1480	-0.579954539	2.04E-05	2.40E-03	Down
Hoxd13	21	7	2	419	516	343	5.309377744	6.04E-12	3.65E-09	UP
Icos	0	0	0	16	4	36	6.603250672	1.40E-09	5.34E-07	UP
Ifitm3	2226	2243	2087	3928	3437	2865	0.50261121	1.91E-05	2.29E-03	UP
Ift74	2134	1997	1797	2642	3053	2940	0.419341948	1.63E-08	5.12E-06	UP
Igf2	19865	17559	15758	15736	16681	12922	-0.361280022	5.43E-05	5.10E-03	Down
Igfbp2	772	680	462	2030	2008	1857	1.51100031	6.88E-10	2.92E-07	UP
Igfbp3	2505	1915	1811	4083	4809	3324	0.84182923	1.40E-19	1.57E-16	UP
Igfbp5	1771	1733	1178	2581	2900	2069	0.563766994	1.25E-04	9.71E-03	UP
Il1Rl1	681	473	369	1520	2002	1188	1.508392297	3.03E-05	3.30E-03	UP
Inhbb	424	350	411	677	720	649	0.65355907	7.96E-06	1.08E-03	UP
Irx3	173	151	190	466	350	309	0.983598391	4.49E-06	6.43E-04	UP
Isoc1	2157	2046	1567	1292	1432	1121	-0.711274141	1.84E-06	3.00E-04	Down
Itga8	714	761	563	1208	1644	1165	0.847232837	1.54E-06	2.68E-04	UP
Ivl	14	11	8	71	60	56	2.387287503	8.08E-26	1.59E-22	UP
Kdm5C	1285	966	905	1671	2059	1274	0.533076462	8.88E-07	1.68E-04	UP
Kdm6A	632	484	395	1037	1026	900	0.856193384	8.03E-05	6.78E-03	UP
Klf13	997	959	852	2078	2801	1828	1.117081374	1.34E-12	9.57E-10	UP
Lactb	743	800	658	1074	1294	1032	0.493919539	1.77E-09	6.62E-07	UP
Lpl	684	681	517	427	492	408	-0.629090689	3.62E-05	3.74E-03	Down
Ltbp1	4666	3464	3066	5147	6962	4910	0.482467558	6.92E-16	6.38E-13	UP
Mamdc2	653	621	527	321	496	286	-0.84654693	2.55E-07	5.26E-05	Down
Man1A	2409	2161	1916	3108	4140	2823	0.501027248	2.10E-05	2.46E-03	UP
Maoa	8187	8496	7528	6903	6908	6455	-0.388146866	4.50E-05	4.49E-03	Down
Map2	1042	1023	784	321	387	352	-1.546959925	7.40E-05	6.41E-03	Down
Mapk6	4229	4050	3321	3240	3469	2972	-0.387116911	3.01E-05	3.30E-03	Down
Mdk	401	303	313	238	234	164	-0.811159919	6.18E-05	5.69E-03	Down
Megf10	1460	1458	1450	815	970	826	-0.879453553	1.35E-06	2.39E-04	Down
Mgp	9117	7922	8134	13290	12753	11868	0.459893521	4.56E-05	4.49E-03	UP
Moxd1	15	10	26	69	113	82	2.207334478	3.07E-06	4.59E-04	UP
Msx1	16	7	11	77	47	59	2.315621887	4.97E-06	7.03E-04	UP
Mtss1	479	430	383	747	801	580	0.586180049	3.28E-05	3.46E-03	UP
Naalad2	541	543	372	273	330	262	-0.873089286	1.52E-05	1.92E-03	Down
Ndnf	214	251	190	401	559	422	0.943237669	6.70E-05	5.94E-03	UP
Nell2	8	13	24	123	62	99	2.492284054	2.01E-07	4.26E-05	UP
Net1	719	615	609	942	1138	1042	0.55897992	6.40E-05	5.77E-03	UP
Nipal1	874	818	629	1200	1499	1044	0.560605007	5.71E-05	5.30E-03	UP
Nmt1	2957	2896	2898	4589	4592	3477	0.388648138	1.95E-05	2.32E-03	UP
Nnmt	883	890	678	676	641	397	-0.655151951	4.55E-05	4.49E-03	Down
Npy1R	480	343	358	282	262	214	-0.766454607	2.42E-08	7.29E-06	Down
Nr4A1	726	620	528	1024	1102	845	0.537870362	2.13E-07	4.46E-05	UP
Nr4A3	108	102	64	199	237	208	1.12023732	1.61E-05	2.00E-03	UP
Nrk	680	695	660	403	480	300	-0.930191524	6.50E-05	5.83E-03	Down
Nrp1	10387	9965	7963	13071	18156	12682	0.502325917	1.44E-07	3.19E-05	UP
Oaf	3265	2932	2619	4545	4216	3557	0.352692655	7.02E-06	9.58E-04	UP
Olr1	622	467	348	776	941	712	0.643940066	1.41E-13	1.10E-10	UP
Osmr	1346	1174	810	1792	2263	1707	0.674312182	9.29E-08	2.28E-05	UP
Otud7A	0	0	0	24	15	31	6.883907733	1.11E-10	5.28E-08	UP
Parm1	760	733	620	1386	1737	1241	0.912698405	5.52E-06	7.73E-04	UP
Pbdc1	895	901	871	1682	1661	1574	0.749159896	7.05E-05	6.18E-03	UP
Perp	3481	3455	3061	4790	5020	4234	0.357536402	1.09E-05	1.42E-03	UP
Phf20L1	2879	2566	2188	3308	4193	3290	0.373512466	3.19E-08	9.09E-06	UP
Pla2R1	919	821	650	451	495	594	-0.739954206	4.51E-06	6.43E-04	Down
Plk2	9082	7097	7130	6421	6794	5815	-0.418615285	5.64E-12	3.54E-09	Down
Pogk	1379	981	1174	917	861	746	-0.617077988	4.60E-09	1.64E-06	Down
Ppbp	43	28	17	244	181	138	2.566541064	8.08E-05	6.78E-03	UP
Prg4	92	72	51	211	261	258	1.659944192	9.28E-08	2.28E-05	UP
Prkar2B	2613	2310	2092	3414	3710	3199	0.430794016	9.12E-05	7.31E-03	UP
Prl7B1	22	22	51	6	1	0	-3.975700446	2.87E-05	3.17E-03	Down
Prmt2	614	458	428	381	342	250	-0.752374428	2.39E-06	3.75E-04	Down
Pros1	2814	2471	2006	3465	4616	3176	0.498780968	2.32E-06	3.68E-04	UP
Prrx1	15782	16084	12759	20542	23335	18381	0.349761234	3.22E-05	3.42E-03	UP
Psap	9746	6974	7711	7022	7677	5806	-0.383965093	1.88E-07	4.11E-05	Down
Ptgs2	10960	11080	8191	13185	16971	13435	0.403238502	1.20E-05	1.54E-03	UP
Qpct	653	639	685	439	469	404	-0.732194949	3.34E-06	4.89E-04	Down
Rabgap1	3490	3003	2582	2572	2881	2409	-0.3304408	8.27E-05	6.81E-03	Down
Raly	1267	982	1120	995	859	682	-0.547987584	8.49E-05	6.94E-03	Down
Ramp3	52	53	54	181	143	131	1.376995177	7.33E-05	6.39E-03	UP
Rcan2	1080	878	827	1450	1452	1237	0.445702576	1.67E-05	2.05E-03	UP
Rgs5	996	1181	966	1624	1603	1606	0.489981886	2.84E-05	3.17E-03	UP
Ripk2	2177	2187	1810	3058	2997	2698	0.37535932	3.81E-05	3.91E-03	UP
Rnd3	6435	5667	4951	7850	9090	7274	0.378935387	1.17E-04	9.11E-03	UP
Rps6Ka2	511	426	350	339	234	195	-0.871132316	2.20E-05	2.54E-03	Down
Rragd	610	632	515	410	461	404	-0.590922092	1.92E-07	4.13E-05	Down
Rspo3	442	400	403	806	772	834	0.829193498	3.23E-05	3.42E-03	UP
S100A6	58984	60955	58430	100919	87705	82396	0.465737552	1.16E-04	9.07E-03	UP
Sdc4	2026	1592	1390	2696	3570	2241	0.634959672	6.27E-08	1.61E-05	UP
Sdpr	9473	9541	8461	17349	17514	14279	0.702922648	6.26E-08	1.61E-05	UP
Sema3D	522	444	384	704	820	796	0.664740155	1.37E-07	3.07E-05	UP
Sfrp1	931	746	529	1609	1666	1346	0.953018888	1.32E-22	2.07E-19	UP
Sgk1	1882	1449	1373	2741	2739	2407	0.623556012	1.04E-05	1.37E-03	UP
Shox2	526	613	427	1130	1015	752	0.751032196	7.26E-13	5.43E-10	UP
Slc7A11	2137	2151	1686	1400	1632	1230	-0.617892564	3.86E-11	2.02E-08	Down
Slitrk5	287	308	208	481	621	402	0.77305171	1.94E-06	3.14E-04	UP
Smarca1	570	620	544	355	392	398	-0.727161267	3.21E-09	1.17E-06	Down
Sorbs2	5376	4744	3971	3817	4258	3265	-0.440427611	5.32E-05	5.03E-03	Down
Speg	475	555	441	719	1031	804	0.661412991	6.37E-05	5.77E-03	UP
Spp1	32388	31820	28842	44627	46546	43307	0.401880761	1.67E-05	2.05E-03	UP
Stat3	2385	1832	1691	2912	2981	2498	0.383983186	3.00E-08	8.71E-06	UP
Stmn2	756	900	717	1447	1185	1239	0.575085157	6.35E-05	5.77E-03	UP
Synpo	1851	1592	1528	2604	2738	2090	0.446642296	1.01E-08	3.38E-06	UP
Tcf4	4715	5110	3863	6528	8327	6553	0.515375998	3.05E-05	3.30E-03	UP
Tfpi2	290	174	157	111	103	63	-1.28407674	4.63E-05	4.51E-03	Down
Tgfbr2	2468	2218	1716	3373	3975	2904	0.553616482	1.04E-09	4.29E-07	UP
Timp1	5230	5125	4693	7405	7393	6371	0.358610514	1.73E-06	2.89E-04	UP
Tiparp	2914	2852	2166	4140	4023	3419	0.420768162	1.33E-07	3.04E-05	UP
Tmcc3	3319	3181	2772	2643	2563	2196	-0.455635283	1.69E-05	2.05E-03	Down
Tmem45A	1110	989	1022	1814	1583	1420	0.491001665	1.45E-08	4.72E-06	UP
Tnfsf15	950	759	656	1561	2112	1211	0.912853994	1.59E-06	2.74E-04	UP
Tnnt2	279	187	237	130	131	123	-0.999583247	1.61E-06	2.74E-04	Down
Tpm3	7264	6196	5988	9958	10399	8788	0.454145769	4.02E-08	1.11E-05	UP
Tuba1C	1634	1804	1358	2394	2417	2248	0.431210849	2.44E-05	2.76E-03	UP
Tubb2B	1059	744	1005	637	649	475	-0.816450662	3.76E-10	1.69E-07	Down
Ubr4	4029	2665	2442	2556	2619	2071	-0.449839508	6.99E-05	6.17E-03	Down
Ubxn4	9186	8989	8072	11218	13370	10997	0.306782142	1.61E-11	9.37E-09	UP
Uchl1	1959	1691	1589	1460	1493	1257	-0.444474327	4.44E-05	4.47E-03	Down
Usp28	471	378	395	273	327	229	-0.7211936	4.68E-07	9.29E-05	Down
Vegfd	2538	2046	1561	2873	3345	2736	0.428575441	1.83E-06	3.00E-04	UP
Wars	2886	2302	2014	1987	2054	1759	-0.432735474	7.79E-05	6.68E-03	Down
Xpot	5876	5340	4970	5139	5134	4303	-0.282998495	8.01E-05	6.78E-03	Down
Zfp503	2268	2481	1861	3189	3768	3079	0.473218079	2.84E-06	4.33E-04	UP
Zfp950	772	861	524	1055	1619	1137	0.696923806	3.54E-08	9.91E-06	UP
								8.94E-05	7.19E-03
								1.35E-27	3.02E-24
								5.49E-05	5.13E-03
								2.84E-06	4.33E-04
								8.58E-43	3.37E-39
								8.01E-05	6.78E-03
								3.03E-06	4.57E-04
								2.85E-05	3.17E-03
