# Supplementary material for: Bioinformatics Analyses of the Transcriptome Reveal Ube3a-Dependent Effects on Mitochondrial-Related Pathways
Source: Int J Mol Sci. 2020 Jun 10;21(11):4156. doi: 10.3390/ijms21114156 (PMC7312912; doi:10.3390/ijms21114156)
Supplement: Supplementary file 1 [file ijms-21-04156-s001.zip › ijms-809633-suppl/SupplementaryTable10 FactorRegressionAnalysis ROS metabolic pathway.txt]

GENE	Ube3a+/+ C3_S3	Ube3a+/+ C2_S2	Ube3a+/+ C1_S1	Ube3a+/+ T3_S6	Ube3a+/+ T2_S5	Ube3a+/+ T1_S4	Ube3a-/- C3_S9	Ube3a-/- C2_S8	Ube3a-/- C1_S7	Ube3a-/- T3_S12	Ube3a-/- T2_S11	PvalChi_genotype	Benjamini-Hochberg Adjusted P value Genotype	PvalChi_TNFa	Benjamini-Hochberg Adjusted P value TNFa	PvalChi_Interaction	Benjamini-Hochberg Adjusted P value Interaction
Arrdc3	6.38012	6.4892	6.54965	5.89715	6.02828	6.07074	7.01392	7.01121	7.06647	6.1334	6.29527	2.99759E-07	3.19E-05	1.48E-19	8.25E-18	1.13E-02	3.69E-01
Crct1	2.98504	3.38415	3.33371	3.88445	4.28325	4.22092	4.27557	3.91763	4.28452	5.1299	5.0626	8.45E-19	4.86E-16	9.69E-18	4.60E-16	8.05E-01	9.93E-01
Ctu1	4.98236	4.99721	4.99721	5.35186	5.4161	5.40717	5.19296	5.40717	5.4848	5.56834	5.51343	0.000290639	9.16E-03	5.42759E-05	4.40E-04	1.47E-01	9.02E-01
Ednra	5.12396	5.18739	5.3033	3.08532	2.57115	3.12182	5.09987	5.49717	5.60947	4.04344	4.30068	4.57828E-08	5.90E-06	1.02E-43	2.08E-41	8.62E-05	1.35E-02
Fibin	6.57786	6.69827	6.46614	6.09582	6.3081	6.00635	6.54247	6.38688	6.53814	5.66988	5.45104	1.45362E-05	8.11E-04	4.51E-20	2.68E-18	2.09E-03	1.43E-01
Id2	7.61431	7.93952	7.84581	6.9256	7.01751	6.96414	8.09316	8.18116	8.16166	7.15149	7.17549	0.000233765	7.73E-03	1.04E-35	1.51E-33	2.87E-01	9.73E-01
Foxg1	7.22621	7.4725	7.56372	8.27512	8.18507	8.01863	6.91672	7.13569	6.99577	7.91279	7.89581	6.39695E-06	4.25E-04	4.49E-29	4.55E-27	2.96E-01	9.71E-01
Ikbke	4.50435	4.79421	4.891	5.93489	5.98896	5.82305	5.19296	5.15329	4.9761	6.09582	6.10479	0.000117861	0.004523551	1.57E-50	4.15E-48	1.82E-01	9.29E-01
Itga11	6.53379	6.65415	6.79682	5.82895	5.63121	5.19296	6.8977	7.10743	6.95368	6.12905	6.07074	0.000033945	1.65E-03	1.10E-20	6.81E-19	2.72E-01	9.70E-01
Itga8	6.33505	6.63595	6.57228	5.92959	5.39816	5.68017	7.06133	7.4055	7.09755	6.24611	6.18621	4.95609E-09	8.30E-07	8.77E-18	4.20E-16	5.79E-01	9.84E-01
Mcoln2	1.81979	2.74765	1.02489	3.03845	3.25958	2.43681	0	0	0	1.65916	1.25553	1.26306E-08	1.84E-06	6.71785E-06	6.78E-05	4.04E-01	9.56E-01
Megf10	7.28001	7.28551	7.28688	6.5582	6.47235	6.32077	6.7178	6.87833	6.70441	5.83481	5.50939	1.54E-17	8.15E-15	6.71E-38	1.08E-35	1.56E-01	9.11E-01
Poln	1.94591	2.51338	3.24881	0	0.87745	0.252054	0.37808	0	0	0	0	3.03901E-09	5.22E-07	1.08206E-06	1.29E-05	1.39E-05	3.16E-03
S1Pr1	5.56834	5.12396	5.6058	6.22059	5.99146	5.87493	6.00389	5.86079	5.8522	6.59167	6.47235	3.55712E-07	3.71E-05	2.11581E-10	4.63E-09	7.98E-01	9.94E-01
Sfrp1	6.27288	6.61607	6.83733	6.18208	6.16121	5.73334	7.20564	7.41878	7.38399	6.79571	6.44254	4.31597E-08	5.71E-06	2.8359E-06	3.11E-05	6.75E-01	9.91E-01
Slit3	6.57368	6.46459	6.77079	5.94803	5.96871	5.56452	6.90475	7.24351	6.88551	6.31897	6.12249	5.81926E-05	2.52E-03	1.50E-13	4.92E-12	9.30E-01	1.00E+00
Alox5	4.05132	4.1564	4.00925	4.60946	4.53217	4.27557	4.27431	4.21699	4.76284	4.86118	5.09987	0.000216082	0.007343037	2.75E-05	2.40E-04	0.577369	0.982903184
Cxcl1	3.56393	3.87904	3.61664	6.10925	5.99645	5.79909	4.61214	3.69658	3.90848	6.66441	6.55678	0.000714458	0.017998457	3.36E-55	9.67E-53	0.374737	0.95285815
Cybb	3.84464	4.18161	4.11276	6.05209	6.10256	5.78074	3.9461	4.08253	3.56893	5.4848	5.33754	0.000802264	0.019703282	3.05E-59	9.79E-57	0.0931483	0.812877764
Eif6	6.33505	6.41836	6.71296	7.31588	7.12528	7.13569	6.77651	6.64118	6.93049	7.4922	7.27586	0.00224586	0.040893455	4.07E-15	1.54E-13	0.698521	0.990858037
Icam1	5.18739	5.31321	5.15906	7.19893	7.24423	6.9344	5.50533	5.67675	5.61313	7.41095	7.34472	1.05739E-05	0.000632574	4.04E-142	6.59E-139	0.427746	0.959511827
Ier3	6.82002	6.96035	7.0639	7.65917	7.55276	7.50659	7.0775	7.28961	7.39634	7.97212	7.82684	6.39281E-06	0.000425435	6.40E-19	3.43E-17	0.76015	0.994331469
Igf1	6.59304	6.57368	6.69456	5.64545	5.56068	5.23644	6.78219	6.97915	6.93731	5.95584	5.76832	9.67437E-06	0.000586008	6.99E-43	1.37E-40	0.393608	0.953997399
Il6	4.90592	4.59668	4.66151	5.26269	5.64545	5.1299	5.20401	5.27811	4.91663	6.22059	6.2519	9.88426E-10	1.84182E-07	4.66E-16	1.88E-14	0.0256374	0.555732522
Mmp3	3.50821	3.16079	3.66188	7.23056	7.43897	6.84375	4.05777	4.27951	4.46433	8.48094	8.46779	1.29154E-16	5.8722E-14	6.37E-209	2.49E-205	0.0610938	0.725197114
Mycn	2.86843	3.28761	3.03441	0.315067	0.315067	0	4.31417	4.32148	3.22802	1.0879	2.87829	0.000967867	0.022446716	8.94E-13	2.68E-11	0.41566	0.9582062
Ngfr	2.35457	2.40505	2.66328	3.00751	3.23861	3.08532	3.07702	2.80987	2.89804	3.87904	3.33028	6.80801E-06	0.000445816	1.23E-09	2.39E-08	0.568885	0.982820387
Stat3	7.43367	7.51371	7.77737	7.28139	7.36074	7.21229	7.82365	8.00035	7.97694	7.67555	7.53956	1.33161E-06	0.000116221	4.59E-05	3.77E-04	0.927144	0.999830128
Tspo	6.90475	6.88141	7.03703	7.18992	7.30787	7.10085	7.00579	7.03791	7.42952	7.56476	7.50329	0.000375534	0.011020544	4.38E-05	3.62E-04	0.417234	0.958448341
