# Supplementary material for: Bioinformatics Analyses of the Transcriptome Reveal Ube3a-Dependent Effects on Mitochondrial-Related Pathways
Source: Int J Mol Sci. 2020 Jun 10;21(11):4156. doi: 10.3390/ijms21114156 (PMC7312912; doi:10.3390/ijms21114156)
Supplement: Supplementary file 1 [file ijms-21-04156-s001.zip › ijms-809633-suppl/SupplementaryTable11 FactorRegressionAnalysis positive regulation of apoptosis.txt]

NAME	Ube3a+/+ C3_S3	Ube3a+/+ C2_S2	Ube3a+/+ C1_S1	Ube3a+/+ T3_S6	Ube3a+/+ T2_S5	Ube3a+/+ T1_S4	Ube3a-/- C3_S9	Ube3a-/- C2_S8	Ube3a-/- C1_S7	Ube3a-/- T3_S12	Ube3a-/- T2_S11
Il6	4.90592	4.59668	4.66151	5.26269	5.64545	5.1299	5.20401	5.27811	4.91663	6.22059	6.2519
S100B	3.96528	4.52026	4.61127	3.8544	3.93923	3.95843	5.01064	5.05625	5.3033	4.19251	4.92592
Sfrp1	6.27288	6.61607	6.83733	6.18208	6.16121	5.73334	7.20564	7.41878	7.38399	6.79571	6.44254
Ptgs2	9.01091	9.31299	9.3021	9.64342	9.56156	9.39757	9.50569	9.73932	9.48691	9.78092	9.75858
Tfpt	5.1299	5.30827	5.31812	5.72685	5.50126	5.54126	5.45104	5.53339	5.59842	5.94017	5.68017
Sfrp2	5.09987	5.32788	5.16479	4.17052	3.26301	3.21704	5.7462	5.68698	5.76205	4.9039	4.21823
Ripk2	7.50163	7.69074	7.68616	8.19836	8.23483	8.00001	7.90064	8.0057	8.02584	8.31703	8.37032
Nr4A1	6.27099	6.43133	6.58893	6.07535	6.02345	5.90808	6.74052	7.00579	6.93245	6.35437	6.42325
Fam162A	7.03262	6.83411	7.06219	7.11802	7.15929	7.26753	7.04141	7.06647	7.34278	7.56372	7.50549
Ngfr	2.35457	2.40505	2.66328	3.00751	3.23861	3.08532	3.07702	2.80987	2.89804	3.87904	3.33028
Gadd45B	5.87493	5.96358	5.98394	6.58617	6.83733	6.66058	6.22258	6.2106	6.41346	6.94312	6.79682
Igfbp3	7.50219	7.55799	7.82644	6.66823	6.61473	6.37161	8.10922	8.47845	8.31483	7.18007	7.01392
