# Supplementary material for: Bioinformatics Analyses of the Transcriptome Reveal Ube3a-Dependent Effects on Mitochondrial-Related Pathways
Source: Int J Mol Sci. 2020 Jun 10;21(11):4156. doi: 10.3390/ijms21114156 (PMC7312912; doi:10.3390/ijms21114156)
Supplement: Supplementary file 1 [file ijms-21-04156-s001.zip › ijms-809633-suppl/SupplementaryTable12 FactorRegressionAnalysis MitoCarta2.txt]

NAME	Ube3a+/+ C3_S3	Ube3a+/+ C2_S2	Ube3a+/+ C1_S1	Ube3a+/+ T3_S6	Ube3a+/+ T2_S5	Ube3a+/+ T1_S4	Ube3a-/- C3_S9	Ube3a-/- C2_S8	Ube3a-/- C1_S7	Ube3a-/- T3_S12	Ube3a-/- T2_S11
Abat	6.46147	6.47543	6.45047	6.01616	6.13123	5.64191	6.60259	6.71417	6.90174	6.40853	6.27099
Acot2	6.35089	6.44572	6.46147	6.78219	6.52649	6.6958	5.84354	6.1506	6.16542	6.4708	6.16331
Aldh1A7	6.27664	6.29527	6.50578	5.5835	5.35186	5.45959	6.6995	6.34388	6.77537	6.05678	5.92158
Aldh1L2	7.54539	7.59237	7.80832	7.95963	7.98378	7.82564	7.2485	7.52294	7.46737	7.6019	7.6039
Atp8	5.89164	6.02345	5.77144	6.46925	6.24417	6.1506	6.41017	6.38351	6.1717	6.69084	6.49979
Car5B	5.96358	6.30992	6.40523	5.61677	5.86079	5.57973	6.32794	6.61473	6.59441	6.20658	6.01127
Cbr2	5.04343	4.77675	5.03044	4.47989	4.7044	4.25772	5.39363	5.62402	5.7869	4.71102	4.8668
Chchd10	6.35263	6.50877	6.35437	6.57368	6.61338	7.05618	5.8693	5.90536	6.20456	6.27664	6.30628
Cryab	8.29705	8.422	8.54617	8.08703	8.23324	8.31434	8.81031	8.79301	8.85808	8.55968	8.54384
Ctu1	4.98236	4.99721	4.99721	5.35186	5.4161	5.40717	5.19296	5.40717	5.4848	5.56834	5.51343
Dkkl1	0	0	0	0	0	0	1.02489	0	0	1.60944	2.18652
Eva1B	6.47389	6.51175	6.44413	6.08904	5.99894	5.94542	6.608	6.64769	6.87936	6.44572	6.27288
Fam162A	7.03262	6.83411	7.06219	7.11802	7.15929	7.26753	7.04141	7.06647	7.34278	7.56372	7.50549
Gadd45Gip1	6.09357	6.4708	6.37843	6.63068	6.74876	6.66313	6.66313	6.69084	6.64379	6.9976	6.8977
Glrx	5.45959	5.61677	5.60947	6.52942	6.87626	6.09807	6.30079	6.09131	6.29711	7.14835	7.15774
Gpx3	6.63595	6.78446	6.95368	6.55251	6.58755	6.2106	7.05272	7.26123	7.37086	6.95273	6.78106
Gsta4	7.00397	7.29709	7.36771	6.84801	7.10661	6.81344	7.70256	7.74716	7.91279	7.55747	7.40428
Ier3	6.82002	6.96035	7.0639	7.65917	7.55276	7.50659	7.0775	7.28961	7.39634	7.97212	7.82684
Ikbke	4.50435	4.79421	4.891	5.93489	5.98896	5.82305	5.19296	5.15329	4.9761	6.09582	6.10479
Kcnj8	0	0	0	0	0	0	1.58915	3.07279	1.99447	0.126027	0
Lactb	6.49072	6.68586	6.61204	6.93731	6.99942	6.82979	6.94022	7.16627	6.98008	7.16781	7.19068
Lpin1	6.85224	6.80351	6.92854	6.69827	6.49072	6.51767	7.06133	7.32185	7.21818	6.84588	6.63332
Mmp3	3.50821	3.16079	3.66188	7.23056	7.43897	6.84375	4.05777	4.27951	4.46433	8.48094	8.46779
Msrb1	6.64379	6.8222	7.03527	6.60123	6.54679	6.57228	7.04665	6.99668	7.19818	6.91274	6.82111
Ndrg4	7.78447	7.99733	8.00068	7.66716	7.60589	7.32449	8.15104	8.30573	8.23138	7.87284	7.67925
Ndufa3	7.15383	7.35372	7.39388	7.54697	7.5632	7.55119	7.58376	7.6034	7.75491	7.9047	7.8332
Ngfr	2.35457	2.40505	2.66328	3.00751	3.23861	3.08532	3.07702	2.80987	2.89804	3.87904	3.33028
P2Ry2	3.61664	3.92318	3.77227	4.71345	4.84773	4.48294	4.53118	4.78513	4.539	4.92986	5.00395
Prkar2B	7.64635	7.74544	7.86864	8.27817	8.21771	7.94626	8.07091	8.21906	8.13593	8.56541	8.49556
Sfn	4.83768	4.96854	5.18739	5.7301	5.77144	5.55296	5.62762	5.54126	5.50533	5.78996	5.8522
Sfxn4	4.01746	4.00589	4.29581	3.14932	3.13009	3.25639	3.87904	4.07942	4.11414	3.88636	3.71196
Slit3	6.57368	6.46459	6.77079	5.94803	5.96871	5.56452	6.90475	7.24351	6.88551	6.31897	6.12249
Stat3	7.43367	7.51371	7.77737	7.28139	7.36074	7.21229	7.82365	8.00035	7.97694	7.67555	7.53956
Timm13	6.57228	6.74406	6.59987	7.17166	6.98657	7.02643	6.93342	7.0076	7.21964	7.41638	7.30586
Tshz3	5.86647	5.79606	6.1181	5.32301	5.31812	5.22575	6.16961	6.35263	6.14847	5.66296	5.48894
Uqcc2	7.18235	7.1301	7.44366	7.46221	7.46164	7.48549	7.32251	7.48437	7.68983	7.7463	7.75018
