# Supplementary material for: Bioinformatics Analyses of the Transcriptome Reveal Ube3a-Dependent Effects on Mitochondrial-Related Pathways
Source: Int J Mol Sci. 2020 Jun 10;21(11):4156. doi: 10.3390/ijms21114156 (PMC7312912; doi:10.3390/ijms21114156)
Supplement: Supplementary file 1 [file ijms-21-04156-s001.zip › ijms-809633-suppl/SupplementaryTable13 Transcriptome from AS model mouse DEG MitoCarta2.txt]

Gene	WT_8ACTTGAL007SAll	WT_7CAGATCL007SAll	WT_2CGATGTL007SAll_PE	WT_10TAGCTTL007SAll	WT_6GCCAATL007SAll	WT_5ACAGTGL007SAll	AS_11GGCTACL007SAll	AS_4TGACCAL007SAll	AS_1ATCACGL007SAll	AS_12CTTGTAL007SAll	AS_9GATCAGL007SAll	AS_3TTAGGCL007SAll	ttest
Guf1	6.54789	6.56407	6.73127	6.72244	6.68865	6.62873	6.6566	6.77202	6.87311	6.9772	6.7744	6.7985	0.015868565
Rmnd1	6.14633	6.12687	6.16752	6.19236	6.35263	6.25767	5.94803	5.96594	6.0845	6.21461	5.99645	5.72034	0.021160317
Aass	4.41913	4.5795	4.53103	4.57096	4.45112	4.56399	4.24623	4.09058	4.45899	4.30557	3.70698	4.29036	0.024234274
Bcat2	5.15312	4.989	5.23644	5.273	5.08692	5.28817	4.77922	5.04343	5.04986	5.08673	4.97562	4.65843	0.021377304
