# Supplementary material for: Bioinformatics Analyses of the Transcriptome Reveal Ube3a-Dependent Effects on Mitochondrial-Related Pathways
Source: Int J Mol Sci. 2020 Jun 10;21(11):4156. doi: 10.3390/ijms21114156 (PMC7312912; doi:10.3390/ijms21114156)
Supplement: Supplementary file 1 [file ijms-21-04156-s001.zip › ijms-809633-suppl/SupplementaryTable15 DEG MitoCarta2 iPSC data.txt]

NAME	Control_SRR1523352	Control_SRR1523353	AS_SRR1523347	AS_SRR1523349	Ttest
ALDH4A1	4.05487	3.78862	4.68977	5.01064	0.049847236
APEX2	3.3426	3.37356	4.80744	4.93972	0.02082393
BAD	3.31067	2.95478	4.98437	4.63113	0.021681231
BDH1	3.47794	3.03216	4.96334	4.71266	0.043280421
CCDC127	4.0934	3.82342	5.24865	5.0022	0.024148754
CLPP	5.03109	4.86146	6.06729	6.06949	0.047992915
COA4	4.45713	4.25275	5.44674	5.35659	0.032680955
COQ7	4.22087	3.94448	5.22057	5.36256	0.034655725
COX19	3.95192	4.05321	4.96455	4.85452	0.006900187
COX5A	4.40896	4.31999	5.44674	5.41165	0.012139449
EFHD1	4.744	4.53698	6.49072	6.17794	0.018443303
FIS1	5.52943	5.29832	6.51619	6.35784	0.025191688
FTH1	9.48333	9.44345	10.4651	10.5147	0.001232205
GOLPH3	4.33401	4.11003	5.29832	5.14166	0.024484391
MRPL11	3.40218	3.21817	4.81562	4.79903	0.037614209
MRPL28	4.84861	4.70693	6.10479	5.87493	0.020971857
MRPL52	4.02216	3.94423	5.15266	5.05943	0.003349416
MRPS18A	4.12126	3.9048	5.6292	5.30241	0.025789989
MRPS9	4.23721	4.28568	4.95075	4.86455	0.013580765
MTX1	4.99355	4.68769	6.28258	5.92575	0.034568596
OPA3	4.13253	4.26558	5.86224	5.50854	0.048896428
PANK2	3.84193	3.75952	5.71505	5.4082	0.041936894
PCK2	3.75684	3.3209	5.05625	4.66636	0.046631822
PNPT1	4.1861	3.88283	5.54939	5.29134	0.02139353
PTGES2	4.62042	4.36242	5.59471	5.43808	0.033771721
SLC25A10	3.5972	3.06181	4.69083	5.2216	0.049731715
UQCR11	4.57839	4.10408	5.9294	5.60304	0.048723224
