# Supplementary material for: Bioinformatics Analyses of the Transcriptome Reveal Ube3a-Dependent Effects on Mitochondrial-Related Pathways
Source: Int J Mol Sci. 2020 Jun 10;21(11):4156. doi: 10.3390/ijms21114156 (PMC7312912; doi:10.3390/ijms21114156)
Supplement: Supplementary file 1 [file ijms-21-04156-s001.zip › ijms-809633-suppl/SupplementaryTable16 DEG Dup15q data Mitochondrion GO term.txt]

HGNC Symbol	log2(FC) dup15q vs CTL	P value, dup15q vs CTL	FDR-adjusted P value, dup15q vs CTL
AADAT	0.350546554	0.00919	0.08429499
AASS	0.867081126	0.00412	0.063462109
ABL1	0.323289638	0.00556	0.069658689
ACAA2	0.976440144	0.00194	0.051074043
ACAD8	-0.281167362	0.00574	0.070117347
ACSL4	-0.720524364	0.00171	0.049174075
ACSS1	0.971160275	0.0061	0.071672187
ACSS3	1.02130763	0.00224	0.052961955
ADHFE1	0.816986458	0.00511	0.067676956
AIFM2	0.631308322	0.00251	0.054454184
ALDH2	0.485084605	0.00535	0.068428921
ALDH7A1	0.842871585	0.00108	0.045488866
ARL2BP	-0.349103134	0.00572	0.070000434
ATF2	-0.300434334	0.00171	0.049174075
ATP5A1	-0.412292709	0.00547	0.069151346
ATP5B	-0.460408251	0.00404	0.063092647
ATP5G2	-0.264073745	0.00903	0.083578001
ATP5G3	-0.48870436	0.000684	0.044186923
ATP5O	-0.313273917	0.00248	0.054161783
BCL2	0.720590355	0.000952	0.044186923
BID	-0.471556396	0.00191	0.050837717
C14orf159	0.513715381	0.000533	0.04231397
C14orf2	-0.452798575	0.00491	0.066997905
CASQ1	-0.945651192	0.00958	0.085656845
CCDC90B	0.227632543	0.00527	0.068116336
CHDH	1.000042184	0.00386	0.062499257
CISD2	-0.531241866	0.000109	0.03744614
CLPB	-0.292309636	0.00757	0.07828385
COQ10B	-0.389141775	0.00167	0.049013998
COX20	0.539033477	0.00637	0.073140796
COX5A	-0.657319509	0.000334	0.039351888
COX6C	-0.362044597	0.00665	0.074071065
COX7A2	-0.326122124	0.00952	0.085547439
CYB5R3	0.477750963	0.00686	0.075100894
DDAH2	0.688533586	0.00109	0.045488866
DDIT4	1.20803407	0.00795	0.079417725
DHTKD1	0.565550186	0.00658	0.074054969
DLAT	-0.328846976	0.00382	0.062368629
ETNPPL	1.380149697	0.00186	0.05045964
FAHD1	-0.396916231	0.00754	0.078262914
FARS2	-0.321675227	0.00653	0.073789571
GARS	-0.690659709	0.00103	0.044748748
GLUD1	0.812944786	0.00766	0.078576984
GLUD2	0.700874797	0.00687	0.075100894
GOLPH3	-0.373933894	0.00314	0.057847321
GOT2	-0.643956588	0.00324	0.058516104
GPAM	1.263550961	0.00439	0.065115274
GRPEL2	-0.562076499	0.00265	0.055599403
GRSF1	-0.37067703	0.00276	0.055715865
GSR	-0.287778186	0.00397	0.062878069
GSTP1	0.464851756	0.00862	0.082496803
HADHA	0.597977224	0.00382	0.062368629
HADHB	0.813987228	0.00333	0.058873891
HCCS	-0.586279538	0.00025	0.03744614
HIF3A	1.11500332	0.00264	0.055542752
HMGCL	0.513592332	0.00403	0.063092647
MAOA	0.813457273	0.000104	0.03744614
MCAT	-0.670740424	0.000489	0.04231397
MICU1	-0.336787253	0.0036	0.060911778
MICU3	-0.70136563	0.00183	0.05010829
MMADHC	-0.324205718	0.000284	0.03744614
MPC2	-0.718044826	0.000172	0.03744614
MPV17L2	-0.395089913	0.00589	0.070980636
MRPL14	-0.341051409	0.00123	0.046087356
MRPL17	-0.388201222	0.00108	0.045488866
MRPL28	-0.558720064	0.000119	0.03744614
MRPL3	-0.324083705	0.00289	0.056493716
MRPL33	-0.341639665	0.00418	0.063782225
MRPL44	-0.34796325	0.00407	0.063106127
MRPS14	0.507189552	0.000273	0.03744614
MRPS23	-0.365787943	0.00266	0.055599403
MRPS26	-0.322333536	0.00144	0.047568124
MRPS30	-0.414632971	0.00641	0.073389118
MRPS9	-0.289646006	0.00526	0.068116336
MSRB2	0.296796832	0.00915	0.084233628
NADK2	0.468603803	0.00308	0.057358324
NDUFA5	-0.36586094	0.00851	0.081906558
NDUFA8	-0.479582206	0.00782	0.078630582
NDUFA9	-0.384145191	0.00285	0.056134502
NDUFAB1	-0.510293334	0.000377	0.040385565
NDUFAF4	-0.70036633	0.000424	0.040385565
NDUFAF6	-0.319184267	0.00795	0.079417725
NDUFB2	-0.391493767	0.00262	0.055359371
NDUFC1	-0.393195826	0.00109	0.045518806
NDUFS1	-0.336962084	0.00971	0.085977581
NDUFS3	-0.386936557	0.00588	0.070964037
NIT1	-0.219473344	0.00235	0.053599121
NMNAT3	0.455666425	0.00398	0.062878069
NOL3	0.651396013	0.0031	0.057555344
NR3C1	-0.469404826	0.000272	0.03744614
NSUN4	-0.285059955	0.00218	0.052961955
OPA1	-0.431730432	0.00296	0.056586892
OXR1	-0.832425727	0.00174	0.049441844
PDHX	-0.406159381	0.00549	0.069192292
PDK3	-0.928334809	0.00203	0.051648623
PDK4	1.760163319	0.000166	0.03744614
PDP1	-1.033090066	0.0052	0.068018619
PLIN5	1.580335615	0.00139	0.046959538
PRDX5	-0.545313698	0.005	0.067486545
REXO2	0.335340115	0.00134	0.046262543
RHOT2	-0.439524373	0.00404	0.063092647
SFXN1	-0.327362548	0.00195	0.051075487
SGK1	0.917792661	0.000565	0.042712033
SH3GLB1	0.350325812	0.00945	0.085304576
SLC25A12	-0.778554144	0.000278	0.03744614
SLC25A14	-0.692962524	0.00926	0.084497147
SLC25A16	0.441979392	0.00132	0.046262543
SLC25A20	0.971126761	0.00921	0.08435267
SLC25A3	-0.387417496	0.00325	0.058516104
SLC25A4	-0.787630319	0.000533	0.04231397
SLC25A40	-0.398670467	0.00233	0.053595125
SLC25A46	-0.431616221	0.00143	0.047379256
SLC25A6	-0.39165716	0.00754	0.078262914
SLC9B2	-0.529424089	0.00568	0.069901737
SPATA18	1.341795471	0.000425	0.040385565
STAR	-0.745977189	0.00512	0.067680505
STARD7	-0.234787304	0.00467	0.06618559
SUCLA2	-0.670970017	0.000147	0.03744614
TBRG4	-0.410852436	0.00289	0.056493716
TIMM17A	-0.482579736	0.000461	0.041956754
TIMM17B	-0.395956359	0.00476	0.066489752
TIMM23	-0.351379338	0.00349	0.059960562
TMEM70	-0.755527053	0.000194	0.03744614
TOMM20	-0.620836525	0.00584	0.070742657
TOMM40	-0.573327508	0.000949	0.044186923
TOP1MT	0.604135507	0.00329	0.058692866
TRMT10C	-0.381615487	0.00688	0.075100894
TRNT1	-0.342137538	0.00233	0.053595125
TSFM	-0.576864447	0.000288	0.03744614
UNG	0.457604962	0.00598	0.071442509
UQCRC1	-0.391785524	0.00899	0.083432754
UQCRFS1	-0.456375819	0.00372	0.06179968
UQCRH	-0.562744398	0.000542	0.04231397
USMG5	-0.499768166	0.00452	0.06570269
VAMP1	-1.067225457	0.00426	0.064324573
VDAC1	-0.601502853	0.00325	0.058516104
VDAC2	-0.551535418	0.00154	0.048343714
VDAC3	-0.499033122	0.00283	0.056134502
XRCC3	0.550687785	0.0047	0.06618559
