# Supplementary material for: Bioinformatics Analyses of the Transcriptome Reveal Ube3a-Dependent Effects on Mitochondrial-Related Pathways
Source: Int J Mol Sci. 2020 Jun 10;21(11):4156. doi: 10.3390/ijms21114156 (PMC7312912; doi:10.3390/ijms21114156)
Supplement: Supplementary file 1 [file ijms-21-04156-s001.zip › ijms-809633-suppl/SupplementaryTable17 DEG Dup15q MitoCarta2.txt]

HGNC Symbol	log2(FC) dup15q vs CTL	P value, dup15q vs CTL	FDR-adjusted P value, dup15q vs CTL
AADAT	0.35	9.19E-03	0.08
AASS	0.87	4.12E-03	0.06
ACAA2	0.98	1.94E-03	0.05
ACACA	-0.28	9.12E-03	0.08
ACAD8	-0.28	5.74E-03	0.07
ACLY	-0.42	2.89E-03	0.06
ACN9	-0.41	4.97E-03	0.07
ACSL4	-0.72	1.71E-03	0.05
ACSS1	0.97	6.10E-03	0.07
ACSS3	1.02	2.24E-03	0.05
ADHFE1	0.82	5.11E-03	0.07
AHCYL1	0.66	1.67E-03	0.05
AIFM2	0.63	2.51E-03	0.05
ALDH1L1	1.03	5.71E-03	0.07
ALDH2	0.49	5.35E-03	0.07
ALDH7A1	0.84	1.08E-03	0.05
ATAD1	-0.33	8.58E-03	0.08
ATP5A1	-0.41	5.47E-03	0.07
ATP5B	-0.46	4.04E-03	0.06
ATP5G2	-0.26	9.03E-03	0.08
ATP5G3	-0.49	6.84E-04	0.04
ATP5O	-0.31	2.48E-03	0.05
ATXN2	0.37	4.62E-03	0.07
BCL2	0.72	9.52E-04	0.04
BID	-0.47	1.91E-03	0.05
C14orf159	0.51	5.33E-04	0.04
C14orf2	-0.45	4.91E-03	0.07
CCDC90B	0.23	5.27E-03	0.07
CHDH	1.00	3.86E-03	0.06
CHPT1	0.77	1.46E-04	0.04
CISD2	-0.53	1.09E-04	0.04
CLPB	-0.29	7.57E-03	0.08
COMT	0.48	5.92E-03	0.07
COQ10B	-0.39	1.67E-03	0.05
COX20	0.54	6.37E-03	0.07
COX5A	-0.66	3.34E-04	0.04
COX6C	-0.36	6.65E-03	0.07
COX7A2	-0.33	9.52E-03	0.09
CYB5R3	0.48	6.86E-03	0.08
DCAKD	0.36	2.19E-03	0.05
DHRSX	0.88	1.36E-03	0.05
DHTKD1	0.57	6.58E-03	0.07
DLAT	-0.33	3.82E-03	0.06
EMC2	0.45	7.48E-03	0.08
FAHD1	-0.40	7.54E-03	0.08
FARS2	-0.32	6.53E-03	0.07
GARS	-0.69	1.03E-03	0.04
GLUD1	0.81	7.66E-03	0.08
GOLPH3	-0.37	3.14E-03	0.06
GOT2	-0.64	3.24E-03	0.06
GPAM	1.26	4.39E-03	0.07
GPT2	0.77	2.39E-03	0.05
GRPEL2	-0.56	2.65E-03	0.06
GRSF1	-0.37	2.76E-03	0.06
GSR	-0.29	3.97E-03	0.06
GSTO1	-0.41	2.64E-03	0.06
HADHA	0.60	3.82E-03	0.06
HADHB	0.81	3.33E-03	0.06
HCCS	-0.59	2.50E-04	0.04
HINT1	-0.55	6.74E-04	0.04
HMGCL	0.51	4.03E-03	0.06
HSDL2	0.72	5.91E-03	0.07
KRT5	-1.74	9.60E-03	0.09
MAOA	0.81	1.04E-04	0.04
MCAT	-0.67	4.89E-04	0.04
ME1	0.41	5.34E-03	0.07
MICU1	-0.34	3.60E-03	0.06
MMADHC	-0.32	2.84E-04	0.04
MPC2	-0.72	1.72E-04	0.04
MPV17L2	-0.40	5.89E-03	0.07
MRPL14	-0.34	1.23E-03	0.05
MRPL17	-0.39	1.08E-03	0.05
MRPL28	-0.56	1.19E-04	0.04
MRPL3	-0.32	2.89E-03	0.06
MRPL33	-0.34	4.18E-03	0.06
MRPL44	-0.35	4.07E-03	0.06
MRPS14	0.51	2.73E-04	0.04
MRPS23	-0.37	2.66E-03	0.06
MRPS26	-0.32	1.44E-03	0.05
MRPS30	-0.41	6.41E-03	0.07
MRPS9	-0.29	5.26E-03	0.07
MSRB2	0.30	9.15E-03	0.08
NADK2	0.47	3.08E-03	0.06
NCEH1	-0.98	8.75E-04	0.04
NDUFA5	-0.37	8.51E-03	0.08
NDUFA8	-0.48	7.82E-03	0.08
NDUFA9	-0.38	2.85E-03	0.06
NDUFAB1	-0.51	3.77E-04	0.04
NDUFAF4	-0.70	4.24E-04	0.04
NDUFAF6	-0.32	7.95E-03	0.08
NDUFB2	-0.39	2.62E-03	0.06
NDUFC1	-0.39	1.09E-03	0.05
NDUFS1	-0.34	9.71E-03	0.09
NDUFS3	-0.39	5.88E-03	0.07
NIF3L1	-0.54	1.13E-03	0.05
NIPSNAP1	-0.59	1.66E-03	0.05
NIT1	-0.22	2.35E-03	0.05
NME6	0.41	6.10E-04	0.04
NMNAT3	0.46	3.98E-03	0.06
NSUN4	-0.29	2.18E-03	0.05
OPA1	-0.43	2.96E-03	0.06
OSBPL1A	-0.36	3.47E-03	0.06
OXR1	-0.83	1.74E-03	0.05
PAK7	-0.75	2.56E-03	0.05
PDHX	-0.41	5.49E-03	0.07
PDK3	-0.93	2.03E-03	0.05
PDK4	1.76	1.66E-04	0.04
PDP1	-1.03	5.20E-03	0.07
PEX11B	-0.67	3.83E-04	0.04
POLDIP2	-0.22	4.50E-03	0.07
PRDX5	-0.55	5.00E-03	0.07
PRELID2	0.93	1.11E-03	0.05
PREPL	-0.75	4.70E-03	0.07
PRSS35	1.44	1.12E-03	0.05
RDH14	-0.64	1.33E-03	0.05
REXO2	0.34	1.34E-03	0.05
RFK	-0.86	4.85E-04	0.04
RHOT2	-0.44	4.04E-03	0.06
SFXN1	-0.33	1.95E-03	0.05
SLC16A7	-1.03	9.70E-04	0.04
SLC25A12	-0.78	2.78E-04	0.04
SLC25A14	-0.69	9.26E-03	0.08
SLC25A16	0.44	1.32E-03	0.05
SLC25A20	0.97	9.21E-03	0.08
SLC25A3	-0.39	3.25E-03	0.06
SLC25A4	-0.79	5.33E-04	0.04
SLC25A40	-0.40	2.33E-03	0.05
SLC25A46	-0.43	1.43E-03	0.05
SLC25A6	-0.39	7.54E-03	0.08
SPATA20	0.60	8.28E-03	0.08
STAR	-0.75	5.12E-03	0.07
STARD7	-0.23	4.67E-03	0.07
SUCLA2	-0.67	1.47E-04	0.04
TBRG4	-0.41	2.89E-03	0.06
TIMM17A	-0.48	4.61E-04	0.04
TIMM17B	-0.40	4.76E-03	0.07
TIMM23	-0.35	3.49E-03	0.06
TMEM65	-0.68	1.80E-03	0.05
TMEM70	-0.76	1.94E-04	0.04
TOMM20	-0.62	5.84E-03	0.07
TOMM40	-0.57	9.49E-04	0.04
TOMM70A	-0.47	9.25E-03	0.08
TOP1MT	0.60	3.29E-03	0.06
TPI1	-0.70	2.70E-03	0.06
TRMT10C	-0.38	6.88E-03	0.08
TRNT1	-0.34	2.33E-03	0.05
TSFM	-0.58	2.88E-04	0.04
TSTD3	1.10	9.77E-04	0.04
UNG	0.46	5.98E-03	0.07
UQCRC1	-0.39	8.99E-03	0.08
UQCRFS1	-0.46	3.72E-03	0.06
UQCRH	-0.56	5.42E-04	0.04
USMG5	-0.50	4.52E-03	0.07
VDAC1	-0.60	3.25E-03	0.06
VDAC2	-0.55	1.54E-03	0.05
VDAC3	-0.50	2.83E-03	0.06
