# Supplementary material for: Bioinformatics Analyses of the Transcriptome Reveal Ube3a-Dependent Effects on Mitochondrial-Related Pathways
Source: Int J Mol Sci. 2020 Jun 10;21(11):4156. doi: 10.3390/ijms21114156 (PMC7312912; doi:10.3390/ijms21114156)
Supplement: Supplementary file 1 [file ijms-21-04156-s001.zip › ijms-809633-suppl/SupplementaryTable2 MitoCarta2 WT and NULL.txt]

Gene	Ube3a+/+ C3_S3	Ube3a+/+ C2_S2	Ube3a+/+ C1_S1	Ube3a-/- C3_S9	Ube3a-/- C2_S8	Ube3a-/- C1_S7
0610009O20Rik	5.46383	5.6058	5.90536	6.16752	6.10925	5.9428
1110008F13Rik	8.04975	8.04623	8.15794	8.1588	8.2579	8.19644
1110008L16Rik	5.24702	5.42495	5.31321	4.7151	5.53733	5.45959
1700021F05Rik	6.59987	6.80461	6.86901	6.9613	6.98657	6.95273
1700066M21Rik	5.9162	6.1591	5.92959	5.7301	6.31716	6.30992
2010107E04Rik	7.6857	7.77821	7.80629	7.95085	7.73456	8.02224
2300009A05Rik	5.47227	5.63479	5.16479	5.41165	5.84354	5.51745
2310061I04Rik	5.80513	5.79606	6.11147	5.88888	6.22654	6.16542
2410015M20Rik	7.06219	7.09755	7.03791	7.28756	7.38275	7.6034
2610507B11Rik	7.69211	7.60688	7.95085	7.59589	7.96659	7.94449
2810006K23Rik	5.45104	5.80212	5.66296	5.76832	5.76205	5.77765
8430408G22Rik	0	0	1.60944	1.28168	0	0
9030617O03Rik	5.84644	5.97126	6.19644	5.82305	6.16961	6.08222
9430016H08Rik	6.14204	6.29342	6.16121	6.37502	6.35263	6.22059
Aa467197	2.5061	2.67541	3.05503	3.36515	3.20569	2.46845
Aadat	2.31034	3.13009	3.48617	2.97546	2.93309	2.57115
Aars2	4.30938	4.33592	4.52129	3.47215	4.77979	3.96351
Aass	2.79396	2.97546	4.04511	3.18751	3.42343	3.69883
Abat	6.46147	6.47543	6.45047	6.60259	6.71417	6.90174
Abca9	3.73832	3.91392	4.38816	3.48866	4.14481	4.10379
Abcb10	6.80683	6.78333	6.69827	6.65415	6.96224	6.84694
Abcb6	4.93511	4.43669	4.27051	4.10379	4.58091	4.83119
Abcb7	6.2519	6.18621	6.68085	6.37843	6.45205	6.75227
Abcb8	4.09923	5.02388	4.78286	4.3081	5.15906	5.16479
Abcb9	4.01435	3.86768	3.89032	3.79691	3.10117	4.31906
Abcd1	5.23111	4.7675	5.39816	4.67435	5.5835	4.83625
Abcd2	3.18751	3.8544	2.84789	3.03441	3.75316	3.65715
Abcd3	7.96589	7.98412	8.15104	7.86288	8.07247	7.93272
Abcf2	7.21524	7.04839	7.39817	7.08339	7.14204	7.30921
Abhd10	5.36129	5.90263	5.79301	5.92158	5.76832	6.04025
Abhd11	4.46646	5.05625	5.07517	4.84414	4.96474	5.2575
Acaa1A	6.3699	6.5582	6.49527	6.41182	6.69703	6.72263
Acaa1B	2.59763	1.69231	3.55106	2.73076	2.74765	2.90815
Acaa2	5.9108	5.77765	5.80513	5.85507	5.85793	5.79301
Acaca	6.43935	6.53959	6.97354	6.54822	6.5903	6.58617
Acacb	1.72546	2.97546	2.57115	1.17707	2.39714	2.81538
Acad10	3.50821	3.7096	4.12018	2.94716	3.66693	3.92831
Acad11	6.1334	6.11589	6.27476	6.3081	6.55536	6.37673
Acad12	3.02531	3.8754	4.06698	3.39342	1.94591	3.18751
Acad8	6.20456	6.27288	6.41673	6.53814	6.62936	6.57088
Acad9	6.49527	6.49375	6.49224	6.52649	6.63988	6.74052
Acadl	7.60986	7.5868	7.5224	7.66622	7.94874	7.8808
Acadm	6.97354	7.14835	7.15929	6.99026	7.22766	7.19369
Acads	4.94032	5.24702	5.52545	4.8654	5.3845	5.3845
Acadsb	7.94201	8.30968	8.17752	8.34996	8.51859	8.40849
Acadvl	7.16781	7.0639	7.25559	6.96319	7.25912	7.41216
Acat1	7.57147	7.70301	7.73456	7.75105	7.78197	7.81682
Acly	8.35255	8.41228	8.60722	8.44182	8.59397	8.55507
Aco1	6.59167	6.6695	6.76273	6.70564	6.78784	6.64249
Aco2	7.68018	7.68432	7.80751	7.67369	7.9047	7.90249
Acot10	2.52803	2.42954	3.21704	3.02531	3.07702	3.3434
Acot13	6.98657	7.18766	7.32909	6.97448	7.1293	7.20712
Acot2	6.35089	6.44572	6.46147	5.84354	6.1506	6.16542
Acot9	7.75961	7.82844	7.94803	7.88683	7.99564	8.01169
Acox1	7.65681	7.69576	7.92552	7.85632	8.06872	7.97109
Acox3	5.93754	5.99645	6.22258	6.14204	6.44572	6.39526
Acp6	5.60947	5.68358	5.71703	5.56068	5.69709	5.80212
Acsf2	3.72535	4.02573	4.19124	4.02743	4.29944	4.58465
Acsf3	4.00425	4.00589	4.04511	4.10076	4.2435	4.28939
Acsl1	5.45959	5.87493	5.88888	5.89715	5.8999	5.84932
Acsl4	7.88194	8.11253	8.15536	8.05198	8.33543	8.22148
Acsl6	1.9319	3.37445	3.13009	2.46845	3.70547	3.35621
Acsm3	1.02489	2.12227	0	1.97019	0	0.315067
Acss1	0.988031	0.840589	2.49155	1.0879	0	2.06587
Acss3	2.22596	2.92818	2.81538	2.90815	1.70889	2.51338
Acyp2	7.29641	7.4313	7.374	7.21671	7.41035	7.34794
Adck1	5.31321	5.03695	4.82171	5.17048	4.88208	4.92657
Adck2	4.1577	4.33109	5.02388	4.76672	4.88758	4.52325
Adck5	4.20212	4.75349	4.97169	4.92194	4.75426	4.52424
Adhfe1	2.49883	2.98037	2.21638	3.98933	3.31081	3.9461
Afg3L1	6.35089	6.50877	6.72383	6.39024	6.53233	6.57508
Afg3L2	6.87936	6.8742	7.04403	6.99118	7.02465	6.88449
Agk	5.41165	5.57215	5.49306	5.32301	5.4848	5.45104
Agpat5	6.50578	6.64249	6.55678	6.79571	6.77651	6.8533
Agxt2	0.0630134	2.10086	0	0	1.86183	0
Aifm1	6.57368	6.72503	6.79459	6.60123	6.6995	6.76041
Aifm2	5.01064	5.15329	5.36129	5.47227	5.31321	5.50533
Ak2	7.06732	7.00488	7.1301	7.12367	7.21891	7.28345
Ak3	7.16781	7.36328	7.49998	7.37526	7.49276	7.38895
Ak4	4.98111	4.22891	5.03695	4.9338	4.95453	4.85128
Akap1	6.70073	6.73934	7.00216	6.86797	6.98379	7.01392
Akap10	6.69084	6.84801	6.76273	6.59715	6.67834	7.00851
Akr1B10	6.28972	6.3613	6.70808	6.4151	6.51915	6.80239
Akr1B7	0	0	0	2.47573	1.30784	1.0879
Akr7A5	5.68017	5.96871	6.10032	5.64191	5.8693	6.04025
Alas1	7.05618	7.05012	7.1285	6.94409	7.05099	7.20489
Alas2	2.03088	0.477954	0	0	0	0
Aldh18A1	7.28345	7.37901	7.55904	7.0859	7.34084	7.39756
Aldh1A7	6.27664	6.29527	6.50578	6.6995	6.34388	6.77537
Aldh1B1	2.46054	3.47215	2.99393	3.00751	3.59142	2.57115
Aldh1L1	1.77518	0.740715	3.08532	2.11156	2.33724	2.52803
Aldh1L2	7.54539	7.59237	7.80832	7.2485	7.52294	7.46737
Aldh2	7.32778	7.25771	7.52994	7.2086	7.51589	7.47022
Aldh3A2	7.1317	7.18235	7.32712	7.34084	7.39511	7.32515
Aldh4A1	5.64191	6.01372	6.19236	6.19032	6.05209	6.34914
Aldh5A1	4.60304	4.39936	4.7675	4.93706	4.93641	4.69369
Aldh6A1	6.27288	6.73102	6.36819	6.47389	6.90575	6.75577
Aldh7A1	7.21082	7.12125	7.31655	6.9489	7.27309	7.16472
Aldh9A1	5.69709	5.87774	5.81711	5.71043	6.07304	6.16542
Alkbh1	5.93754	6.35089	6.26149	6.2106	6.09357	6.08904
Alkbh7	4.74162	4.99228	4.10076	4.50726	4.99721	5.25227
Amacr	5.63479	5.71703	5.61313	5.65948	5.50939	5.98896
Amt	2.28251	2.92374	1.75861	1.90387	2.92374	1.56887
Angel2	6.76619	7.08339	7.05531	7.01212	7.13569	7.06048
Ankrd26	6.06843	6.18621	6.29711	6.2634	6.34914	6.31355
Apex2	4.76829	5.11799	5.31812	5.46806	5.63835	5.57215
Apoa1Bp	6.73578	6.65157	6.93537	6.61607	6.75344	6.8977
Apoo	5.45959	5.41165	5.67675	5.273	5.59099	5.60947
Apool	5.94542	6.05209	6.13988	6.13123	6.23048	6.30992
Apopt1	5.77455	6.14419	5.70044	5.97635	5.78383	6.09582
Arf5	6.56526	6.74641	6.70196	6.59441	6.76157	6.73697
Arg2	0	0	0.0630134	0	0	0
Arl2	6.20051	6.43133	6.60935	6.71052	6.76849	6.84375
Armc10	6.24804	6.2186	6.40688	5.93754	6.50728	6.52649
As3Mt	4.4312	4.12444	3.39342	3.9461	4.12018	4.29459
Asah2	6.60123	6.68835	6.86485	6.6796	6.79571	6.64379
Atad1	8.28122	8.45723	8.50532	8.37793	8.54169	8.46041
Atad3A	6.16331	6.11589	6.28413	6.04973	6.2106	6.21261
Atic	7.62217	7.71512	7.8144	7.75362	7.8018	7.81682
Atp10D	3.17606	3.56393	3.66907	4.32627	4.28325	3.27015
Atp5A1	8.71964	8.71045	8.93971	8.74989	8.95144	8.95312
Atp5B	9.70302	9.64284	9.83868	9.6301	9.80912	9.8663
Atp5C1	8.58204	8.65085	8.79301	8.66043	8.72486	8.82114
Atp5D	7.49053	7.50494	7.70165	7.60639	7.69394	7.97039
Atp5E	7.65634	7.63723	7.81076	7.71155	7.62266	7.99227
Atp5F1	8.65852	8.67982	8.65591	8.75179	8.73504	8.88876
Atp5G1	6.1506	6.08904	6.21261	6.12905	6.40357	6.65929
Atp5G2	5.35186	5.0876	5.59842	5.38907	5.26269	5.42053
Atp5G3	8.4349	8.39299	8.38891	8.46189	8.51459	8.66077
Atp5H	8.05706	8.079	8.11582	8.1898	8.16109	8.38777
Atp5J	7.67925	7.80344	7.8755	7.7643	7.71602	7.90175
Atp5J2	7.9848	8.09864	8.13035	8.19257	8.1873	8.39841
Atp5K	8.26178	8.4659	8.38389	8.6085	8.49984	8.6694
Atp5L	6.35784	6.65929	6.72982	6.59167	6.53524	6.81564
Atp5O	7.85477	7.82604	7.82405	7.86749	7.99227	8.14671
Atp5S	6.07304	6.36303	6.32794	6.15698	5.99894	6.32436
Atp5Sl	4.71996	5.3033	5.10595	4.46537	5.00395	4.55347
Atp6	7.46851	7.88721	7.85322	8.11133	8.10137	7.88683
Atp8	5.89164	6.02345	5.77144	6.41017	6.38351	6.1717
Atpaf1	5.22036	5.24702	5.37528	5.23111	5.50533	5.66643
Atpaf2	5.81114	5.88888	5.9135	5.66988	5.90536	6.20658
Atpif1	8.35491	8.5305	8.54052	8.60355	8.52258	8.74417
Atxn2	7.81076	7.94201	8.14497	7.85438	8.15421	8.05516
Auh	5.7462	6.22258	5.92959	6.05912	6.09357	6.40192
Aurkaip1	7.12769	7.17396	7.27932	7.30182	7.28001	7.44892
Bad	5.87212	5.82305	5.72359	5.65249	5.85793	6.21661
Bak1	6.43133	6.53524	6.54535	6.46614	6.39526	6.67582
Bax	7.07327	7.02997	6.9976	6.9344	7.15383	7.20042
Bc003965	5.88332	6.13988	5.93489	6.10479	6.22059	6.23245
Bc026585	3.91028	4.29944	4.70198	3.8754	3.96187	3.42035
Bcat1	7.70571	7.83122	7.94272	7.32647	7.68064	7.58883
Bcat2	4.48907	4.74162	5.31321	4.80173	4.75506	4.81066
Bckdha	5.21494	5.61313	5.68017	5.41165	5.66988	5.98141
Bckdhb	5.40717	5.66643	5.77144	5.72031	5.66988	5.71373
Bckdk	6.04025	6.08222	6.07993	6.2691	6.12468	6.36647
Bcl2	6.23245	6.58341	6.42972	6.53814	6.72503	6.58064
Bcl2L1	6.98193	7.12287	7.35244	7.0775	7.36074	7.29641
Bcl2L13	6.2106	6.47389	6.56667	6.47235	6.55251	6.78106
Bcl2L2	7.08339	7.30586	7.23706	7.22257	7.36708	7.30384
Bcs1L	5.20949	5.14166	5.53733	5.04986	5.17615	5.26786
Bdh1	0.803729	2.98927	2.6039	4.26162	2.76525	4.26032
Bid	6.38856	6.29527	6.43615	6.31897	6.14847	6.41999
Bloc1S1	3.56893	3.3529	3.44939	3.21704	3.24881	3.51639
Bnip3	6.27852	6.44889	6.29711	6.5903	6.70319	6.77878
Bnip3L	8.30968	8.34046	8.45872	8.37724	8.49474	8.50714
Bola1	5.22575	5.45959	5.17048	5.36598	5.16479	5.76205
Bphl	6.05444	6.05444	5.8861	6.01372	6.42325	6.45205
C030006K11Rik	1.25553	2.27294	0	0	0	0
C1Qbp	7.6811	7.92081	7.95893	7.59689	7.65444	7.83834
C330018D20Rik	6.44254	6.04263	6.27476	6.2653	6.41017	6.24222
Car5B	5.96358	6.30992	6.40523	6.32794	6.61473	6.59441
Cars2	4.87378	4.48294	5.31321	5.0814	4.89577	5.01064
Casp8	6.68211	6.50728	6.66696	6.3613	6.57508	6.50578
Cat	7.95121	7.91644	8.0077	7.91681	8.00068	7.97934
Cbr2	5.04343	4.77675	5.03044	5.39363	5.62402	5.7869
Cbr3	6.2653	6.34212	6.49828	5.79909	6.06146	6.45047
Cbr4	5.49717	5.72031	5.53733	5.50126	5.73657	5.84064
Ccdc109B	6.39359	6.45205	6.68211	6.59167	6.57368	6.80351
Ccdc127	8.06966	8.20029	8.32797	8.11612	8.34877	8.29804
Ccdc51	3.66188	4.26162	4.69615	4.82536	4.62916	4.58281
Ccdc58	6.27099	6.46303	6.39526	6.71296	6.53379	6.65929
Ccdc90B	7.10414	7.35883	7.21156	7.03615	7.18614	7.27794
Cct7	8.47136	8.40961	8.58523	8.41005	8.45766	8.5884
Cdc25C	3.50279	3.76187	3.51888	3.32374	3.71438	4.18013
Cecr5	3.99933	4.00259	4.51425	3.97217	4.36749	4.36527
Cep89	4.88208	4.99043	5.15906	4.8668	5.0876	4.97106
Chchd1	6.94022	7.20341	7.12448	7.27586	7.03527	7.20489
Chchd10	6.35263	6.50877	6.35437	5.8693	5.90536	6.20456
Chchd2	7.94023	8.12356	8.1274	8.22148	8.11163	8.27334
Chchd3	7.26193	7.4378	7.40914	7.44425	7.5606	7.66716
Chchd4	5.65948	6.33683	5.86363	5.92426	6.15273	6.12687
Chchd5	4.93837	5.51745	5.36129	5.15329	5.35186	5.27811
Chchd6	4.69615	5.0626	4.92723	4.0655	4.93641	4.96537
Chchd7	6.25958	6.3081	6.09582	6.44095	6.51026	6.4677
Chdh	1.90387	0	2.10086	0	0	0
Chpt1	7.65823	8.08579	7.93595	8.08024	8.15737	8.02486
Cisd1	6.19236	6.46303	6.58893	6.48464	6.58341	6.48158
Cisd2	7.38895	7.56112	7.55799	7.59589	7.70931	7.65492
Cisd3	4.54288	4.98111	5.3799	5.35659	5.4161	5.54908
Ckmt1	2.86351	0	0.677702	2.93829	2.97546	3.30738
Clic4	9.41279	9.48311	9.68147	9.4717	9.63463	9.64316
Clpb	5.64545	5.73657	6.15698	5.57973	5.74939	6.13123
Clpp	6.61874	6.74052	6.70441	6.60123	6.90875	6.91771
Clpx	7.19444	7.1317	7.25771	7.31655	7.26962	7.30452
Clybl	4.7232	4.79197	5.22036	4.7574	5.09987	4.93706
Cmc1	6.6174	6.60259	6.89669	7.0067	6.80683	6.88244
Cmc2	4.90322	4.94032	5.21494	5.39816	5.4161	5.45104
Cmpk2	2.58462	3.16079	2.40505	2.10086	2.21638	1.75861
Coa3	6.40688	6.54679	6.72143	6.55536	6.58755	6.76619
Coa4	5.04986	4.8463	5.00395	4.40052	4.56678	5.34711
Coa5	8.25687	8.28071	8.46527	8.23616	8.46968	8.50228
Coa6	6.56386	6.80904	6.72022	6.70686	6.63857	6.99026
Coa7	4.87932	5.03044	4.88964	5.10595	4.50826	5.1358
Coasy	5.60212	5.62402	5.66988	4.97548	5.00395	5.66988
Comt	1.81979	1.64259	2.18652	2.73627	0.803729	2.18652
Comtd1	4.71102	5.20401	5.04343	5.10595	5.17048	5.40268
Coq10A	5.36598	5.2933	5.2933	5.52146	5.50939	5.78383
Coq10B	7.69939	7.70931	7.86134	7.88871	7.94343	7.89544
Coq2	5.90536	6.24222	6.39192	6.22654	6.34036	6.28972
Coq3	6.14633	6.22851	6.16121	6.30628	6.2634	6.15273
Coq4	4.74243	5.07517	5.04986	4.8814	5.24702	5.03695
Coq5	5.37064	5.57973	5.92426	5.63835	5.73334	5.68698
Coq6	4.9039	4.63096	5.12396	4.24477	5.33754	5.23644
Coq7	5.22036	5.65599	5.46806	5.71373	5.73334	5.56068
Coq9	6.23048	6.20254	6.51323	6.38519	6.35089	6.71174
Cox1	11.8984	12.0675	12.1578	12.2105	12.2868	12.2681
Cox10	5.44674	5.58725	5.76832	5.84354	6.08677	5.80814
Cox11	5.79606	6.17794	6.01859	6.09582	6.40357	6.09807
Cox14	6.66823	6.70808	6.65286	6.64639	6.48004	6.87316
Cox15	6.17587	6.15486	6.34036	6.08677	6.6733	6.30079
Cox16	3.3273	3.59421	3.61913	3.28071	3.26301	3.08089
Cox17	7.09008	7.0992	6.87936	7.26333	7.12206	7.2349
Cox18	5.69036	6.08677	6.00881	6.18415	6.34212	6.25575
Cox19	6.7546	6.72623	6.77651	6.66696	6.65286	6.89163
Cox2	8.02911	8.3202	8.28046	8.52079	8.43207	8.34117
Cox20	6.87833	6.90975	6.94505	7.21082	7.02554	7.18539
Cox3	7.68662	7.83676	7.86787	8.04141	7.97316	8.02943
Cox4I1	8.80897	8.82497	9.06716	8.82114	8.94115	9.11899
Cox4I2	2.65114	0	0	0	1.50801	1.74204
Cox5A	7.95402	8.03236	8.06527	8.00269	8.06621	8.20904
Cox5B	7.57353	7.74457	7.87169	7.88571	7.86288	8.01731
Cox6A1	8.27155	8.56312	8.73938	8.8115	8.62784	8.86135
Cox6A2	2.21638	3.3273	3.63837	3.28761	2.86843	3.38072
Cox6B1	8.15133	8.1699	8.28501	8.40402	8.32797	8.61686
Cox6B2	5.26269	5.12396	5.81413	5.69036	5.61313	5.99894
Cox6C	8.50613	8.71948	8.6632	8.87571	8.61178	8.80026
Cox7A1	2.76525	2.79396	3.31767	2.80987	2.07801	3.27015
Cox7A2	8.09316	8.04334	8.07434	8.13505	8.11223	8.40626
Cox7A2L	7.94094	7.99968	8.06369	8.02388	8.12029	8.2255
Cox7B	8.45425	8.79452	8.71045	8.85324	8.6844	8.83186
Cox7C	8.47554	8.68118	8.45553	8.80072	8.61123	8.82394
Cox8A	8.07278	8.35114	8.38913	8.39706	8.26436	8.46421
Cox8C	0	0	0	0.252054	0.477954	0
Cpox	7.51425	7.50934	7.57456	7.47647	7.64969	7.59438
Cps1	0	2.11156	0	0	0	0.18904
Cpt1A	6.99118	7.04141	7.18235	7.21156	7.30921	7.13966
Cpt1B	0	0.740715	0	1.8338	0	0
Cpt1C	6.70564	6.6995	6.90675	6.90073	7.02554	6.92658
Cpt2	6.1181	5.99396	5.99396	6.02828	6.21461	6.24222
Crat	5.7589	5.85507	5.81114	5.76205	5.85507	5.88888
Crls1	7.22037	7.36265	7.29166	7.23562	7.29029	7.37901
Crot	7.15696	7.36074	7.46794	7.28001	7.46737	7.57815
Cry1	5.14166	5.22575	5.3799	5.09375	5.66643	5.35659
Cryz	5.33272	5.64897	5.86647	5.70378	5.61313	5.70378
Cs	8.39344	8.55024	8.60868	8.48941	8.74289	8.70168
Csl	1.70889	2.52803	1.64259	1.56887	1.58915	2.40505
Cstad	2.52803	3.56893	3.73383	3.53514	3.46374	2.5061
Ctu1	4.98236	4.99721	4.99721	5.19296	5.40717	5.4848
Cyb5B	8.64664	8.81374	9.01177	8.88558	9.07246	9.03943
Cyb5R1	7.45703	7.46851	7.64396	7.13807	7.42476	7.4061
Cyb5R2	4.13779	4.17609	5.12396	4.45695	4.79724	3.58655
Cyb5R3	8.71768	8.76327	9.03062	8.92026	9.10264	9.06751
Cyc1	7.10824	7.20192	7.2385	7.06647	7.34019	7.32647
Cycs	6.81564	6.85857	6.73578	6.88857	7.04752	7.14283
Cyp11A1	0	1.30784	0	1.56887	0	0
Cyp11B1	1.74204	2.3719	1.28168	1.72546	2.42954	2.81538
Cyp24A1	0.126027	0	1.97019	0.540968	1.37456	2.1961
Cyp27A1	2.59089	3.24232	2.18652	3.48072	3.25639	1.97019
Cyp27B1	1.80577	1.32812	0	0	1.74204	2.40505
Cytb	11.5591	11.8754	11.8776	12.0393	12.0849	11.99
D10Jhu81E	5.56834	5.62762	5.61677	5.66643	5.8944	5.99396
D2Hgdh	4.89577	4.67435	5.12396	4.28325	4.97233	4.90255
Dap3	6.73934	6.74052	6.83733	6.87523	6.94505	6.94505
Dars2	4.81657	5.15906	5.26786	4.57436	5.09987	5.14749
Dbi	7.87474	8.02453	8.17583	8.32821	8.16764	8.27001
Dbt	6.76041	6.84588	6.80461	6.80461	6.77194	6.79906
Dcakd	5.85793	5.9135	6.28972	5.92426	6.14204	6.00635
Dcxr	5.68017	5.7589	6.16542	6.30262	6.16961	6.6107
Ddah1	8.14265	8.21933	8.41472	8.37471	8.48508	8.47824
Ddx28	5.38907	4.95068	4.97923	5.02388	5.26269	5.17615
Decr1	6.91274	7.06048	7.18766	7.08423	6.93537	7.05099
Dguok	6.05678	5.90536	6.28786	5.85507	6.02828	6.06843
Dhodh	4.84773	4.79347	4.89304	4.80546	4.94422	4.62116
Dhrs1	6.60259	6.6107	6.54103	6.5582	6.53814	6.72022
Dhrs4	5.63121	5.92158	5.91889	5.7462	5.61313	5.76205
Dhrs7B	5.88053	5.61677	6.02345	5.62402	5.73334	5.82008
Dhtkd1	5.56068	5.50533	5.92158	5.10595	5.69709	5.2832
Dhx30	6.20859	6.38012	6.59987	5.91889	6.5582	6.65028
Diablo	6.23245	6.4677	6.71174	6.2186	6.40026	6.43455
Dlat	7.91826	7.99733	7.9505	7.89283	8.10531	8.13447
Dld	8.37101	8.35538	8.50106	8.31777	8.48488	8.38549
Dlst	7.98173	8.01169	8.28577	7.99968	8.21012	8.13447
Dmpk	6.84588	7.23778	7.54274	7.61579	7.78655	7.68937
Dna2	3.91392	3.35621	3.24232	4.2487	3.51888	3.77851
Dnaja3	6.6995	6.87833	6.99942	6.80017	6.82763	7.04491
Dnajc11	6.58479	6.70686	6.88959	6.68586	6.94601	6.86066
Dnajc15	6.36647	6.28972	6.53379	6.49375	6.40523	6.52503
Dnajc19	6.12249	6.20051	6.48464	6.19441	5.9428	6.34739
Dnajc28	4.29202	4.52915	4.53118	4.36294	4.43018	4.41272
Dnajc30	4.60304	5.52545	5.31321	5.29832	5.63479	5.57215
Dnajc4	4.42912	5.11199	5.49306	4.73285	4.89917	5.63479
Dnlz	6.48768	6.87005	7.01121	6.79234	6.90675	7.04752
Dnm1L	8.28577	8.56389	8.50714	8.44312	8.61486	8.52912
Dus2	4.65723	4.70114	4.80695	4.40709	4.23299	4.23552
Dut	6.1203	6.21261	6.1591	6.00141	6.01859	6.38012
E130311K13Rik	5.54518	5.49717	5.63835	5.35659	5.88888	5.67332
Ears2	4.52325	5.1985	5.26269	4.69784	4.65807	4.82245
Ech1	6.34914	6.28972	6.32077	6.19441	6.49224	6.47543
Echdc1	6.42811	6.4892	6.58479	6.7511	6.82763	6.80461
Echdc2	4.70114	4.76129	4.8654	5.0814	4.6229	4.73446
Echdc3	2.7881	3.92318	4.27431	4.29581	4.13029	3.36515
Echs1	6.39693	6.42649	6.62274	6.5582	6.45677	6.85541
Eci1	6.25958	6.13773	6.36475	6.44254	6.32615	6.45362
Eci2	6.7511	6.68461	6.89366	6.60123	6.56103	6.95081
Ecsit	5.03695	5.0689	5.4161	4.60946	5.18739	5.40717
Eefsec	4.25772	5.1985	5.1299	5.15906	5.07517	5.52146
Efhd1	2.10086	0.540968	0	1.02489	2.76525	0
Ehhadh	3.78279	3.58655	4.29328	3.68734	3.96892	4.47789
Elac2	5.98394	5.83481	6.05209	5.6058	5.95584	5.77144
Emc2	7.48268	7.68156	7.58274	7.88458	7.8336	7.86787
Endog	3.64056	3.50279	3.58154	4.539	4.16202	4.40709
Ephx2	5.58725	5.35659	5.81114	5.39816	5.64897	5.46806
Eral1	4.98671	5.0876	4.91263	4.50332	5.2933	5.34233
Eri3	6.13988	6.13556	6.39192	6.04025	6.40688	6.42811
Etfa	7.84031	7.82004	7.88005	7.57199	7.81076	7.84502
Etfb	7.54221	7.62462	7.54908	7.74457	7.69166	7.97831
Etfdh	6.72022	6.65157	6.81783	6.72863	6.95845	6.92952
Ethe1	4.51627	4.8807	4.91862	4.90322	4.76829	4.98236
Exog	4.96028	4.93315	5.00395	5.02388	5.07517	5.0814
Fahd1	5.45532	5.8522	5.66988	6.01127	5.39816	5.62762
Fahd2A	3.61168	3.83295	4.00589	3.63096	3.53514	3.67839
Fam136A	6.45834	6.50429	6.48464	6.07304	6.39693	6.37332
Fam162A	7.03262	6.83411	7.06219	7.04141	7.06647	7.34278
Fam185A	4.66324	4.41158	4.76284	5.19296	5.39816	5.01728
Fam210A	7.20042	7.41818	7.5606	7.44425	7.53048	7.60937
Fam210B	6.00389	6.13988	6.35089	6.35437	6.49224	6.38856
Fam213A	5.8861	6.24028	6.33859	5.79909	6.04501	6.01372
Fars2	5.22575	5.11199	5.38907	5.26786	5.40717	5.2832
Fasn	7.56683	7.65492	7.92624	7.38833	7.89544	7.78572
Fastk	6.09357	6.30445	6.23637	6.12468	6.28413	6.36475
Fastkd1	5.43808	5.43372	5.52146	5.34233	5.86079	5.70711
Fastkd2	6.34739	6.49224	6.80572	6.64639	6.53379	6.52796
Fastkd3	5.44674	5.57595	5.52545	5.52146	5.84644	5.54908
Fastkd5	4.95517	4.73446	5.33272	4.9836	4.89032	4.75583
Fbxl4	6.33328	6.38012	6.59987	6.35437	6.47235	6.60394
Fdx1	6.02345	6.2186	6.07074	5.8944	6.23832	6.40026
Fdx1L	6.03787	6.19644	6.09357	6.13988	6.10256	6.45834
Fdxr	3.18751	3.98933	4.08253	3.70113	4.5173	3.78488
Fech	7.37086	7.61234	7.62608	7.6044	7.69074	7.6044
Fh1	7.23993	7.47364	7.53796	7.50053	7.3815	7.5224
Fhit	2.33724	3.59678	3.69192	2.79916	3.19094	3.71657
Fis1	6.52649	6.56103	6.6896	6.49979	6.50578	6.70564
Fkbp10	7.90286	8.03851	8.1834	8.01928	8.18869	8.13417
Fkbp8	6.75344	6.91374	7.06048	6.90975	7.11477	7.35436
Flad1	3.67839	4.33348	4.13924	4.53702	4.57055	4.79724
Foxred1	5.30827	5.25227	5.65249	5.35186	5.49717	5.31321
Fpgs	4.95196	5.35186	5.04986	5.03695	5.46806	5.39363
Fth1	10.4918	10.5391	10.6702	10.5722	10.5717	10.7573
Fundc1	7.31255	7.54486	7.7012	7.66763	7.70751	7.71735
Fundc2	8.0265	8.14758	8.21419	8.14032	8.17358	8.37862
Fxn	2.86351	3.14123	4.34426	2.80467	3.16483	3.23861
Gadd45Gip1	6.09357	6.4708	6.37843	6.66313	6.69084	6.64379
Gapdh	5.20949	5.12396	5.4848	5.27811	5.2575	5.47227
Gars	8.88045	8.92146	9.11229	8.78125	8.89604	8.90694
Gatc	5.45104	5.54908	5.80212	5.61313	5.50939	5.7589
Gatm	4.34536	4.25001	4.25001	4.22509	4.66751	4.07942
Gbas	6.83411	6.78106	7.14204	6.96035	7.11802	7.05272
Gcdh	5.75574	5.62762	5.8861	5.79606	5.82008	5.91889
Gcsh	7.46737	7.35308	7.54115	7.4922	7.4776	7.56424
Gdap1	3.45556	2.86843	3.59908	2.7881	4.1231	3.13009
Gfer	6.10256	6.36819	6.30992	6.2653	6.49375	6.62407
Gfm1	6.96697	7.02909	7.17012	7.03086	7.28961	7.17855
Gfm2	5.53733	5.87493	6.20051	5.84644	6.1717	6.06379
Ghitm	9.41874	9.53474	9.62006	9.40278	9.52259	9.56472
Gldc	1.52829	2.35457	2.99393	2.10086	2.5061	2.92818
Glod4	6.81124	6.90073	6.8222	7.01392	7.12609	7.2937
Glrx2	6.83303	6.73697	6.86485	6.77194	7.06647	7.26052
Glrx5	7.24137	7.44659	7.41698	7.41638	7.45645	7.53316
Gls	8.87864	9.20643	9.23024	9.16566	9.36709	9.20623
Gls2	0.87745	0.0630134	0	0.18904	3.48328	1.74204
Glud1	8.75684	8.86996	8.92944	8.77277	8.9964	8.99801
Glyat	1.17707	2.65741	1.30784	2.18652	2.37981	0
Glyctk	2.94272	1.54858	1.20322	2.07801	3.28071	3.20569
Gm561	5.41165	5.57215	5.80212	5.66988	5.72359	5.77144
Gng5	7.47704	7.7626	7.88871	7.71869	7.62803	7.84424
Golph3	8.49167	8.71177	8.65748	8.66957	8.81848	8.7834
Got2	7.05272	7.08674	7.43011	7.04925	7.31055	7.50824
Gpam	5.3845	5.0626	5.52146	5.03695	5.56834	5.60947
Gpd2	7.09091	7.30384	7.33106	7.36074	7.48549	7.34343
Gpi1	7.71468	7.82084	8.08887	7.76047	7.97453	8.00503
Gpt2	6.42162	6.64769	6.91374	6.47543	6.78672	6.53233
Gpx1	8.95558	8.98907	9.0965	9.06612	9.12815	9.34688
Gpx4	6.89669	6.80683	7.1025	6.80904	6.79906	7.19968
Grhpr	4.07942	3.92831	4.81139	3.35919	4.80695	4.8807
Grpel1	7.14677	7.06048	7.31322	7.12689	7.14283	7.31055
Grpel2	6.3081	6.2672	6.50877	6.36647	6.4708	6.49677
Grsf1	7.66341	7.70976	7.86749	7.79565	7.88571	7.92552
Gsr	6.36475	6.02345	6.26149	6.29527	6.36647	6.30628
Gstk1	4.04183	3.93746	4.17195	3.42343	4.25772	4.56773
Gsto1	9.93348	9.97306	10.0991	9.85529	9.95632	10.0461
Gstz1	5.99396	6.01372	6.18621	5.95324	6.03787	6.21661
Gtpbp10	5.743	6.04263	6.11589	5.98896	6.32436	6.14847
Gtpbp3	5.09375	5.59471	5.32788	5.2832	5.57595	5.56834
Gtpbp6	4.42804	4.5985	4.92789	4.64064	4.7574	4.64152
Guf1	6.32257	6.6958	6.58755	6.58341	6.87936	6.49677
Guk1	6.25383	6.37502	6.35089	6.02345	6.55962	6.47235
H2-Ke6	0	1.65916	0	1.97019	0	1.64259
Hadh	6.68586	6.72022	6.83626	6.75926	7.12125	7.05359
Hadha	7.64969	7.57866	7.93702	7.51098	7.84385	7.89915
Hadhb	6.64118	6.51915	6.82871	6.6174	6.88141	6.9256
Hagh	5.77455	5.9108	6.08222	5.7589	5.97889	6.3315
Hars2	5.81711	6.07304	6.30992	5.743	6.20658	6.30079
Hccs	7.33824	7.34278	7.28688	7.32647	7.44249	7.37526
Hdhd3	3.16079	2.7001	2.92374	3.16483	3.98933	3.80532
Hebp1	6.44254	6.37161	6.50279	6.27852	6.59715	6.62407
Hemk1	4.19679	4.61214	4.5053	4.73045	5.05625	4.60672
Hibadh	7.11721	7.22911	7.19744	7.06048	7.19818	7.31122
Hibch	6.54822	6.28786	6.28972	6.07764	6.4708	6.32257
Higd1A	6.13556	6.22851	6.20254	6.29711	6.25575	6.42162
Higd2A	6.79794	6.92166	6.91274	6.93537	7.01031	7.22984
Hint1	8.33279	8.3141	8.39548	8.26282	8.26796	8.51719
Hint2	5.49717	5.2575	5.25227	5.17048	5.3799	5.65599
Hint3	4.71996	4.3836	5.09987	5.0626	5.17048	5.01728
Hk1	6.76504	6.66441	7.01302	6.63857	6.89871	6.7093
Hk2	6.55536	6.42811	6.76041	6.55108	6.88857	6.63463
Hmbs	5.47646	5.82008	5.54908	5.59099	5.81711	5.826
Hmgcl	5.65249	5.84644	5.84644	5.80814	5.87212	6.12249
Hmgcs2	0	0	0	0	2.57115	2.5061
Hoga1	1.81979	0	1.97019	1.75861	0	2.25469
Hscb	5.71373	5.743	5.81114	5.8861	6.08904	6.0845
Hsd17B10	6.7178	6.96885	7.03527	6.72863	6.78559	7.06817
Hsd17B4	7.31588	7.43603	7.63675	7.41998	7.57815	7.60937
Hsd3B1	3.02975	0	3.48617	3.14123	3.48328	3.40191
Hsdl1	5.3845	4.61214	5.47646	4.66668	5.16479	5.743
Hsdl2	6.67708	6.69456	6.75344	6.6896	6.97354	6.91175
Hspa9	9.67137	9.69357	9.84103	9.63809	9.77338	9.76094
Hspb7	3.66907	4.46646	4.10229	3.56893	3.46118	3.77851
Hspd1	8.98206	9.06578	9.16576	9.01262	9.06091	9.15842
Hspe1	8.76717	8.89412	8.89192	8.89494	8.93432	9.04476
Htatip2	6.33328	6.38856	6.42162	6.14419	6.33505	6.47851
Htra2	6.53959	6.48311	6.73815	6.44572	6.72623	6.67834
Iars2	7.73105	7.72886	7.90728	7.74932	7.98956	7.82804
Iba57	3.32076	4.17195	4.21564	2.92818	4.31295	3.64056
Ide	7.66153	7.66482	7.89395	7.8932	7.99968	7.89915
Idh1	7.92299	8.08024	8.06369	8.05896	8.08672	8.12356
Idh2	6.38182	6.38182	6.43294	6.34564	6.57786	6.56808
Idh3A	8.10651	8.19809	8.25946	8.30425	8.37517	8.43142
Idh3B	7.37526	7.36771	7.61184	7.54062	7.57661	7.72135
Idh3G	6.42811	6.69703	6.83195	6.79459	6.77878	6.78897
Ifi27	5.9428	6.17379	6.01859	6.23637	6.41182	6.58203
Immp1L	6.1717	6.43294	6.40688	6.05678	6.2804	6.32077
Immp2L	3.3434	3.23861	3.84284	3.23861	3.38415	3.85811
Immt	7.8648	7.82564	8.0229	7.88005	8.0087	8.00603
Isca1	6.69084	6.87005	6.7093	6.66568	6.78897	6.77537
Isca2	6.16331	6.53233	6.64118	7.00851	6.43775	6.64769
Iscu	6.58341	6.48616	6.68461	6.19236	6.23245	6.71417
Isoc2A	4.23552	3.9461	4.36749	4.45909	4.19124	4.73446
Ivd	5.88888	6.04501	6.23245	6.10256	6.29342	6.49828
Kars	7.52456	7.50769	7.75748	7.55329	7.70661	7.74846
Kif1B	8.76108	8.92292	9.06045	8.94416	9.12369	9.00467
Krt5	0	2.42954	0	0	0	0
L2Hgdh	5.8944	6.10925	6.22258	6.04501	6.41999	6.23048
Lace1	5.03044	4.87586	4.61757	4.65287	4.90187	4.94422
Lactb	6.49072	6.68586	6.61204	6.94022	7.16627	6.98008
Lactb2	7.1624	7.41518	7.30921	7.44542	7.60489	7.54803
Lamc1	7.94591	8.08672	8.24984	8.13153	8.41892	8.07527
Lap3	7.70571	7.8917	7.85903	7.745	8.05896	8.03236
Lars2	8.05706	7.37275	7.93559	7.13569	7.61678	7.29845
Ldhd	1.97019	1.54858	3.42651	1.0879	2.83718	2.5061
Letm1	6.93342	6.93147	7.14204	7.09672	7.10168	7.36771
Letm2	3.9318	4.41922	4.59481	3.90491	4.25772	4.30068
Letmd1	5.32301	5.57215	5.8693	5.49306	5.7869	5.9428
Lias	6.6896	6.65286	6.66313	6.87523	6.68211	6.91075
Lipt1	4.42804	4.69784	4.83336	4.82245	4.68865	4.78818
Lipt2	3.05503	4.1564	4.7912	4.07162	4.47683	4.77135
Lonp1	7.2086	7.29029	7.46164	7.14992	7.39879	7.37337
Lonp2	7.45008	7.31255	7.38647	7.23706	7.34148	7.37275
Lrpprc	7.31522	7.39756	7.5984	7.28824	7.40367	7.38833
Lypla1	8.07931	8.24538	8.19312	8.29729	8.41671	8.41892
Lyplal1	4.69029	4.78741	4.64238	4.82827	5.07517	5.35186
Lyrm1	5.45104	5.53733	5.6204	5.34233	5.28827	5.52943
Lyrm2	6.2634	6.46925	6.62274	6.6995	6.33505	6.40357
Lyrm4	5.57973	5.70378	5.92693	5.82305	5.79301	5.40717
Lyrm5	6.86276	7.28756	7.15774	7.32712	7.10824	7.37776
Lyrm7	5.17048	5.18178	5.32301	5.64191	5.39816	5.59842
Macrod1	3.55841	3.60662	3.69883	2.81538	4.30068	3.83295
Malsu1	5.9108	5.97635	6.00881	5.81114	5.94542	6.08222
Maoa	8.92652	9.04747	9.01042	8.77277	8.84058	8.83986
Maob	5.17048	5.45104	5.31321	4.90861	5.36129	5.64191
Mars2	5.12396	5.46806	5.29832	5.2933	5.22036	5.40717
Mavs	5.9428	6.1203	6.15486	6.24611	6.40192	6.37843
Mcat	5.35186	5.38907	5.20401	5.31812	5.42495	5.34711
Mccc1	6.23441	5.93225	6.23245	6.10479	6.286	6.15273
Mccc2	5.71373	5.47646	5.56834	5.67332	5.65599	5.48064
Mcee	5.46383	5.67675	5.63121	5.14166	5.6058	5.55683
Mcu	6.46925	6.56808	6.83841	6.3699	6.76504	6.72623
Mcur1	6.01616	6.12687	6.32077	6.32077	6.41836	6.22258
Mdh1	7.69894	7.85632	7.92335	8.04238	7.94944	8.09407
Mdh2	8.25583	8.30078	8.42858	8.20467	8.38023	8.50532
Me1	8.59397	8.71062	8.80147	8.5656	8.77323	8.69785
Me2	6.85541	6.68835	6.98749	6.87936	6.71538	6.79234
Me3	4.50923	4.36749	4.82754	3.96528	4.59388	4.73205
Mecr	5.25227	5.35659	5.28827	5.51343	5.60947	5.70044
Metap1D	5.6058	6.05209	6.16542	6.12468	6.59304	6.07074
Mettl15	5.42053	5.34233	5.21494	5.11199	5.2933	5.46383
Mettl17	5.01728	5.36598	5.62762	5.0689	5.54518	5.22036
Mettl5	5.2933	5.62762	5.38907	5.70378	5.57215	5.71703
Mettl8	4.63009	5.14166	4.78741	5.1299	5.62402	5.25227
Mff	8.00202	8.18924	8.16792	8.06243	8.09438	8.14526
Mfn1	6.85961	6.92854	7.08506	6.81892	7.26052	6.84162
Mfn2	7.30653	7.46508	7.6587	7.37776	7.50053	7.44717
Mgarp	2.43681	1.0879	2.92374	1.30784	1.58915	2.05516
Mgme1	5.27811	5.2933	5.56068	5.2933	5.09987	5.1358
Mgst1	7.5224	7.52132	7.57302	7.5251	7.64348	7.73762
Mgst3	5.05625	5.20949	5.71373	5.03695	5.1358	5.3845
Micu1	7.12206	6.93537	7.27309	7.08757	7.12044	7.11558
Micu2	7.78821	7.85903	7.97178	7.86134	8.01863	7.9766
Mief1	6.6053	6.68336	6.78333	6.61874	6.99026	6.6733
Minos1	7.92516	7.98786	8.14613	7.97556	7.95367	8.22524
Mipep	5.21494	5.41165	5.2933	5.40268	5.54126	5.07517
Mlycd	4.18013	4.62202	4.28325	4.83625	4.76284	4.58184
Mmab	5.89715	6.02587	5.99396	6.0845	6.04025	6.16542
Mmachc	6.18826	6.01616	6.24611	5.99894	6.37843	6.24611
Mmadhc	7.42118	7.44191	7.53423	7.53743	7.56216	7.61923
Mocs1	5.39363	5.0626	5.52545	4.94422	5.16479	5.31321
Mpc1	5.05625	4.90255	5.2832	4.73205	4.91862	4.99721
Mpc2	7.05359	7.26822	7.23778	7.19669	7.26263	7.50659
Mpst	4.17052	4.92723	4.61214	4.67771	4.539	4.73446
Mpv17L	5.23644	5.7869	5.83188	5.64545	5.98896	5.9162
Mpv17L2	5.68017	5.82895	5.7869	5.743	6.02345	5.94803
Mrm1	4.65373	5.0689	5.01064	4.53406	4.69115	4.87238
Mrpl1	6.44254	6.45362	6.3699	6.50429	6.55108	6.63726
Mrpl10	6.65673	6.77194	6.9575	6.66823	7.10003	7.03527
Mrpl11	6.60123	6.54103	6.76619	6.44889	6.7334	6.74993
Mrpl12	6.12468	5.98141	6.10702	6.02587	6.16121	6.29895
Mrpl13	7.38523	7.44015	7.56268	7.59287	7.52887	7.69029
Mrpl14	6.51323	6.76849	6.77765	6.83411	6.77878	7.1317
Mrpl15	6.58893	6.65673	6.9575	6.73459	6.86276	7.00033
Mrpl16	5.94017	5.743	6.03309	6.20254	6.06379	6.09582
Mrpl17	6.88141	7.10906	7.19968	7.15149	7.1293	7.34794
Mrpl18	6.99026	7.14756	7.11396	7.44833	7.42476	7.48043
Mrpl19	6.49375	6.51026	6.50578	6.40192	6.53814	6.85118
Mrpl2	6.19644	6.24998	6.31173	5.89715	6.32077	6.36819
Mrpl20	7.38523	7.47704	7.43662	7.53423	7.37337	7.6912
Mrpl21	6.44572	6.52942	6.48768	6.57647	6.52209	6.68211
Mrpl22	6.08677	6.15486	5.93754	6.10256	6.02102	6.19848
Mrpl23	4.49006	4.92128	5.273	5.23111	5.11199	5.45959
Mrpl24	6.65157	6.97821	6.94409	6.9976	7.02376	7.08924
Mrpl27	6.01127	6.05444	6.18415	6.07764	5.98645	6.30445
Mrpl28	5.96871	6.09131	6.3699	6.1506	6.04737	6.32615
Mrpl3	6.81783	6.87109	7.02643	6.7417	6.92363	7.10824
Mrpl30	7.19519	7.34859	7.38585	7.28482	7.19444	7.44132
Mrpl32	7.12287	7.31588	7.2998	7.1317	7.3696	7.3696
Mrpl34	6.09357	6.29157	6.35957	6.32077	6.22059	6.60394
Mrpl35	6.37161	6.53814	6.38856	6.52796	6.50429	6.57786
Mrpl36	6.51619	6.43935	6.68336	6.6995	6.58755	6.79794
Mrpl37	5.84354	6.14847	6.3699	6.32436	6.42649	6.35957
Mrpl38	5.93489	6.21461	6.20859	6.04501	6.632	6.48158
Mrpl39	7.11396	7.06561	7.08506	7.14598	7.04665	7.18007
Mrpl4	6.11147	6.06611	6.03309	6.05678	6.20254	6.43133
Mrpl40	6.27852	6.52796	6.52062	6.33505	6.33683	6.74876
Mrpl41	6.62804	6.69332	6.4708	6.52062	6.68085	6.9344
Mrpl42	7.15929	7.3025	7.355	7.21377	7.34148	7.44425
Mrpl43	6.67203	6.63726	6.83626	6.49224	6.83626	7.0579
Mrpl44	5.6204	5.91889	5.88888	5.826	5.68017	5.86079
Mrpl45	6.97728	6.83518	6.96697	7.04578	7.3473	7.24065
Mrpl46	5.64191	4.79497	5.0814	5.31321	5.22036	5.0814
Mrpl47	6.63332	6.59441	6.57368	6.62672	6.44889	6.54535
Mrpl48	4.9338	5.12396	5.14749	5.1299	5.00395	5.25227
Mrpl49	6.21261	6.286	6.18002	6.31536	6.37502	6.38012
Mrpl50	7.14913	7.31788	7.37963	7.42952	7.52887	7.65064
Mrpl51	6.75577	6.65929	6.72982	6.87005	6.58617	6.88755
Mrpl52	7.74197	7.9899	7.94058	7.98786	7.98207	8.12976
Mrpl54	6.80017	6.86901	6.82763	6.81454	6.80017	6.97261
Mrpl55	6.04263	6.07993	6.2634	6.19032	6.21661	6.32436
Mrpl9	6.286	6.31716	6.35784	5.92426	6.12687	6.24611
Mrps10	6.16961	6.20456	6.44095	6.06611	6.49375	6.36647
Mrps11	5.6058	5.54518	5.54518	5.64897	5.77455	5.88332
Mrps12	6.19236	6.10702	6.27476	6.50728	6.36475	6.29157
Mrps14	7.22037	7.35308	7.374	7.30519	7.26613	7.39817
Mrps15	6.74993	6.86797	6.94216	6.83733	7.05012	6.96319
Mrps16	6.56103	6.71417	6.65801	7.04491	7.01751	7.03086
Mrps17	7.03174	7.23129	7.2807	7.07157	6.98749	7.24708
Mrps18A	5.47227	5.66643	5.7869	5.50533	5.65249	5.87774
Mrps18B	5.2832	5.10595	5.51745	5.22575	5.11199	5.44674
Mrps18C	6.56526	6.76849	6.81454	6.99668	6.75227	6.80683
Mrps2	6.14847	6.49527	6.73934	6.76504	6.84055	6.66185
Mrps21	5.72031	5.47646	5.94542	5.88332	5.92426	5.91889
Mrps22	6.88857	6.81783	6.90274	6.86797	6.66696	6.86797
Mrps24	6.58479	6.46925	6.76157	6.52796	6.44731	6.76041
Mrps25	6.22258	6.47235	6.65544	6.52796	6.65415	6.78784
Mrps26	5.65249	5.92426	5.84932	5.50126	6.01859	6.07993
Mrps27	5.74939	5.77455	5.85507	5.40268	5.48064	5.78383
Mrps28	5.81711	5.98645	5.76832	5.97889	5.59099	6.21661
Mrps30	6.64118	6.52356	6.82871	6.64379	6.47235	6.79122
Mrps31	6.33859	6.49828	6.2634	6.43935	6.45677	6.61473
Mrps33	5.14166	5.28827	5.56834	5.47646	5.1358	5.44674
Mrps34	5.61313	5.76832	6.09357	5.96615	6.23637	6.10479
Mrps35	6.03548	6.15698	6.08904	6.16331	5.96615	6.42811
Mrps36	4.6256	5.1985	4.82827	4.95901	5.03695	5.1299
Mrps5	6.13123	6.25958	6.43935	6.26149	6.59441	6.33683
Mrps6	7.55171	7.47136	7.44833	7.56786	7.54645	7.84424
Mrps7	6.62141	6.54391	6.74641	6.46925	6.53814	6.52062
Mrps9	6.73934	6.7901	6.93731	6.79122	6.72863	7.00033
Mrrf	6.16121	6.23245	6.6107	6.01859	6.51175	6.41673
Mrs2	5.78074	5.80513	6.3699	5.95064	6.22654	5.99396
Msra	4.5053	4.56489	4.43778	4.37791	4.01435	4.61214
Msrb2	5.12396	5.05625	5.18739	4.98173	5.35659	5.63479
Mtch1	8.04527	8.03398	8.25816	8.04815	8.25764	8.33279
Mtch2	8.11522	8.29004	8.28096	8.34284	8.37032	8.39457
Mtcp1	4.57055	4.90255	4.70935	4.55249	5.273	4.53118
Mterf1A	3.20239	4.36294	4.18991	4.36749	4.58465	4.42585
Mterf1B	1.8338	3.66188	3.20569	2.92818	3.41116	3.83893
Mtfmt	5.72031	5.61677	6.04501	5.85793	5.65249	5.63121
Mtfp1	1.37456	1.97019	0	1.86183	3.10117	0.988031
Mtfr1	7.58883	7.78821	7.78406	7.65681	7.75148	7.84385
Mtfr1L	7.42476	7.42833	7.6587	7.55329	7.6454	7.64444
Mtg1	4.66668	4.77598	4.97043	4.56014	4.73285	5.52545
Mtg2	4.8654	4.90457	5.27811	4.96347	5.18178	4.97043
Mthfd1	6.41836	6.54247	6.48004	6.36475	6.6796	6.608
Mthfd1L	6.1506	6.24611	6.44889	6.1181	6.4677	6.53814
Mthfd2	7.56941	7.67971	7.88005	7.45124	7.70436	7.75105
Mthfd2L	5.54126	5.87212	5.51343	5.52146	5.73979	5.94803
Mthfs	4.87378	4.83768	4.84773	4.58465	5.0876	5.12396
Mtif2	6.72743	6.92461	7.0076	6.87833	7.10988	6.92067
Mtif3	5.3845	4.97548	5.40717	5.18739	4.63807	5.0814
Mto1	5.75574	5.55296	5.75574	5.49717	5.82895	5.65599
Mtpap	6.5582	6.66441	6.9256	6.73697	7.04925	6.88653
Mtrf1	4.92789	4.98298	4.65634	5.19296	5.24175	5.09375
Mtrf1L	5.75257	5.27811	5.45532	5.4848	5.48894	5.46806
Mtx1	5.88332	5.84064	6.03787	6.09357	6.38856	6.16331
Mtx2	7.18463	7.31788	7.41035	7.24637	7.34859	7.43011
Mul1	5.14749	5.28827	5.39363	5.27811	5.31812	5.27811
Mut	7.04054	7.14756	7.24065	7.26333	7.28207	7.33759
Mutyh	1.20322	3.13009	2.66955	2.46054	3.57918	3.08089
Myg1	5.45532	5.69709	5.62402	5.35186	5.85793	5.45104
Nadk2	6.18208	6.69332	6.57925	6.35957	6.43294	6.18415
Nags	0	2.35457	0.477954	0.18904	0	0
Nars2	4.85128	5.66643	5.87212	5.63835	5.65948	5.82305
Nbr1	7.9766	7.98105	8.19919	8.12917	8.18619	8.11432
Ncoa4	6.54391	6.38519	6.77422	6.43615	6.58479	6.39859
Nd1	11.5723	11.7871	11.8131	11.8599	11.8902	11.8953
Nd2	11.1798	11.4395	11.4448	11.6098	11.5822	11.5068
Nd3	6.20051	6.47851	6.34036	6.67708	6.53233	6.57088
Nd4	11.0546	11.3633	11.3362	11.4718	11.4994	11.3803
Nd4L	4.79046	4.98671	5.1358	5.23644	5.25227	5.00395
Nd5	11.3251	11.7176	11.7751	11.8304	11.943	11.7376
Nd6	6.76619	6.68336	6.36475	6.48158	6.83518	6.84055
Ndor1	5.20401	5.26786	5.72685	4.9292	5.65599	5.63121
Ndufa1	7.29097	7.35308	7.51098	7.29777	7.39018	7.64108
Ndufa10	7.67786	7.59689	7.79359	7.72356	7.73979	7.82445
Ndufa11	7.11477	7.22911	7.26543	7.23418	7.28688	7.60986
Ndufa12	7.27725	7.42893	7.3518	7.48043	7.60539	7.64012
Ndufa13	2.5061	1.69231	2.01875	1.52829	2.10086	2.81538
Ndufa2	7.67229	7.66622	7.74673	7.84228	7.7878	8.03851
Ndufa3	7.15383	7.35372	7.39388	7.58376	7.6034	7.75491
Ndufa4	8.00001	8.08271	8.31017	8.17442	8.0542	8.19119
Ndufa5	6.93342	7.27794	7.35947	7.30317	7.18614	7.33889
Ndufa6	7.63627	7.80507	7.90802	7.68937	7.57456	7.79111
Ndufa7	7.82405	8.11612	8.21311	8.21338	8.16536	8.45468
Ndufa8	7.17242	7.20415	7.21524	7.11558	7.34019	7.41518
Ndufa9	6.83411	6.81344	6.94698	6.82002	6.97167	7.12287
Ndufab1	7.61727	7.84502	7.77233	7.82525	7.91316	8.03236
Ndufaf1	6.17587	6.17794	6.25383	6.45047	6.39693	6.1591
Ndufaf2	6.86797	7.00488	7.0639	7.19893	6.91075	7.15149
Ndufaf3	4.84272	4.4737	4.83119	5.04343	4.91663	5.52545
Ndufaf4	6.69703	7.03527	6.97728	6.83733	6.88653	6.8773
Ndufaf5	5.92693	5.81114	5.52545	5.55296	5.87493	5.96358
Ndufaf6	5.19296	4.63807	5.42495	5.42495	5.30827	5.273
Ndufaf7	6.17794	6.3081	6.42487	6.2691	6.48004	6.4677
Ndufb10	7.39634	7.42297	7.53743	7.57044	7.63723	7.75534
Ndufb11	6.45362	6.64639	6.65801	6.57088	6.55536	6.91473
Ndufb2	7.49387	7.37963	7.50604	7.63916	7.52564	7.61332
Ndufb3	7.17396	7.07242	7.23562	7.10085	7.02019	7.27863
Ndufb4	7.90875	7.932	7.97074	8.10289	7.95997	8.15364
Ndufb5	7.51262	7.63289	7.63095	7.77695	7.67786	7.75876
Ndufb6	7.79647	8.0087	8.03625	8.10107	8.01731	8.24223
Ndufb7	6.99026	7.2724	7.16549	7.41698	7.55171	7.55066
Ndufb8	7.04578	7.00125	7.08003	6.97448	7.19968	7.32185
Ndufb9	8.0067	8.06558	8.21555	8.21392	8.11552	8.43598
Ndufc1	7.87436	7.94591	7.84267	7.97281	7.91462	8.16849
Ndufc2	7.74932	7.9047	7.93809	7.91936	7.90027	8.06212
Ndufs1	7.82644	7.81561	7.95997	7.87093	8.03106	7.86787
Ndufs2	7.6004	7.54486	7.6811	7.59388	7.82844	7.93128
Ndufs3	6.42972	6.37843	6.59441	6.45205	6.58341	6.61204
Ndufs4	6.91572	7.09589	7.04665	7.00307	7.11883	7.35819
Ndufs5	5.9108	5.94542	6.13556	6.29711	5.94017	6.34388
Ndufs6	6.76849	6.82002	6.85646	6.75809	7.17625	7.14913
Ndufs7	6.43775	6.22456	6.3699	6.71296	6.57368	6.7417
Ndufs8	6.53088	6.84482	7.00851	6.88755	6.84694	7.18159
Ndufv1	6.68336	6.51915	6.85857	6.44731	6.84801	6.87626
Ndufv2	7.85516	7.79729	7.84854	7.94733	7.97865	8.07838
Ndufv3	6.67456	6.7511	6.93731	6.97541	7.03703	7.22475
Nfs1	6.29527	6.52062	6.40853	6.47543	6.63726	6.68835
Nfu1	7.52456	7.51698	7.54486	7.49387	7.53423	7.67601
Ngrn	5.43372	5.69036	5.98645	5.57595	5.82008	5.98896
Nif3L1	6.51323	6.47235	6.73697	6.64249	6.6733	6.49375
Nipsnap1	5.26786	5.71703	5.46383	5.16479	5.43372	5.34233
Nipsnap3B	6.72503	6.73459	6.8222	6.71052	6.7334	6.78446
Nit1	6.34036	6.30079	6.23441	6.35437	6.39192	6.59851
Nit2	6.32257	6.45362	6.6174	6.59715	6.52209	6.67456
Nln	6.93147	7.07242	7.11396	7.10824	7.00488	7.09091
Nlrx1	4.04019	4.0732	4.48907	4.00259	4.21564	4.2103
Nme4	5.92959	6.02345	5.94017	6.05209	6.14847	6.22059
Nme6	4.58928	4.66668	4.83913	4.39824	3.53514	4.95581
Nmnat3	4.84127	4.69115	4.31906	3.93923	4.88828	5.03044
Nnt	7.40306	7.57199	7.66856	7.32185	7.70436	7.55066
Noa1	6.00881	6.10925	5.86647	5.57973	5.84644	5.97381
Nrd1	8.51859	8.62011	8.80057	8.59804	8.71539	8.71883
Nsun3	5.95842	6.25575	6.00141	6.21461	6.20658	6.24028
Nsun4	4.83336	5.11199	4.79421	5.1299	5.23644	5.04343
Nt5C	6.67456	6.63068	6.71659	6.87833	6.9187	7.17396
Nt5Dc2	5.826	5.8861	6.20456	5.91889	5.96615	5.99645
Nt5Dc3	6.76504	6.77537	6.81124	6.47543	7.10003	6.92952
Nt5M	5.35186	5.40717	5.68358	5.56834	5.4848	5.35659
Nthl1	2.75938	3.61664	3.31767	0.988031	3.39342	3.80114
Nubpl	5.37064	5.1299	5.04986	4.49322	5.00395	5.1299
Nucb2	7.05012	7.30452	7.46908	7.44659	7.27725	7.40123
Nudt13	3.65254	3.68983	4.692	4.46433	4.14779	4.32508
Nudt19	6.65929	6.69208	6.95273	6.76504	6.8222	6.80793
Nudt2	6.30992	6.18208	6.39192	6.24417	6.35437	6.23441
Nudt5	6.74406	6.76734	6.83948	6.77308	6.80239	6.82871
Nudt6	4.02573	3.78488	3.84088	3.67839	3.83479	3.40191
Nudt8	4.28939	4.11562	4.26032	3.78488	4.26663	4.68533
Nudt9	6.1181	6.29157	6.44731	6.57786	6.14204	6.52062
Oat	8.54578	8.60153	8.63391	8.673	8.82158	8.84029
Ociad1	8.3666	8.37563	8.5884	8.44398	8.49862	8.45681
Ogdh	7.34859	7.32515	7.68018	7.49276	7.54168	7.60837
Ogdhl	5.57973	5.67332	5.97381	5.18178	5.37064	5.44674
Ogg1	5.27811	5.273	5.28827	5.24702	5.6204	5.49306
Oma1	5.57973	5.81711	5.89164	5.77455	5.81114	5.77765
Opa1	7.55799	7.62657	7.76642	7.61283	7.83795	7.68846
Opa3	6.33683	6.64118	6.75344	6.55678	7.0639	6.80128
Osbpl1A	6.78672	7.06305	7.04665	6.88857	7.12044	6.99942
Osgepl1	5.0626	5.22575	5.50939	5.52146	5.36129	5.28827
Oxa1L	6.08677	6.38856	6.65929	6.56667	6.32794	6.43615
Oxct1	8.18702	8.12118	8.28954	8.24853	8.489	8.44849
Oxct2A	0	0	0.0630134	0	0	0
Oxld1	3.17993	3.7512	3.80532	3.20569	4.04511	4.0655
Oxnad1	5.48064	5.45104	5.69709	4.8807	5.68017	5.33754
Oxr1	8.12652	8.36007	8.31923	8.20495	8.41383	8.388
Oxsm	5.47646	5.6204	5.71373	5.57215	5.81711	5.69373
P4Hb	9.43508	9.48767	9.6972	9.51915	9.76043	9.68514
Pabpc5	0	2.65114	3.68734	1.54858	4.18991	1.86183
Paics	8.58204	8.66802	8.65137	8.64629	8.74465	8.73729
Pak7	0	2.66328	1.65916	0.477954	3.13009	2.65741
Pam16	5.84644	6.21461	6.1203	6.12249	6.05209	6.07535
Pank2	7.13569	7.21156	7.2086	7.09755	7.24993	7.24566
Park7	7.43071	7.41035	7.50934	7.32909	7.46623	7.70976
Parl	6.84268	7.22037	7.18614	7.24494	7.32909	7.28482
Pars2	3.79058	3.31424	3.68983	2.58462	4.11562	4.10812
Pcbd2	6.09807	6.16121	6.22258	6.18826	6.12905	6.3613
Pcca	5.78074	5.34233	5.83188	5.743	6.03309	5.82008
Pccb	5.84932	5.84064	6.08904	6.02345	5.98645	5.70044
Pck2	7.15696	7.2724	7.4524	7.17778	7.33629	7.2807
Pcx	4.82973	4.67517	5.04986	4.88896	5.39816	5.33272
Pde12	6.93634	7.26613	7.16395	7.30317	7.37963	7.22621
Pdf	0	0	0	2.65741	0	1.72546
Pdha1	8.8475	8.96406	9.04735	8.93182	9.16461	9.06924
Pdhb	7.47136	7.48997	7.68156	7.56476	7.58832	7.72621
Pdhx	5.85793	6.05912	6.33505	6.23832	6.31716	5.97381
Pdk1	5.12396	5.18178	5.54908	5.46806	5.40717	5.32788
Pdk2	4.57055	4.90659	5.04986	5.14749	5.23111	5.45959
Pdk3	6.25958	6.37843	6.76619	6.59167	6.98008	6.81124
Pdk4	6.61338	6.86276	6.83411	6.74759	6.84055	6.82437
Pdp1	6.0845	6.07304	6.42487	6.22258	6.5582	6.49828
Pdp2	3.52673	4.28939	4.67435	3.83479	4.62116	4.1577
Pdpr	6.03069	5.87774	5.96615	6.10032	5.95584	6.00635
Pdss1	4.3801	4.69029	4.78054	4.67688	5.21494	5.19296
Pdss2	5.34233	5.22036	5.32788	4.94357	5.24175	5.48894
Peo1	5.25227	5.2575	5.78074	5.32301	5.69373	5.31321
Pet100	6.44095	6.57368	6.73221	6.91274	6.66185	6.91175
Pex11B	5.69709	5.95842	6.09807	5.87212	6.02587	6.15273
Pgam5	7.18387	7.0859	7.17166	7.31522	7.37337	7.2233
Pgs1	6.10032	6.06843	6.37161	6.03309	6.62407	6.30445
Phb	6.83733	6.81344	7.06219	6.79122	6.92166	7.1507
Phb2	7.22911	7.34084	7.65776	7.37526	7.36455	7.50714
Phyh	5.78074	5.75257	6.07764	5.85793	5.60212	5.8861
Pick1	4.74955	4.30312	4.25276	4.15075	4.49218	4.66494
Pif1	3.08532	2.80987	3.75963	3.56893	3.28761	3.13396
Pink1	6.4892	6.55108	6.89467	6.58203	6.67203	6.69827
Pisd	6.2106	6.32436	6.31355	6.19644	6.67834	6.62007
Pitrm1	7.39326	7.55381	7.67415	7.52618	7.63772	7.61283
Plgrkt	6.7178	6.96319	6.95559	6.74288	6.84801	7.11802
Pmaip1	7.96242	8.06997	8.14177	8.19589	8.45532	8.39208
Pmpca	7.63579	7.77359	7.88721	7.68662	7.94272	7.91425
Pmpcb	7.57866	7.44483	7.67508	7.46336	7.46164	7.58477
Pnpla8	7.84854	7.99934	8.015	8.02715	8.12622	8.0507
Pnpo	3.93923	4.71018	4.50726	4.20622	4.44315	4.36294
Pnpt1	6.92756	7.0184	7.20192	7.13966	7.15618	7.20712
Poldip2	6.82546	6.74524	7.09091	6.73697	6.92067	6.95273
Polg	6.02102	6.22258	6.43935	6.02828	6.32257	6.33683
Polg2	4.25276	4.77675	4.41158	3.73832	4.2103	4.48087
Polrmt	5.43808	5.33272	5.64191	4.891	5.35186	5.47646
Ppa2	6.33328	6.66696	6.68461	6.47389	6.73697	6.84482
Ppif	4.9292	5.34711	5.25227	5.31812	5.54126	5.65249
Ppm1K	5.66988	5.84354	5.92158	6.26149	6.23441	6.24417
Ppm1M	5.47646	5.8522	5.7301	5.73657	5.99645	5.68698
Ppox	4.73126	4.74799	5.11799	5.0814	5.4848	5.15329
Pptc7	7.03439	7.31522	7.29506	7.34859	7.3994	7.46737
Prdx2	8.59007	8.66751	8.81804	8.68457	8.71883	8.93906
Prdx3	7.40489	7.38088	7.6014	7.55852	7.57096	7.69939
Prdx4	7.02465	7.28345	7.38709	7.19143	7.27863	7.26123
Prdx5	8.07059	8.05452	8.21094	8.10228	8.32918	8.46548
Prdx6	8.86178	8.84405	9.03741	8.82512	9.04251	8.99603
Prdx6B	1.56887	1.52829	1.12477	1.0879	1.77518	1.37456
Prelid1	7.17012	7.35308	7.33563	7.18463	7.34794	7.56735
Prelid2	4.42585	4.30191	4.77059	4.04511	4.39489	4.26537
Prepl	7.40671	7.50053	7.85709	7.61678	7.6912	7.73674
Prodh	1.74204	1.12477	1.20322	1.97019	2.97546	2.51338
Prosc	6.65286	6.72143	6.98193	6.64118	6.88449	6.75693
Prss35	4.89646	4.8463	5.12396	4.21564	4.94551	5.09375
Pstk	5.84932	6.2106	6.27664	6.05912	6.1203	6.04025
Ptcd1	5.36129	4.81066	4.8173	5.26786	5.10595	5.16479
Ptcd2	6.11368	6.09131	6.09807	6.45205	6.25767	6.14204
Ptcd3	7.08924	7.34084	7.33106	7.18766	7.45819	7.37275
Ptges2	5.0689	5.48894	5.6058	5.32301	5.30827	5.50533
Ptpn4	5.41165	5.95842	5.63835	5.73334	5.75257	5.6058
Ptrh1	6.2519	6.47235	6.73934	6.608	6.44889	6.80793
Ptrh2	6.37502	6.31536	6.44731	6.04025	6.43775	6.50578
Pts	6.3699	6.06611	6.02102	5.93225	6.00635	6.42811
Pus1	5.76519	5.45104	5.63121	5.36598	5.42053	5.22575
Pusl1	5.56452	5.87774	5.84354	5.97126	6.06611	6.05209
Pxmp2	1.75861	2.66328	2.81538	3.9013	2.23554	3.59678
Pxmp4	5.72685	5.6204	5.80814	6.05678	6.00635	6.21661
Pycr1	5.31321	5.9428	6.07535	5.7869	5.7589	6.00141
Pycr2	6.14847	6.48004	6.34212	6.36647	6.50728	6.76273
Qdpr	6.37161	6.29711	6.286	6.09582	6.35957	6.35611
Qrsl1	4.93184	4.98236	4.85978	5.01064	5.3033	4.98609
Qtrt1	4.8807	4.86258	5.0689	4.81213	4.28452	5.10595
Rab11Fip5	6.49375	6.85751	6.83733	6.57786	6.78897	6.76273
Rab24	6.23048	6.55536	6.62936	6.52503	6.4677	6.59715
Rab32	6.77878	6.95845	6.9976	6.95368	7.06732	7.03527
Rab35	7.18463	7.09506	7.34278	7.12448	7.25559	7.26753
Rars	8.59563	8.66957	8.70748	8.48302	8.62011	8.7045
Rars2	6.22851	6.1591	6.4552	6.52796	6.24998	6.28413
Rbfa	5.47646	5.45959	5.29832	5.34233	5.6058	5.8693
Rcn2	9.46304	9.53993	9.5883	9.56128	9.68502	9.58699
Rdh11	6.73102	6.69332	6.93147	6.80572	6.83087	6.79459
Rdh13	5.7301	5.69373	6.09582	5.8944	6.04973	5.70044
Rdh14	6.3613	6.41346	6.34388	6.32794	6.39859	6.12468
Rexo2	8.49923	8.62011	8.70118	8.70682	8.70101	8.91972
Rfk	7.44249	7.57968	7.52726	7.51589	7.67925	7.68616
Rhot1	7.55486	7.55224	7.87816	7.51806	7.69894	7.63723
Rhot2	5.3799	5.20401	5.59099	5.48064	5.67675	5.26786
Rmdn1	5.60212	5.81711	5.9108	5.9162	6.04737	6.06379
Rmdn3	5.8999	6.22258	6.48004	6.2106	6.45205	6.35437
Rmnd1	5.14749	5.24175	5.50126	5.4848	5.67675	5.40268
Rnaseh1	5.2933	5.41165	5.51745	5.273	5.6058	5.73979
Rnmtl1	4.95709	4.85978	4.13029	4.02743	4.74243	5.09375
Romo1	7.29097	7.4055	7.41035	7.40245	7.4922	7.59186
Rpia	4.55635	5.49306	5.31321	5.11199	5.14749	5.22575
Rpl10A	8.15766	8.15909	8.44548	8.09224	8.21447	8.38891
Rpl34	9.01882	9.03097	9.17554	9.03432	8.96495	9.24445
Rpl35A	8.69333	8.85066	8.83127	8.89577	8.78033	9.02918
Rps14	9.6486	9.65708	9.60643	9.7562	9.77713	9.99141
Rps15A	9.84914	9.89933	9.93246	9.8663	9.83333	10.0299
Rps18	8.65852	8.81685	9.03456	8.80642	8.87724	9.19705
Rpusd3	3.68267	3.95843	4.51331	3.35621	4.53016	4.36749
Rpusd4	4.89577	5.01064	5.04343	5.03044	4.90322	4.80695
Rsad1	4.37446	4.99721	4.62202	4.77827	5.11799	4.93511
Rtn4Ip1	4.83913	4.88414	5.0626	5.16479	4.87378	5.16479
Samm50	6.72863	6.77651	6.91771	6.72743	6.9594	6.90875
Sardh	4.76829	5.23644	5.33272	5.42495	5.10595	5.64191
Sars2	4.03205	4.38239	4.57436	3.91028	4.39489	4.56014
Sccpdh	7.18992	7.32778	7.38709	7.21524	7.44191	7.47647
Sco1	5.83773	6.07764	6.08677	5.67332	6.04501	6.40688
Sco2	4.98111	5.3033	5.0689	5.1985	5.27811	5.57973
Scp2	6.76964	6.74993	6.9921	6.99942	6.94505	7.18841
Sdha	8.09193	8.12445	8.3509	8.22844	8.37078	8.32118
Sdhaf1	5.36598	5.53339	5.34711	5.72031	5.44674	5.71043
Sdhaf2	7.27101	7.24779	7.46566	7.14677	7.54645	7.47817
Sdhb	7.6516	7.71289	7.79975	7.74716	7.75491	7.93737
Sdhc	8.21879	8.35444	8.26539	8.31434	8.3483	8.5309
Sdhd	7.5999	7.6912	7.77989	7.68478	7.72621	7.91169
Sdr39U1	4.28325	4.65634	4.88001	4.41922	4.84773	5.25227
Sdsl	4.19679	3.51888	3.75316	4.14331	4.07942	3.7096
Secisbp2	5.88053	5.64191	5.7462	5.86079	5.92158	5.85793
Selo	5.56068	5.54518	5.87493	5.64897	5.56452	5.62762
Serac1	3.18751	4.06698	4.9641	4.35248	3.99267	3.83115
Sfxn1	7.55799	7.57866	7.6953	7.5606	7.87169	7.69848
Sfxn2	4.53016	4.96474	5.1299	5.44674	5.8693	5.40268
Sfxn3	7.16704	7.43308	7.51043	7.36518	7.51643	7.57302
Sfxn4	4.01746	4.00589	4.29581	3.87904	4.07942	4.11414
Sfxn5	4.21441	3.89032	4.39824	3.89032	3.65945	3.68267
Shmt1	4.59115	4.85555	4.85766	4.90861	5.18739	4.87099
Shmt2	6.74876	6.84694	7.03439	6.6796	7.07157	7.07834
Sirt3	3.59678	4.04019	4.70278	3.76187	4.03205	4.2487
Sirt4	4.32019	4.60765	4.48907	4.33592	4.83913	4.70114
Sirt5	4.76284	5.15329	5.01728	4.48907	4.51331	4.06843
Slc16A1	5.826	6.48004	6.51323	5.98896	6.71659	6.45047
Slc22A4	2.66955	1.54858	2.86843	0	1.94591	2.72489
Slc25A1	6.99302	6.8222	6.95845	6.86589	7.06048	7.11883
Slc25A10	5.21494	5.22036	5.35186	5.62762	5.48894	5.36129
Slc25A11	7.07496	7.27448	7.34343	7.33106	7.43367	7.27932
Slc25A12	6.61607	6.6733	6.87523	6.91672	6.97448	6.88959
Slc25A13	5.743	6.06611	6.05444	5.88888	5.94017	5.96358
Slc25A14	4.95837	5.52146	5.24175	4.99475	5.73334	5.22575
Slc25A15	5.54518	5.77455	5.56068	5.73657	5.93225	5.57973
Slc25A16	6.83195	6.96224	6.89669	6.95368	7.07412	6.86276
Slc25A17	7.47591	7.42237	7.58477	7.51806	7.55014	7.59388
Slc25A18	0	0	0	0	0	0
Slc25A19	4.24477	4.49006	4.87655	3.87716	4.66494	4.39489
Slc25A20	6.77992	7.07327	7.09091	7.07581	7.1107	7.25134
Slc25A21	2.00661	3.35919	3.23861	3.31767	2.92818	3.15288
Slc25A22	5.59099	5.86647	5.80212	5.6058	5.78996	5.71043
Slc25A23	4.81804	4.28084	4.70853	5.01064	4.50923	4.77059
Slc25A24	8.51639	8.70001	8.63799	8.78355	8.87221	8.87066
Slc25A25	5.02388	5.21494	5.52146	5.2832	5.61313	5.6204
Slc25A26	5.11799	5.0689	4.45486	4.70114	4.90187	4.62116
Slc25A27	2.65741	2.21638	1.37456	1.90387	2.86843	3.42343
Slc25A28	4.70198	4.75506	5.33272	4.84414	4.94032	5.42935
Slc25A29	1.86183	3.84284	3.65715	3.08089	2.46845	3.8544
Slc25A3	9.55782	9.58658	9.69517	9.61253	9.64082	9.72071
Slc25A30	4.80695	4.4312	5.0876	4.76284	5.24175	4.84773
Slc25A31	0	0	0.87745	0	1.12477	2.56387
Slc25A32	6.39859	6.52062	6.54103	6.55536	6.88551	6.66441
Slc25A33	5.73979	5.65599	5.48064	5.7301	5.38907	5.47227
Slc25A35	2.20567	3.56893	3.48617	3.27015	4.20622	4.41922
Slc25A36	7.82644	8.04398	8.12059	8.08425	8.20686	8.15766
Slc25A37	6.67834	7.05359	7.0859	7.08506	7.16472	7.06305
Slc25A38	5.25227	5.55683	5.59842	5.68358	5.7301	5.81711
Slc25A39	7.41938	7.52132	7.64492	7.59689	7.6811	7.75791
Slc25A4	9.56669	9.62311	9.69203	9.73056	9.80841	9.94155
Slc25A40	6.00881	6.54391	6.62804	6.32436	6.62936	6.52062
Slc25A42	3.57149	5.19296	5.03044	5.3845	5.59471	5.04343
Slc25A43	2.21638	2.86843	3.51639	1.81979	3.29734	3.35001
Slc25A44	6.02345	6.13773	6.21461	5.8861	6.22851	6.11147
Slc25A45	2.63766	3.67839	3.61168	0	3.61392	3.35621
Slc25A46	8.02846	8.14265	8.18256	8.16622	8.25166	8.19671
Slc25A47	2.97546	2.31034	2.86843	0.540968	2.7001	2.97546
Slc25A48	0	0	0	3.13009	1.75861	1.65916
Slc25A5	8.19312	8.2845	8.30276	8.38594	8.42068	8.54091
Slc25A51	7.20564	7.47307	7.64444	7.12125	7.59589	7.5353
Slc25A53	4.65287	4.82245	5.07517	5.03695	5.15329	5.23111
Slc30A6	6.18621	6.16331	6.14847	5.99894	6.10256	6.3081
Slc30A9	7.69348	7.98139	8.09621	7.83558	8.08641	7.97591
Slc37A4	4.7151	4.80322	5.17048	4.72887	4.4737	4.47683
Slirp	7.52779	7.56372	7.70571	7.83716	7.62462	7.83874
Slmo1	1.97019	2.95674	2.71311	1.97019	2.56387	2.57115
Slmo2	7.64826	7.69029	7.70256	7.69257	7.8736	7.93523
Smdt1	7.28824	7.21818	7.43367	7.37588	7.42178	7.61727
Smim20	6.29527	6.25383	6.12905	5.98645	6.37502	6.20456
Snap29	7.23418	7.40974	7.39388	7.31389	7.62998	7.53583
Snd1	7.43897	7.41638	7.80016	7.51969	7.71289	7.73587
Sod1	8.40872	8.47449	8.63976	8.58896	8.62766	8.74034
Sod2	7.12287	7.21156	7.28139	7.04141	7.28688	7.24208
Spg7	7.02997	7.20042	7.37901	7.17625	7.34859	7.29777
Spr	5.83773	6.12905	6.20051	5.99645	6.18002	6.28227
Spryd4	5.36598	5.34711	5.55683	5.52943	5.48064	5.48894
Sptlc2	7.56372	7.56631	7.78904	7.71602	7.92949	7.72091
Sqrdl	6.43455	6.49072	6.61874	6.6995	6.85751	6.69827
Ssbp1	6.6733	6.7901	6.78559	6.78559	6.73459	6.71296
Star	2.7001	3.65496	4.1564	2.84789	3.48617	3.98933
Stard7	6.88346	6.85541	7.14283	6.96508	7.12206	6.90475
Stom	7.18992	7.33629	7.50053	7.2086	7.40914	7.55591
Stoml2	5.95842	5.76519	6.16331	5.7589	6.00389	5.98141
Stx17	6.66185	7.00851	7.10743	6.98657	7.22911	7.24423
Sucla2	8.15364	8.1898	8.32361	8.31606	8.38137	8.35679
Suclg1	7.34472	7.28961	7.48717	7.29912	7.20415	7.62217
Suclg2	6.57508	6.54822	6.81454	6.69456	6.6733	6.74406
Sugct	3.02531	3.95313	4.13029	4.49926	3.78279	3.11367
Suox	5.27811	5.61677	5.45104	5.4161	5.55683	5.71373
Supv3L1	6.20658	6.27476	6.23441	6.07993	6.07764	6.30445
Surf1	6.30262	6.2106	6.54247	6.26149	6.41673	6.49072
Synj2Bp	7.73674	8.02584	7.97247	8.05674	8.16735	8.10621
Taco1	4.9481	5.1358	4.63629	4.73045	5.31321	4.73285
Tamm41	4.59388	5.29832	4.81066	5.24175	5.23111	4.77213
Tars	8.40335	8.46253	8.56236	8.42134	8.62551	8.49064
Tars2	5.57595	5.89715	5.79606	5.39363	5.61313	5.9428
Tbrg4	5.48894	5.80212	5.72031	5.63835	5.77455	5.80212
Tcaim	5.62762	6.30262	5.8522	6.18826	6.11147	5.98896
Tchp	4.47473	4.81139	5.31321	5.12396	5.2575	4.84845
Tcirg1	5.18178	5.36129	5.45532	5.33754	5.70378	5.58725
Tdrkh	4.91862	4.95646	5.31812	5.01728	4.87099	5.21494
Tefm	5.50939	5.86079	5.79301	5.71703	5.76832	5.65249
Tfam	6.93245	6.83518	6.64898	6.81783	6.87523	6.83841
Tfb1M	4.539	5.273	5.0626	4.08858	5.04343	5.07517
Tfb2M	5.68017	6.03787	6.20859	6.07993	6.01859	6.06379
Tha1	0	3.07702	1.56887	2.5061	2.46054	0.95117
Them4	5.56834	5.7301	5.81711	5.6204	5.77144	5.83481
Thg1L	5.43372	4.97295	5.24175	5.39363	5.14749	5.20949
Thnsl1	5.45532	5.78074	5.7462	5.74939	5.67675	5.68698
Timm10	5.82008	5.89164	6.09807	6.10256	5.67332	5.87493
Timm10B	6.84907	6.84268	6.84482	6.91473	6.85857	7.12044
Timm13	6.57228	6.74406	6.59987	6.93342	7.0076	7.21964
Timm17A	7.66716	7.94874	7.8648	8.12178	8.01136	8.02486
Timm17B	5.84932	5.8999	6.14847	5.95842	6.05912	6.38519
Timm21	5.61313	5.9135	5.73334	5.67675	5.99894	5.87212
Timm22	6.35437	6.28227	6.63857	6.45677	6.47235	6.63332
Timm23	6.44889	6.46459	6.6174	6.54247	6.65801	6.54965
Timm44	6.13988	6.23832	6.22258	6.07535	6.2804	6.21261
Timm50	5.56068	5.9428	5.84644	5.56452	5.71043	5.92426
Timm8A1	4.61127	4.60946	4.85555	4.49418	4.90659	4.6256
Timm8B	7.32975	7.57353	7.53903	7.62168	7.30519	7.57917
Timm9	5.60212	6.21261	6.49224	6.08677	5.77144	6.14204
Timmdc1	6.55962	6.48464	6.53959	6.24611	6.46147	6.67456
Tk2	5.49306	5.76519	5.85507	5.32788	5.86363	5.85507
Tkt	7.45008	7.50439	7.71244	7.36708	7.6019	7.67647
Tmbim4	7.39511	7.34987	7.55538	7.51152	7.662	7.73193
Tmem11	6.15486	6.42972	6.53088	6.40853	6.38519	6.51767
Tmem126A	7.29029	7.41457	7.6014	7.63095	7.46965	7.68294
Tmem143	5.3033	5.37064	5.76519	5.41165	5.52146	5.63479
Tmem14C	7.01302	7.09008	7.25064	7.29845	7.30452	7.43662
Tmem177	3.90491	4.62741	4.62116	4.38586	4.97169	4.61214
Tmem186	5.61313	5.36598	5.57973	5.31321	5.52545	5.45532
Tmem205	5.45104	5.36129	5.39363	5.35186	5.78074	5.72685
Tmem65	7.70616	8.02224	7.93595	7.94165	8.13769	8.03787
Tmem70	7.7293	7.94803	7.93809	7.61874	7.75876	7.8625
Tomm20	7.6834	7.79028	7.91316	7.8148	7.91022	7.95718
Tomm22	7.51043	7.46221	7.59237	7.4742	7.74673	7.7437
Tomm34	6.70319	6.68586	6.95081	6.50129	6.91473	6.89264
Tomm40	6.83303	6.9187	7.03439	6.88449	7.03791	7.23201
Tomm40L	5.50533	5.68358	5.70044	5.82305	5.76205	5.72359
Tomm5	5.72685	5.93489	6.20456	5.66988	5.70711	6.01372
Tomm6	3.05503	3.9461	2.40505	2.94272	3.15675	3.56393
Tomm7	7.91389	8.04463	7.92877	8.12178	7.90912	8.17667
Tomm70A	8.5984	8.71342	8.86827	8.54032	8.84246	8.78646
Top1Mt	5.04343	5.01064	5.45104	5.57215	5.47646	5.45104
Top3A	4.45804	3.81495	4.9836	4.77751	5.04986	5.273
Tpi1	7.52726	7.62364	7.71869	7.65255	7.86864	7.88758
Trap1	7.23346	7.27656	7.34084	7.14362	7.21082	7.38212
Triap1	6.24611	6.53088	6.30445	6.38688	6.75926	6.72503
Trit1	5.84932	5.92959	6.05444	5.70044	5.8693	5.98645
Trmt1	6.10479	6.29711	6.54103	6.3081	6.49375	6.53088
Trmt10C	6.80683	7.08506	6.83303	6.98564	7.1293	7.0859
Trmt11	5.8861	6.19848	6.10925	6.10479	6.24222	6.06379
Trmt2B	6.01859	5.9162	5.89715	6.27476	6.06379	6.02828
Trmu	4.55729	4.8654	5.31321	5.15329	5.11199	5.17048
Trnt1	7.39449	7.60837	7.55852	7.65349	7.7293	7.67971
Trub2	5.72031	5.74939	5.74939	5.61677	5.83481	5.8944
Tsfm	5.97126	6.01372	5.84064	5.70044	5.66643	5.90808
Tspo	6.90475	6.88141	7.03703	7.00579	7.03791	7.42952
Tst	3.31767	3.32374	3.67379	4.12018	3.05969	3.50821
Tstd3	6.07074	6.21261	5.82895	6.49828	6.24611	6.31173
Ttc19	6.43615	6.82979	6.93731	7.0076	7.1285	7.06817
Ttc7B	6.09357	6.49375	6.59578	6.55536	6.6733	6.45362
Tubb3	6.19644	6.27852	6.2519	6.35957	6.44413	6.40357
Tufm	6.13773	5.96871	5.90536	5.86647	6.14633	6.1591
Txn2	7.54539	7.62608	7.71602	7.54908	7.68524	7.73543
Txndc12	6.96035	6.79234	7.08423	6.9613	7.01571	6.93634
Txnrd1	9.5535	9.77497	9.81395	9.69683	9.83033	9.73773
Txnrd2	0	0	0.0630134	0.988031	0	0.640841
Tysnd1	5.04343	5.09987	5.57973	5.40268	5.32788	5.40717
Ucp2	0.91431	3.05969	1.98233	3.32374	3.7096	3.90491
Ung	3.47495	3.00259	3.24232	3.98933	3.98933	3.9461
Uqcc1	5.97381	6.08904	6.19441	6.24222	6.2634	6.06146
Uqcc2	7.18235	7.1301	7.44366	7.32251	7.48437	7.68983
Uqcr10	7.23778	7.29166	7.44191	7.41518	7.41156	7.76684
Uqcr11	7.48549	7.54168	7.72886	7.72002	7.76174	8.014
Uqcrb	8.14902	8.50553	8.46548	8.66647	8.40402	8.52853
Uqcrc1	7.04403	6.90375	7.13887	6.85751	6.98564	7.18387
Uqcrc2	7.91571	7.85244	7.98105	7.88683	8.02322	8.08979
Uqcrfs1	7.83716	7.88608	7.84971	7.76089	7.92769	8.09925
Uqcrh	8.30869	8.38275	8.41361	8.53366	8.44699	8.66906
Uqcrq	8.01467	8.04591	8.1041	8.14845	8.08178	8.27894
Usmg5	7.67786	7.92877	8.07309	7.97625	7.77989	8.04012
Vars2	5.02388	5.05625	5.23644	4.84773	5.24702	5.05625
Vdac1	8.7185	8.83594	8.98507	8.757	8.91449	8.97563
Vdac2	9.05521	9.24252	9.25464	9.20059	9.201	9.29257
Vdac3	7.06219	7.07412	7.24993	7.19669	7.09672	7.29912
Vwa8	6.53233	6.82871	6.99942	6.44889	6.75227	6.60394
Wars2	5.05625	5.48064	5.68017	5.42495	5.64191	5.76205
Wbscr16	4.78971	4.93511	5.21494	5.01728	5.11799	5.25227
Xpnpep3	5.87212	6.05444	6.05678	6.05678	6.32794	6.15698
Xrcc6Bp1	4.11414	4.23164	3.98582	3.40191	4.30938	4.56678
Yars2	6.50129	6.23048	6.22059	6.16331	6.24804	6.19236
Ybey	4.37446	4.17324	4.26537	4.26663	4.21173	4.45804
Yme1L1	8.7678	8.95001	8.8882	8.88682	8.99801	8.90041
Zadh2	7.355	7.59035	7.65728	7.62852	7.78531	7.70616
