# Supplementary material for: Bioinformatics Analyses of the Transcriptome Reveal Ube3a-Dependent Effects on Mitochondrial-Related Pathways
Source: Int J Mol Sci. 2020 Jun 10;21(11):4156. doi: 10.3390/ijms21114156 (PMC7312912; doi:10.3390/ijms21114156)
Supplement: Supplementary file 1 [file ijms-21-04156-s001.zip › ijms-809633-suppl/SupplementaryTable3 MitoCarta2 DEG WTvsNULL.txt]

Gene	Ube3a+/+ S1	Ube3a+/+ S2	Ube3a+/+ S3	Ube3a-/- S7	Ube3a-/- S8	Ube3a-/- S9
Acot2	639	629	572	475	468	344
Aldh1L2	2460	1982	1891	1749	1849	1405
Bcat1	2814	2517	2220	1975	2165	1519
Chchd10	574	670	573	494	366	353
Cyb5R1	2087	1751	1731	1645	1676	1258
Dmpk	1886	1390	939	2184	2407	2029
Gars	9065	7490	7189	7382	7302	6510
Lactb	743	800	658	1074	1294	1032
Maoa	8187	8496	7528	6903	6908	6455
