# Supplementary material for: Bioinformatics Analyses of the Transcriptome Reveal Ube3a-Dependent Effects on Mitochondrial-Related Pathways
Source: Int J Mol Sci. 2020 Jun 10;21(11):4156. doi: 10.3390/ijms21114156 (PMC7312912; doi:10.3390/ijms21114156)
Supplement: Supplementary file 1 [file ijms-21-04156-s001.zip › ijms-809633-suppl/SupplementaryTable4 DEG WTcontrol vs WTTNFa.txt]

Gene	Ube3a+/+ C1_S1	Ube3a+/+ C2_S2	Ube3a+/+ C3_S3	Ube3a+/+ T1_S4	Ube3a+/+ T2_S5	Ube3a+/+ T3_S6	log2FoldChange	pvalue	padj	UP/Down Ube3a+/+ TNFa treated
1110002L01Rik	1047	1152	806	1547	1510	1659	0.513015878	2.11E-05	2.66E-04	UP
1190002N15Rik	1985	1993	1664	641	836	853	-1.42518483	1.52E-39	2.59E-37	Down
1500015O10Rik	155	79	120	26	53	50	-1.61036517	3.14E-05	3.83E-04	Down
1700012B09Rik	7	22	24	351	333	331	4.09204968	4.27E-32	5.54E-30	UP
1700025G04Rik	708	551	533	945	934	1119	0.604966177	2.83E-06	4.28E-05	UP
1810011O10Rik	170	138	194	483	795	644	1.769204733	3.34E-17	1.80E-15	UP
1810013L24Rik	3037	3107	2606	2436	2623	2889	-0.284355233	9.85E-04	7.83E-03	Down
2010111I01Rik	1212	1014	883	719	780	861	-0.535394769	2.98E-06	4.47E-05	Down
2310022B05Rik	4823	3823	3442	2044	2485	2493	-0.922029911	3.65E-28	3.91E-26	Down
2410002F23Rik	694	661	565	1212	1222	1332	0.83156383	3.77E-13	1.39E-11	UP
2510009E07Rik	947	829	737	552	690	558	-0.621728619	2.17E-06	3.35E-05	Down
2610008E11Rik	2596	2789	2103	1926	1832	2189	-0.472590974	7.38E-06	1.00E-04	Down
2610021A01Rik	351	394	288	659	639	707	0.816817346	2.14E-07	3.98E-06	UP
2810417H13Rik	446	394	283	162	220	249	-0.970779691	1.44E-06	2.30E-05	Down
2900026A02Rik	1855	1351	1353	1084	1355	1248	-0.444971147	5.20E-05	5.93E-04	Down
3300005D01Rik	367	432	335	612	620	670	0.600466633	1.31E-04	1.37E-03	UP
3632451O06Rik	138	97	114	45	36	48	-1.573258022	7.49E-06	1.02E-04	Down
3830417A13Rik	141	143	125	50	35	58	-1.657507375	7.40E-07	1.25E-05	Down
4930523C07Rik	198	188	145	397	387	431	1.058821475	2.26E-08	4.90E-07	UP
4930579G24Rik	314	187	356	159	169	190	-0.88737789	7.30E-04	6.07E-03	Down
4931406C07Rik	1048	938	934	684	802	894	-0.445273517	2.16E-04	2.13E-03	Down
4933402E13Rik	1	8	25	0	0	0	-6.200097017	7.78E-04	6.39E-03	Down
5430416N02Rik	595	579	436	786	850	851	0.490506018	1.82E-04	1.84E-03	UP
8430436N08Rik	50	33	36	4	0	3	-4.204208872	8.93E-07	1.48E-05	Down
9530068E07Rik	16253	14970	12675	12543	14061	13912	-0.255802752	1.80E-05	2.29E-04	Down
9930012K11Rik	159	122	133	65	60	93	-1.070670949	5.37E-04	4.70E-03	Down
A4Galt	6	5	2	20	49	29	2.778387472	6.36E-04	5.42E-03	UP
A930004D18Rik	178	178	96	68	61	104	-1.08444107	9.10E-04	7.31E-03	Down
Aar2	311	270	289	600	426	507	0.682435015	5.00E-04	4.43E-03	UP
Aars	5039	4035	3791	5312	5826	6120	0.285445733	9.48E-05	1.03E-03	UP
Abat	632	648	639	281	459	409	-0.903284779	1.32E-07	2.54E-06	Down
Abca1	1234	1150	998	626	820	1000	-0.618570081	3.71E-06	5.43E-05	Down
Abca8A	30	27	24	0	4	0	-4.501658074	4.59E-05	5.34E-04	Down
Abcb10	810	882	903	621	665	650	-0.57852272	5.24E-05	5.98E-04	Down
Abcb1A	41	71	27	187	164	261	1.999712768	1.59E-08	3.52E-07	UP
Abcb1B	316	400	407	1571	1939	1833	2.085240906	1.69E-44	3.72E-42	UP
Abcb7	796	485	518	815	998	1012	0.517482332	5.17E-04	4.55E-03	UP
Abcc1	2905	1850	1714	3687	4360	5089	0.892041982	1.15E-13	4.43E-12	UP
Abcc4	630	480	421	887	856	904	0.66130519	1.55E-06	2.46E-05	UP
Abcc5	2094	1754	1561	1327	1465	1826	-0.369824895	5.52E-04	4.82E-03	Down
Abcd3	3466	2933	2880	2395	2764	2835	-0.359898616	6.06E-06	8.44E-05	Down
Abcf2	1632	1150	1359	1942	2154	1933	0.401294304	5.65E-04	4.91E-03	UP
Abcg1	58	79	123	174	328	309	1.438518394	1.33E-05	1.73E-04	UP
Abcg2	3320	2701	2394	2016	2323	2267	-0.485948415	6.66E-09	1.54E-07	Down
Abi2	1427	1181	995	736	970	975	-0.56675444	1.33E-06	2.15E-05	Down
Abi3Bp	601	333	350	124	195	184	-1.485061898	5.06E-11	1.49E-09	Down
Abl2	1918	1845	1374	2155	2764	2965	0.475166888	4.83E-06	6.91E-05	UP
Ablim1	407	317	406	256	226	213	-0.844479809	4.97E-05	5.73E-04	Down
Abracl	4000	3859	3638	3329	3388	3173	-0.360440994	5.13E-05	5.86E-04	Down
Abtb2	122	192	107	285	334	332	1.027787569	2.81E-05	3.45E-04	UP
Acadm	1285	1271	1067	727	813	812	-0.766758263	2.27E-12	7.67E-11	Down
Acadsb	3559	4062	2812	2622	2932	2989	-0.430237303	2.13E-05	2.68E-04	Down
Acat1	2285	2214	1941	1985	1696	1848	-0.356201621	1.12E-03	8.71E-03	Down
Acat2	541	573	544	387	325	384	-0.743016764	1.21E-05	1.58E-04	Down
Ackr3	874	920	763	456	514	541	-0.905989046	4.35E-12	1.43E-10	Down
Ackr4	107	88	110	1	1	8	-5.097966231	1.77E-15	8.10E-14	Down
Acod1	0	0	0	16	19	44	6.994696523	2.55E-06	3.87E-05	UP
Acot11	344	249	282	99	152	184	-1.163196069	1.18E-06	1.92E-05	Down
Acot7	1615	1217	1020	2235	2329	2350	0.716641135	1.93E-11	5.93E-10	UP
Acsbg1	8	10	12	60	59	72	2.509105336	4.81E-06	6.88E-05	UP
Acsl3	845	874	660	456	570	659	-0.644719622	6.64E-06	9.11E-05	Down
Acsl4	3481	3335	2648	4446	4458	4515	0.368372405	1.04E-05	1.37E-04	UP
Acsl5	1290	987	806	1261	1818	1580	0.460047568	2.93E-04	2.79E-03	UP
Acss3	16	19	9	0	0	0	-6.443247902	7.23E-05	8.00E-04	Down
Acta1	1047	846	733	411	432	512	-1.090482929	8.46E-16	3.99E-14	Down
Acta2	84682	69116	60524	47286	55695	52694	-0.597427	9.84E-21	6.80E-19	Down
Actb	136544	129670	110352	98130	116706	97976	-0.408670788	1.31E-08	2.91E-07	Down
Actg1	7957	5671	5872	4779	6046	5659	-0.382282702	1.66E-05	2.12E-04	Down
Actg2	5038	4912	3909	1754	1743	1511	-1.601671514	2.73E-56	1.02E-53	Down
Actn4	23125	20218	17979	14145	15885	15803	-0.560020078	7.32E-23	5.83E-21	Down
Acvr2A	1808	1600	1121	801	1013	1059	-0.791204251	2.07E-10	5.72E-09	Down
Acyp1	451	451	524	289	312	292	-0.832907747	5.79E-06	8.10E-05	Down
Acyp2	1593	1687	1474	1020	1227	1152	-0.634127343	2.59E-09	6.27E-08	Down
Adam10	8003	7357	6134	5095	6331	6779	-0.384201468	6.02E-07	1.03E-05	Down
Adam22	241	262	195	107	115	148	-1.061398126	9.33E-06	1.24E-04	Down
Adam23	1695	1482	1358	881	1227	1332	-0.549118695	3.10E-06	4.62E-05	Down
Adamts1	10094	9488	8347	1965	2268	2732	-2.151572588	4.34E-141	1.24E-137	Down
Adamts10	787	682	534	261	471	501	-0.849662494	5.53E-06	7.75E-05	Down
Adamts12	718	733	448	252	306	430	-1.082582499	2.42E-08	5.21E-07	Down
Adamts5	19164	17337	14770	3343	3706	4366	-2.309753793	5.83E-209	4.99E-205	Down
Adamts9	596	491	337	167	157	327	-1.263332875	3.03E-07	5.49E-06	Down
Adamtsl1	338	340	280	52	81	101	-2.188806942	8.52E-19	5.16E-17	Down
Adamtsl3	707	545	414	147	149	125	-2.105013272	8.04E-27	8.05E-25	Down
Adcy1	234	254	191	144	126	144	-0.851000936	3.00E-04	2.84E-03	Down
Adcyap1R1	1805	1263	1085	367	409	478	-1.856681967	8.29E-40	1.47E-37	Down
Add3	681	843	599	268	270	348	-1.40849778	2.77E-16	1.38E-14	Down
Adgra2	2061	1746	1739	1123	1355	1564	-0.605738054	1.08E-08	2.43E-07	Down
Adgra3	2032	1761	1593	1304	1374	1391	-0.543177277	3.79E-09	8.98E-08	Down
Adgre5	960	765	772	420	463	549	-0.946257041	4.09E-12	1.35E-10	Down
Adgrf5	187	236	152	104	118	128	-0.861153764	9.23E-04	7.40E-03	Down
Adgrl1	1398	1172	986	821	1037	1082	-0.414688163	2.62E-04	2.53E-03	Down
Adgrl2	1688	1409	1144	492	502	602	-1.543579602	2.86E-36	4.37E-34	Down
Adgrl3	122	165	164	77	68	87	-1.121446686	3.22E-04	3.02E-03	Down
Adh1	43	65	49	10	16	10	-2.285694168	4.75E-05	5.51E-04	Down
Adk	3906	4317	3593	2299	2356	2243	-0.920998977	2.63E-21	1.92E-19	Down
Adm	843	696	742	266	493	483	-1.038794205	8.48E-09	1.94E-07	Down
Adra1B	366	323	280	118	203	159	-1.162074959	9.34E-08	1.84E-06	Down
Adra1D	163	117	138	8	17	20	-3.372753551	1.37E-16	6.97E-15	Down
Adtrp	39	46	24	523	541	560	3.762743796	1.98E-56	7.53E-54	UP
Aebp2	4494	4556	3643	5124	5834	6242	0.293947591	1.61E-04	1.64E-03	UP
Afap1	4315	3515	2921	2837	3263	3419	-0.310501247	2.56E-04	2.49E-03	Down
Afap1L1	63	40	29	111	147	91	1.286822144	7.11E-04	5.94E-03	UP
Afap1L2	142	108	138	53	62	52	-1.365892399	2.52E-05	3.11E-04	Down
Aff1	3403	3216	2777	3691	4494	4571	0.29509477	1.13E-04	1.20E-03	UP
Aff3	539	461	421	123	154	185	-1.767328014	3.34E-21	2.42E-19	Down
Agrn	719	585	433	841	1167	1303	0.792794723	1.40E-07	2.69E-06	UP
Agtr1B	97	80	68	8	22	17	-2.533488639	1.03E-07	2.02E-06	Down
Ahcyl1	9070	8413	7383	5076	5699	6251	-0.690850154	5.28E-24	4.48E-22	Down
Ahdc1	626	560	513	431	476	458	-0.45733656	1.08E-03	8.42E-03	Down
Ahi1	1221	989	806	744	891	888	-0.391994525	1.08E-03	8.42E-03	Down
Ahnak	58222	43011	38130	31575	37340	43168	-0.449698049	3.20E-07	5.76E-06	Down
Ahrr	198	193	137	33	111	106	-1.241876383	4.90E-04	4.35E-03	Down
Ahsa1	1100	907	1042	1343	1756	1545	0.45402525	1.63E-04	1.67E-03	UP
Ai413582	511	438	432	196	275	258	-1.071701628	6.55E-10	1.70E-08	Down
Ai837181	397	313	256	497	514	622	0.624813904	1.62E-04	1.66E-03	UP
Aim1	115	91	154	35	39	28	-1.98338641	3.69E-07	6.53E-06	Down
Ak1	3973	3769	3648	3300	3560	3557	-0.27595819	6.05E-04	5.20E-03	Down
Ak2	1248	1101	1172	1789	1991	1725	0.498340015	7.73E-06	1.05E-04	UP
Ak4	153	73	145	308	418	257	1.257562076	1.20E-05	1.58E-04	UP
Akap12	14002	10975	10655	8153	9891	9015	-0.536825514	1.74E-13	6.61E-12	Down
Akap17B	421	424	392	235	241	269	-0.879439312	5.12E-07	8.87E-06	Down
Akap7	836	667	500	508	368	475	-0.684623891	1.31E-04	1.37E-03	Down
Akap8	1593	1489	1297	1845	2298	2081	0.362831071	9.15E-05	9.94E-04	UP
Akr1B3	500	224	251	499	645	605	0.723953737	8.17E-04	6.66E-03	UP
Akr1B8	935	801	812	1593	1773	1792	0.872280511	1.57E-17	8.66E-16	UP
Akr1C19	0	0	1	17	9	38	5.739597125	1.94E-04	1.94E-03	UP
Alcam	6262	6784	5495	4228	4484	4830	-0.599197157	6.38E-13	2.27E-11	Down
Aldh1A1	834	761	598	449	584	400	-0.749199221	2.73E-06	4.12E-05	Down
Aldh1A7	668	541	531	234	210	265	-1.433370822	1.16E-17	6.50E-16	Down
Aldh7A1	1504	1237	1353	997	1266	1180	-0.400187807	3.76E-04	3.44E-03	Down
Alg14	872	747	682	1183	1296	1046	0.479735579	1.45E-04	1.50E-03	UP
Alg8	380	306	279	471	667	540	0.656324308	7.04E-05	7.82E-04	UP
Alx4	141	143	157	41	97	75	-1.225140887	2.51E-04	2.44E-03	Down
Amd1	1081	903	777	1301	1377	1282	0.38723403	4.81E-04	4.28E-03	UP
Amot	5017	4609	3653	5956	5856	6363	0.319043354	7.95E-05	8.73E-04	UP
Amotl2	8722	7868	6565	5980	6915	7125	-0.350182174	1.50E-07	2.86E-06	Down
Ampd3	577	576	405	1746	2066	2269	1.824206961	3.76E-53	1.22E-50	UP
Amz1	10	11	28	40	103	67	1.883411094	1.20E-03	9.19E-03	UP
Angpt1	230	112	160	4	23	18	-3.636065671	3.51E-16	1.74E-14	Down
Angptl2	2096	1484	1329	980	1257	1259	-0.6236475	1.57E-07	2.99E-06	Down
Angptl4	22	30	25	69	145	177	2.166616571	2.83E-07	5.17E-06	UP
Angptl7	126	103	112	1	8	13	-4.123834566	3.34E-15	1.50E-13	Down
Ank	5352	4733	3962	2535	2748	3033	-0.894747784	9.82E-31	1.19E-28	Down
Ankrd28	2456	2420	2186	4421	4584	5020	0.844097183	6.31E-25	5.75E-23	UP
Ankrd44	737	575	377	186	286	286	-1.286200333	1.74E-10	4.87E-09	Down
Ankrd52	1784	1310	1162	1666	2073	2401	0.391298932	8.94E-04	7.21E-03	UP
Ankrd6	165	108	87	199	331	266	1.012889865	9.51E-05	1.03E-03	UP
Anln	1429	1144	1171	441	741	762	-1.101702167	3.34E-13	1.24E-11	Down
Ano1	251	327	240	672	829	815	1.34892311	4.42E-16	2.15E-14	UP
Ano3	3136	2601	2149	1810	2253	2468	-0.411198237	2.72E-05	3.35E-04	Down
Anxa1	53213	49507	47180	33559	37157	35832	-0.638310646	2.51E-24	2.20E-22	Down
Anxa6	5211	3898	4221	3025	3822	3736	-0.47865468	1.32E-07	2.54E-06	Down
Anxa8	808	763	930	511	555	521	-0.814138108	1.89E-07	3.56E-06	Down
Aox1	428	244	228	140	208	208	-0.823631368	5.64E-04	4.91E-03	Down
Ap2A2	2789	2565	2185	1850	2037	2210	-0.447848648	8.49E-08	1.68E-06	Down
Apba1	82	41	57	16	10	26	-1.924904511	3.57E-04	3.29E-03	Down
Apc	4421	3923	3588	4856	5614	5648	0.290343772	1.90E-05	2.41E-04	UP
Apex1	1148	991	1087	1679	1753	1701	0.523525877	2.52E-06	3.84E-05	UP
Apol8	1	0	0	7	18	21	5.244990464	1.24E-03	9.47E-03	UP
Aprt	1817	1604	1295	2268	2168	2166	0.355235882	5.27E-04	4.63E-03	UP
Aqp1	554	590	406	197	328	380	-0.92930985	4.68E-06	6.71E-05	Down
Arap3	11	22	37	203	335	277	3.342951139	8.23E-19	5.02E-17	UP
Arg1	43	30	39	5	1	5	-3.482838358	8.41E-06	1.13E-04	Down
Arhgap1	2788	1853	1809	1586	1877	1992	-0.374690441	9.17E-04	7.36E-03	Down
Arhgap10	630	454	422	716	827	774	0.488932686	4.82E-04	4.28E-03	UP
Arhgap20	768	832	690	226	303	329	-1.57048805	1.69E-23	1.36E-21	Down
Arhgap22	227	192	176	405	399	418	0.901831077	7.53E-07	1.27E-05	UP
Arhgap23	2383	2133	1748	1571	2003	1982	-0.314777096	7.36E-04	6.11E-03	Down
Arhgap24	954	899	812	485	697	746	-0.62102339	8.27E-06	1.11E-04	Down
Arhgap29	4369	3970	3345	2695	2991	2999	-0.567135989	1.94E-14	8.06E-13	Down
Arhgap42	1601	1247	1188	1042	993	973	-0.555402201	1.94E-06	3.02E-05	Down
Arhgdib	4369	3667	3512	6804	7713	7240	0.773006458	1.48E-27	1.53E-25	UP
Arhgef10	1035	1010	1000	621	809	739	-0.64371341	3.00E-07	5.45E-06	Down
Arhgef25	1732	1641	1563	1122	1275	1364	-0.541433845	4.69E-08	9.66E-07	Down
Arhgef28	1431	985	1029	769	828	920	-0.588867773	2.84E-06	4.28E-05	Down
Arhgef3	94	88	56	189	217	209	1.238727484	4.17E-06	6.03E-05	UP
Arhgef7	971	672	717	1006	1215	1304	0.437897431	5.90E-04	5.10E-03	UP
Arhgef9	385	351	263	179	192	195	-0.953193091	9.78E-07	1.61E-05	Down
Arl4C	1470	1493	1134	1864	2445	2235	0.531394983	2.85E-07	5.19E-06	UP
Arl5A	9328	8390	7531	5161	5383	5931	-0.757270478	5.90E-29	6.74E-27	Down
Armcx4	784	766	647	497	614	641	-0.473694076	2.89E-04	2.76E-03	Down
Arpc1B	6088	5965	5473	7825	8919	9073	0.410314876	5.16E-09	1.21E-07	UP
Arrdc3	698	657	589	432	414	363	-0.82172044	1.04E-07	2.02E-06	Down
Arsj	293	235	201	56	133	161	-1.216241343	5.12E-05	5.86E-04	Down
Arxes2	703	796	733	182	218	226	-1.991215081	1.22E-33	1.68E-31	Down
Asah1	24142	22135	19133	17516	19738	19775	-0.339193128	1.98E-09	4.85E-08	Down
Asah2	957	802	735	544	674	797	-0.453551943	7.37E-04	6.11E-03	Down
Asap1	8418	7216	6162	3637	4649	4766	-0.881954428	2.47E-29	2.87E-27	Down
Asb6	330	371	248	392	588	629	0.611074556	1.15E-03	8.89E-03	UP
Ascc2	1470	1156	972	1791	1977	1943	0.535126063	2.06E-07	3.86E-06	UP
Asl	103	114	118	233	275	241	1.004415691	3.62E-05	4.33E-04	UP
Asns	4444	3739	3555	5408	6201	5772	0.425453814	4.16E-09	9.83E-08	UP
Aspa	13	5	11	0	0	0	-5.856846483	1.24E-03	9.45E-03	Down
Asph	4502	4059	3307	2983	3567	3900	-0.325063477	9.42E-05	1.02E-03	Down
Aspm	501	347	222	112	242	195	-1.092415945	4.02E-05	4.75E-04	Down
Aspn	3985	3998	2814	652	1035	1083	-2.110823754	4.35E-59	1.82E-56	Down
Ass1	2191	2308	1822	4646	5702	4968	1.132320088	5.23E-36	7.93E-34	UP
Atf6	2023	1809	1620	2236	2595	2691	0.320792018	1.13E-04	1.20E-03	UP
Atg2A	273	219	191	356	382	480	0.69622457	1.91E-04	1.92E-03	UP
Atic	2475	2241	2042	3208	3670	3797	0.515128592	1.75E-11	5.41E-10	UP
Atl3	7957	7600	6102	5890	5816	6358	-0.398506819	2.19E-07	4.07E-06	Down
Atoh8	625	490	421	214	334	319	-0.967597611	6.09E-08	1.24E-06	Down
Atp2B4	671	584	625	161	289	324	-1.445715475	4.23E-13	1.54E-11	Down
Atp6V0B	1626	1425	1273	1946	2209	1920	0.352156221	2.77E-04	2.66E-03	UP
Atp6V0E2	168	215	173	318	392	438	0.888044808	1.73E-05	2.20E-04	UP
Atp8B2	3404	2910	2919	1913	2452	2810	-0.516231428	3.46E-07	6.17E-06	Down
Atr	1200	1115	1050	1728	1644	1757	0.466938321	9.63E-06	1.28E-04	UP
Atxn1	1895	1549	1185	890	844	1251	-0.764395601	7.05E-08	1.42E-06	Down
Atxn10	5329	4226	4160	3841	4263	4239	-0.291612745	1.20E-04	1.26E-03	Down
Aurkb	123	144	61	33	55	52	-1.362985783	4.91E-04	4.35E-03	Down
Aw551984	228	200	182	108	53	102	-1.340233367	1.14E-05	1.49E-04	Down
Axl	11493	9892	8893	12297	15478	15525	0.371954192	3.68E-08	7.71E-07	UP
B230118H07Rik	381	523	403	285	335	309	-0.647322603	6.65E-04	5.61E-03	Down
B2M	21753	21514	17841	32183	34427	33603	0.572914794	2.19E-18	1.31E-16	UP
B3Galnt1	1077	998	695	496	724	594	-0.748020733	3.95E-07	6.95E-06	Down
B3Gnt5	535	760	691	283	364	356	-1.154172787	9.26E-10	2.35E-08	Down
B3Gnt9	713	470	483	333	470	410	-0.595517157	4.20E-04	3.79E-03	Down
B4Galnt1	354	247	232	425	538	516	0.69293168	6.30E-05	7.05E-04	UP
B4Galt4	504	424	423	263	410	326	-0.586141881	8.97E-04	7.22E-03	Down
B4Galt5	955	883	792	1120	1407	1525	0.474817526	2.41E-05	2.99E-04	UP
B4Galt6	2533	2219	1789	1665	2114	1963	-0.326559074	5.06E-04	4.47E-03	Down
B4Gat1	1012	807	675	584	714	688	-0.463606215	3.09E-04	2.92E-03	Down
Bace1	2062	1835	1559	1200	1489	1640	-0.477947755	2.20E-06	3.38E-05	Down
Bach2	117	199	176	70	44	111	-1.29954569	4.15E-04	3.75E-03	Down
Bag2	1896	2063	1785	1202	1656	1559	-0.534831584	1.64E-06	2.59E-05	Down
Basp1	11764	13018	12239	9701	9811	10364	-0.461789357	3.95E-07	6.95E-06	Down
Baz1A	1256	1112	1120	1925	2192	2205	0.710698159	8.26E-14	3.25E-12	UP
Bc003965	377	463	358	605	648	648	0.518239647	1.07E-03	8.38E-03	UP
Bc051142	23	18	11	1	0	0	-5.712209674	2.05E-04	2.03E-03	Down
Bcat1	2814	2517	2220	3295	3470	3411	0.292147415	2.16E-04	2.14E-03	UP
Bcl10	1607	1551	1418	2075	2290	2352	0.407500393	5.05E-06	7.19E-05	UP
Bcl2L15	22	14	7	143	190	117	3.273551146	2.58E-14	1.05E-12	UP
Bcl9L	791	602	565	411	400	474	-0.741713656	5.37E-07	9.29E-06	Down
Bex3	2509	2235	2311	1936	1935	1767	-0.466173948	8.42E-06	1.13E-04	Down
Bhlhe40	514	535	425	785	845	760	0.557299834	5.73E-05	6.47E-04	UP
Bhlhe41	532	497	443	320	406	411	-0.52025023	6.73E-04	5.67E-03	Down
Bicc1	1422	1344	1144	859	946	995	-0.624053145	1.51E-09	3.76E-08	Down
Bid	623	541	594	1295	1442	1542	1.132737352	4.48E-21	3.20E-19	UP
Birc2	649	696	566	894	1033	1056	0.49522527	6.28E-05	7.03E-04	UP
Birc3	318	274	207	1399	1922	1764	2.530509537	2.47E-80	2.01E-77	UP
Birc5	187	147	135	77	106	97	-0.885474704	1.15E-03	8.89E-03	Down
Bmi1	3700	3493	2803	2817	2969	3103	-0.307068895	1.36E-04	1.42E-03	Down
Bmp2K	1714	1308	1240	2030	2272	2632	0.563049171	3.46E-08	7.28E-07	UP
Bmp4	439	329	314	24	126	49	-2.609477626	2.26E-05	2.83E-04	Down
Bmp5	251	195	210	126	52	67	-1.532956199	4.60E-06	6.62E-05	Down
Bmper	532	551	483	262	422	458	-0.616347908	7.15E-04	5.96E-03	Down
Bmpr1A	6463	5648	4717	4176	4737	5101	-0.402854276	4.37E-08	9.07E-07	Down
Bmt2	2891	3065	2321	2154	2473	2718	-0.317213256	8.70E-04	7.05E-03	Down
Boc	459	281	208	175	189	190	-0.886988751	1.80E-04	1.82E-03	Down
Bok	216	215	256	161	101	100	-1.064418199	2.28E-04	2.24E-03	Down
Bop1	688	592	629	789	1151	987	0.462312157	8.18E-04	6.67E-03	UP
Brpf3	561	607	541	885	968	1091	0.632976502	1.54E-06	2.45E-05	UP
Btg1	1364	991	1000	1749	2127	1919	0.650698878	1.48E-09	3.70E-08	UP
Bub1	493	315	190	121	166	252	-1.009215518	3.57E-04	3.28E-03	Down
Bves	149	73	97	28	41	57	-1.482046893	1.85E-04	1.87E-03	Down
C130074G19Rik	66	59	66	22	18	24	-1.725445186	2.18E-04	2.15E-03	Down
C1Qa	67	27	43	2	7	12	-2.858612401	4.44E-05	5.19E-04	Down
C1Qtnf3	4588	4826	4070	2288	2416	2208	-1.107156083	9.95E-34	1.40E-31	Down
C1Qtnf7	119	77	57	5	8	28	-2.766465253	9.71E-07	1.60E-05	Down
C1S2	0	0	0	21	10	15	6.258333004	1.35E-04	1.40E-03	UP
C3	11	14	34	163	304	373	3.621039715	8.00E-19	4.90E-17	UP
Cacna1C	228	271	195	90	108	182	-1.025979684	2.00E-04	1.99E-03	Down
Cacna1G	481	407	396	151	146	162	-1.624240519	2.56E-18	1.52E-16	Down
Cacnb2	124	132	121	72	45	49	-1.316490113	1.45E-04	1.50E-03	Down
Cad	940	626	522	936	1148	1185	0.519783111	3.50E-04	3.23E-03	UP
Cadm1	328	355	328	121	97	97	-1.824329331	2.87E-15	1.30E-13	Down
Cald1	113728	109106	96244	95732	105813	105105	-0.201246892	4.42E-04	3.97E-03	Down
Calm1	28045	24030	22845	33858	35047	32794	0.302975631	1.45E-05	1.87E-04	UP
Calu	42246	35761	33213	32369	37048	36601	-0.2101682	1.90E-04	1.90E-03	Down
Camk1D	719	494	603	1107	1237	1555	0.954478272	4.18E-11	1.24E-09	UP
Camk2G	3283	2751	2800	1341	1763	1822	-0.993436059	2.09E-24	1.85E-22	Down
Camk2N1	670	640	715	507	530	569	-0.489155366	1.06E-03	8.33E-03	Down
Camk4	273	242	132	37	99	79	-1.72928024	2.20E-07	4.08E-06	Down
Cap2	431	288	331	198	237	269	-0.719924752	2.76E-04	2.65E-03	Down
Capn6	354	230	285	142	190	183	-0.900933747	4.63E-05	5.38E-04	Down
Car10	113	113	66	8	17	24	-2.721150813	5.09E-09	1.19E-07	Down
Car5B	604	549	388	264	350	274	-0.928441875	1.42E-07	2.72E-06	Down
Car6	166	173	182	373	353	380	0.935205246	5.03E-06	7.17E-05	UP
Car8	1075	1094	872	652	632	671	-0.776054901	4.59E-10	1.22E-08	Down
Carhsp1	3073	2657	2183	3410	3936	3849	0.364075599	5.33E-06	7.52E-05	UP
Cars	2254	1777	1731	2445	3486	3107	0.503742905	6.96E-07	1.19E-05	UP
Casp12	402	522	354	207	170	242	-1.188843459	2.34E-08	5.05E-07	Down
Casp4	49	31	30	165	288	227	2.486259929	3.54E-15	1.57E-13	UP
Cav1	21024	19936	16408	11190	11789	10714	-0.903925476	6.27E-34	8.95E-32	Down
Cav2	3280	3680	3305	2256	2770	2956	-0.520773037	3.53E-07	6.28E-06	Down
Cbarp	327	300	254	179	170	252	-0.694121241	1.12E-03	8.70E-03	Down
Cbx7	22	15	28	117	99	120	2.216315293	1.35E-07	2.59E-06	UP
Ccbe1	55	96	60	218	321	332	1.881922892	3.41E-11	1.03E-09	UP
Ccdc110	0	0	0	6	9	21	5.854604955	9.71E-04	7.74E-03	UP
Ccdc122	594	775	749	1501	1446	1294	0.846446782	1.04E-07	2.03E-06	UP
Ccdc137	626	620	481	962	985	809	0.541283477	1.68E-04	1.71E-03	UP
Ccdc34	2060	1957	1976	1427	1285	1329	-0.711936667	4.56E-10	1.21E-08	Down
Ccdc50	4640	4012	3622	4779	5499	5848	0.251340382	3.89E-04	3.54E-03	UP
Ccdc53	987	1066	761	716	838	665	-0.480552639	5.95E-04	5.13E-03	Down
Ccdc58	598	640	528	1185	1035	918	0.694849138	5.45E-06	7.66E-05	UP
Ccdc6	2934	2284	2179	2069	2230	2353	-0.290298502	9.64E-04	7.69E-03	Down
Ccdc68	516	405	330	269	312	310	-0.621520594	3.06E-04	2.90E-03	Down
Ccdc77	116	156	117	255	271	261	0.867663497	2.61E-04	2.53E-03	UP
Ccdc80	8823	8061	7684	4756	5488	5394	-0.798391264	3.20E-32	4.18E-30	Down
Ccdc86	517	377	296	673	781	776	0.778919201	5.34E-07	9.24E-06	UP
Ccdc93	1239	1161	975	1420	1577	1634	0.315130779	1.20E-03	9.19E-03	UP
Ccl2	4354	4130	3360	44076	49183	44466	3.401782111	0.00E+00	0.00E+00	UP
Ccl20	1064	1361	1129	4071	4830	4352	1.743736625	1.36E-51	4.15E-49	UP
Ccl5	0	1	0	413	671	620	10.47166844	2.22E-18	1.32E-16	UP
Ccl7	1772	1977	1728	11448	13781	12716	2.640237557	6.89E-200	3.94E-196	UP
Ccl9	94	99	88	452	527	556	2.299955919	6.92E-32	8.92E-30	UP
Ccna2	559	665	528	272	263	332	-1.164053691	1.62E-11	5.01E-10	Down
Ccnb1	350	261	230	130	175	166	-0.972974703	6.49E-06	8.93E-05	Down
Ccnb2	255	222	258	134	178	157	-0.804438075	3.88E-04	3.53E-03	Down
Ccnd2	67183	55088	50399	46267	50074	50596	-0.369607122	6.88E-10	1.78E-08	Down
Ccnd3	2035	2079	1631	1254	1340	1455	-0.646630711	6.33E-11	1.85E-09	Down
Ccne2	511	498	417	305	379	375	-0.575098336	2.23E-04	2.19E-03	Down
Ccnl1	1944	2119	1700	2967	3423	3618	0.648001843	3.62E-12	1.20E-10	UP
Ccpg1	351	409	324	216	227	316	-0.666880697	9.42E-04	7.53E-03	Down
Ccr1	6	6	0	30	40	25	2.887896786	9.78E-04	7.79E-03	UP
Ccr3	2	2	0	61	24	34	4.809213291	2.46E-06	3.75E-05	UP
Cd109	5524	4685	3864	3051	3778	4119	-0.502262892	8.88E-09	2.02E-07	Down
Cd248	1881	1445	1379	362	479	497	-1.956539663	3.51E-57	1.37E-54	Down
Cd276	1316	1169	1035	817	963	1161	-0.40525276	6.03E-04	5.19E-03	Down
Cd28	38	17	10	71	80	72	1.683138015	8.08E-04	6.60E-03	UP
Cd34	594	419	535	1306	1508	1480	1.324351089	1.02E-22	8.06E-21	UP
Cd40	9	10	32	113	148	119	2.694303756	4.67E-08	9.65E-07	UP
Cd44	23601	20463	16444	33634	40361	42057	0.80169729	4.93E-30	5.86E-28	UP
Cd47	2213	2086	1702	2845	3194	3749	0.562695262	1.02E-09	2.57E-08	UP
Cd63	7222	6593	6349	7806	9193	9127	0.225625602	8.95E-04	7.21E-03	UP
Cd74	0	0	0	9	24	8	6.053638741	4.08E-04	3.70E-03	UP
Cd81	10510	8690	8175	6613	7786	8202	-0.419237048	8.87E-10	2.26E-08	Down
Cd82	264	176	171	513	560	584	1.307853603	1.70E-13	6.46E-12	UP
Cd9	2245	2377	2107	1634	1973	2233	-0.359093254	5.67E-04	4.93E-03	Down
Cdc20	320	267	214	104	117	150	-1.247862074	5.96E-08	1.22E-06	Down
Cdc37	3941	3330	3690	4977	6718	4930	0.449907215	4.39E-05	5.14E-04	UP
Cdc42Bpa	6161	5244	4713	4351	4988	5221	-0.287579986	3.24E-05	3.94E-04	Down
Cdc42Ep2	216	180	134	100	80	74	-1.17839312	4.20E-05	4.94E-04	Down
Cdc42Ep5	95	84	75	284	248	277	1.53716113	2.72E-10	7.40E-09	UP
Cdh11	14730	13446	12009	10976	13047	13962	-0.227352925	5.29E-04	4.64E-03	Down
Cdh13	626	320	417	209	304	328	-0.836638725	1.26E-04	1.32E-03	Down
Cdh3	213	150	180	60	52	54	-1.846624376	4.43E-10	1.18E-08	Down
Cdk1	881	576	542	447	448	492	-0.652796354	4.01E-05	4.74E-04	Down
Cdk14	2771	2419	1989	1646	1857	1844	-0.561508047	1.25E-10	3.53E-09	Down
Cdk17	1463	1424	1204	1673	1915	2011	0.307984896	9.81E-04	7.81E-03	UP
Cdk6	762	848	551	1405	1744	1792	1.050993192	3.56E-16	1.76E-14	UP
Cdkn1B	600	657	602	402	392	501	-0.67406884	2.35E-05	2.93E-04	Down
Cdkn1C	1210	1206	933	580	438	574	-1.204280838	8.25E-16	3.91E-14	Down
Cdkn2Aipnl	285	258	280	460	584	622	0.861195994	3.55E-07	6.31E-06	UP
Cdkn2B	3291	3321	2862	2751	2794	2921	-0.305408605	3.31E-04	3.09E-03	Down
Cdo1	326	296	341	45	72	60	-2.605420345	5.59E-25	5.14E-23	Down
Cdon	536	515	502	133	229	209	-1.604040107	1.02E-16	5.30E-15	Down
Cdv3	3302	3116	2727	3916	4759	4498	0.381450188	3.81E-07	6.73E-06	UP
Cebpa	188	177	136	47	105	84	-1.239313323	6.12E-05	6.88E-04	Down
Cebpz	3097	3170	2639	4209	4051	3974	0.319374807	5.79E-04	5.01E-03	UP
Cemip	5977	5240	4526	3317	4749	4666	-0.453401149	8.11E-07	1.36E-05	Down
Cenpa	400	303	245	150	196	172	-1.003308451	1.59E-06	2.51E-05	Down
Cenpe	1003	921	869	484	606	627	-0.851503842	7.92E-12	2.52E-10	Down
Cep162	435	343	213	708	860	806	1.138356238	8.07E-11	2.31E-09	UP
Cers2	4257	3620	2917	4586	4772	5179	0.296747071	3.15E-04	2.96E-03	UP
Cetn2	1355	1304	1040	1014	1063	1020	-0.393046781	3.15E-04	2.96E-03	Down
Cfh	1283	1064	853	442	714	725	-0.911107461	1.79E-09	4.42E-08	Down
Cflar	5663	5153	4641	6616	7099	7765	0.331760288	1.15E-06	1.87E-05	UP
Cggbp1	5653	5670	4742	4177	4763	4976	-0.352801774	1.92E-06	3.00E-05	Down
Cgn	4	0	0	23	17	30	4.057790916	6.69E-04	5.64E-03	UP
Ch25H	736	770	549	1507	1684	1784	1.135478984	1.22E-22	9.54E-21	UP
Chac1	437	359	360	580	787	671	0.671538496	7.18E-06	9.78E-05	UP
Chchd1	1241	1343	1032	1825	1923	1548	0.41315948	9.41E-04	7.53E-03	UP
Chchd4	351	564	286	782	710	755	0.766766622	1.77E-04	1.79E-03	UP
Chd3	3482	2591	2842	2255	2984	2569	-0.336724911	9.42E-04	7.53E-03	Down
Chd5	154	80	116	195	249	275	0.895017886	7.73E-04	6.36E-03	UP
Chd9	1837	1740	1533	1230	1639	1399	-0.40668634	7.42E-05	8.20E-04	Down
Chic2	1685	1573	1441	2058	2167	2188	0.305931155	6.33E-04	5.40E-03	UP
Chka	968	652	859	1399	1320	1707	0.690833074	2.12E-06	3.28E-05	UP
Chmp2B	5036	5366	4914	4187	4081	4563	-0.404206299	1.14E-05	1.49E-04	Down
Chp1	6174	5901	5130	4299	4805	4815	-0.449294609	4.75E-11	1.40E-09	Down
Chpt1	2795	3247	2117	1969	2417	2221	-0.445878987	9.01E-05	9.80E-04	Down
Chrd	69	75	51	23	17	29	-1.634651037	4.88E-04	4.33E-03	Down
Chst1	362	300	324	167	222	177	-0.949478743	2.55E-06	3.87E-05	Down
Chst12	805	800	688	384	550	546	-0.784294977	4.71E-08	9.71E-07	Down
Chst2	1176	1090	794	678	760	825	-0.57077955	4.58E-06	6.59E-05	Down
Cirh1A	2038	1590	1445	2578	2820	2554	0.515939361	7.97E-08	1.58E-06	UP
Cited2	9084	9268	7686	12608	13249	13264	0.44516914	5.38E-10	1.41E-08	UP
Ckap2	1254	977	930	608	722	739	-0.751326676	2.02E-10	5.58E-09	Down
Ckap2L	479	336	253	103	225	122	-1.379495116	2.85E-07	5.19E-06	Down
Ckap4	10083	9237	7328	7323	8890	8332	-0.257181397	3.62E-04	3.33E-03	Down
Ckb	1484	1035	1109	763	862	962	-0.627695097	4.60E-07	8.05E-06	Down
Clcn3	608	474	409	874	782	815	0.603088359	3.75E-05	4.46E-04	UP
Cldnd1	3427	3062	2984	2715	2817	2774	-0.332333511	6.82E-05	7.60E-04	Down
Clec11A	128	98	80	19	30	45	-1.847203265	5.08E-06	7.22E-05	Down
Clec14A	60	73	100	1	40	18	-2.205140527	8.16E-04	6.66E-03	Down
Clec4D	49	33	35	77	230	181	1.898779977	1.29E-06	2.09E-05	UP
Clec4E	4	3	2	92	182	108	5.261138429	8.95E-17	4.66E-15	UP
Clmn	100	51	49	14	11	35	-1.863474964	6.00E-04	5.17E-03	Down
Clmp	665	664	594	353	352	417	-0.923481761	4.95E-10	1.31E-08	Down
Clns1A	1886	1646	1540	2182	2642	2441	0.374644186	1.62E-05	2.08E-04	UP
Cluh	1019	581	579	905	1309	1274	0.547613507	7.56E-04	6.25E-03	UP
Cmtm4	3120	2557	2363	4197	4652	5047	0.649516189	5.50E-17	2.92E-15	UP
Cmtr2	359	241	307	567	549	610	0.787311009	7.26E-06	9.89E-05	UP
Cndp2	713	493	559	910	1271	1086	0.743418924	1.56E-07	2.98E-06	UP
Cnn1	3632	2776	3083	1099	1407	1333	-1.453781576	3.44E-46	7.97E-44	Down
Cnn2	12165	10995	10327	7625	9043	8604	-0.551816124	7.12E-18	4.08E-16	Down
Cnn3	10475	9010	7944	7202	7841	7511	-0.419133041	2.86E-10	7.77E-09	Down
Cnst	974	761	601	389	580	643	-0.675053333	3.66E-05	4.37E-04	Down
Cntln	645	690	533	421	524	386	-0.630928993	9.14E-05	9.94E-04	Down
Coa7	131	152	131	303	273	249	0.85313482	2.93E-04	2.78E-03	UP
Cobl	978	895	904	523	532	638	-0.862718962	5.44E-11	1.60E-09	Down
Col10A1	93	93	68	22	44	42	-1.386564325	6.54E-04	5.55E-03	Down
Col11A1	6062	5328	3990	2182	2939	2888	-1.079480064	1.22E-28	1.33E-26	Down
Col12A1	23250	17658	14969	8599	10882	14036	-0.876797494	2.32E-06	3.56E-05	Down
Col1A1	40221	35515	26542	15178	19042	19838	-1.056785635	2.11E-37	3.31E-35	Down
Col1A2	40486	33840	29978	19401	25632	28040	-0.658621962	1.23E-15	5.74E-14	Down
Col22A1	68	9	24	94	130	149	1.78232	3.65E-04	3.34E-03	UP
Col25A1	35	44	42	11	8	14	-2.032331395	8.81E-04	7.12E-03	Down
Col2A1	797	530	561	222	291	367	-1.244577045	9.46E-12	3.00E-10	Down
Col3A1	6795	5510	5491	1407	2157	2259	-1.765182023	3.44E-57	1.37E-54	Down
Col4A1	13137	11811	9819	7508	9973	10250	-0.471116684	3.16E-09	7.58E-08	Down
Col4A5	5497	5341	4145	3456	4430	5119	-0.350860849	3.28E-04	3.07E-03	Down
Col5A1	11713	9284	7470	3976	6211	6307	-0.929034779	2.16E-16	1.09E-14	Down
Col5A2	20694	18054	14879	12689	15110	15444	-0.449267705	1.52E-11	4.73E-10	Down
Col5A3	66	58	24	96	156	181	1.420293561	1.71E-04	1.74E-03	UP
Col6A2	776	524	566	269	389	394	-0.971314105	1.17E-08	2.62E-07	Down
Col6A3	1157	735	847	206	301	452	-1.665825908	3.75E-16	1.84E-14	Down
Col8A1	16578	16393	12765	9478	10310	11856	-0.673065417	1.59E-18	9.56E-17	Down
Col8A2	89	57	58	10	10	8	-2.990455995	1.92E-08	4.21E-07	Down
Colec12	2184	1630	1440	770	1083	1075	-0.982363751	6.73E-16	3.23E-14	Down
Copb2	9698	8672	7977	7706	8654	8592	-0.221378381	3.13E-04	2.95E-03	Down
Copg1	5094	3938	4076	3582	4284	3890	-0.298831954	3.86E-04	3.52E-03	Down
Cp	748	590	487	921	1489	1370	0.907773024	7.54E-10	1.94E-08	UP
Cpa6	736	595	487	200	338	378	-1.135602541	2.80E-09	6.76E-08	Down
Cpeb1	644	593	502	735	1021	1068	0.550869092	4.85E-05	5.61E-04	UP
Cped1	1254	1368	1122	419	576	613	-1.374219694	2.31E-24	2.03E-22	Down
Cplx2	513	448	342	281	185	234	-1.014899171	1.57E-06	2.49E-05	Down
Cpq	2433	2476	2268	1739	2122	2080	-0.424527271	4.90E-06	7.00E-05	Down
Cpt1A	1315	1142	1086	690	848	939	-0.664312787	8.22E-09	1.89E-07	Down
Cpxm1	236	183	180	35	76	91	-1.727078695	3.95E-08	8.25E-07	Down
Crabp2	197	166	246	48	29	36	-2.580461066	2.53E-14	1.03E-12	Down
Creb3L1	1159	897	998	745	861	844	-0.463554378	1.42E-04	1.47E-03	Down
Creb3L2	2652	2334	1873	1587	2102	2069	-0.393501696	5.77E-05	6.52E-04	Down
Crebrf	1525	1566	1316	1143	1231	1264	-0.421162078	3.56E-05	4.27E-04	Down
Crim1	8052	7871	6248	4529	5708	6610	-0.543665564	3.25E-09	7.79E-08	Down
Crispld1	22	33	68	136	212	151	1.813953458	1.49E-05	1.92E-04	UP
Crlf1	3198	3034	2769	2349	2851	2556	-0.361165594	1.65E-05	2.11E-04	Down
Crmp1	384	361	234	508	646	733	0.809614912	3.20E-06	4.73E-05	UP
Crtap	1875	1489	1424	1107	1522	1433	-0.381849121	3.90E-04	3.55E-03	Down
Cryab	5146	4545	4011	4081	3763	3251	-0.43409131	4.53E-05	5.27E-04	Down
Crybg3	1065	967	906	554	555	593	-0.929628065	2.01E-14	8.28E-13	Down
Csf1	14193	11763	10376	32347	39038	42247	1.503928369	1.50E-100	2.56E-97	UP
Csf2Rb	2	3	4	17	40	26	3.020569952	7.79E-04	6.39E-03	UP
Csgalnact1	635	451	381	100	134	151	-2.063668351	5.33E-24	4.50E-22	Down
Csgalnact2	3592	3480	3022	2669	3012	3158	-0.336870686	1.36E-05	1.76E-04	Down
Csrnp3	1	0	2	13	33	37	4.601205899	9.59E-05	1.04E-03	UP
Csrp1	6009	5074	5545	3030	3560	3510	-0.869685531	3.12E-24	2.71E-22	Down
Csrp2	318	253	283	140	89	113	-1.452221183	1.02E-08	2.30E-07	Down
Csrp2Bp	523	455	399	587	708	875	0.510256238	6.56E-04	5.56E-03	UP
Cst3	6143	4976	4912	4385	4573	4476	-0.393157583	4.05E-07	7.12E-06	Down
Ctdsp2	2180	1654	1566	1022	1160	1318	-0.764195234	7.79E-13	2.75E-11	Down
Ctdspl	720	643	480	339	270	461	-0.916582885	1.47E-06	2.35E-05	Down
Ctgf	41032	41007	33973	29562	33669	36450	-0.364680655	3.98E-08	8.30E-07	Down
Cth	650	600	571	824	869	1043	0.440029474	6.29E-04	5.36E-03	UP
Cthrc1	1250	1096	789	589	462	504	-1.13051719	5.63E-13	2.01E-11	Down
Ctla2A	2318	2179	2213	1596	1982	1540	-0.540507415	1.33E-06	2.13E-05	Down
Ctnna1	11851	10124	10288	8495	10753	10644	-0.26019943	4.78E-04	4.26E-03	Down
Ctnna2	406	264	346	37	162	135	-1.78166329	1.58E-07	3.01E-06	Down
Ctnnal1	723	488	414	270	382	390	-0.773410467	2.07E-05	2.62E-04	Down
Ctnnd1	8131	6622	5666	5013	5946	6440	-0.368874428	3.23E-06	4.76E-05	Down
Ctps	3375	2795	3097	3843	4483	4761	0.346775622	1.30E-04	1.36E-03	UP
Ctsz	1669	1478	1292	1782	2238	2275	0.359660921	1.11E-04	1.19E-03	UP
Cttnbp2Nl	4622	3747	3280	4819	5203	5812	0.306636227	1.18E-04	1.24E-03	UP
Cx3Cl1	273	182	181	345	562	483	0.985925867	1.21E-06	1.96E-05	UP
Cx3Cr1	83	51	83	28	30	23	-1.569211615	4.96E-04	4.40E-03	Down
Cxadr	428	345	186	795	706	775	1.138458662	1.19E-08	2.65E-07	UP
Cxcl1	37	51	38	329	401	449	3.071658482	8.79E-34	1.24E-31	UP
Cxcl10	11	8	20	350	693	443	5.078811269	1.76E-47	4.32E-45	UP
Cxcl12	20926	20327	18526	10460	11679	12254	-0.94527804	4.25E-48	1.07E-45	Down
Cxcl14	1433	1451	1287	392	415	374	-1.964384342	4.17E-56	1.52E-53	Down
Cxcl16	132	180	142	1532	1720	1699	3.295528078	1.60E-109	3.43E-106	UP
Cxcl2	0	0	2	129	132	137	7.486887516	5.40E-12	1.75E-10	UP
Cxcl3	0	0	4	99	47	66	5.570696174	1.74E-09	4.32E-08	UP
Cxcl5	13	7	21	160	305	254	3.95380611	5.26E-23	4.21E-21	UP
Cxcl9	0	0	0	19	39	68	7.65935569	3.98E-08	8.30E-07	UP
Cxxc5	2413	2297	2023	1295	1097	1066	-1.094321085	9.83E-20	6.36E-18	Down
Cybb	60	70	50	323	446	424	2.578746822	5.14E-28	5.44E-26	UP
Cyld	2875	2587	2305	3529	3915	4245	0.446823356	4.53E-09	1.07E-07	UP
Cyp1B1	29784	27299	22769	20586	25021	26185	-0.296777104	6.04E-06	8.43E-05	Down
Cyp51	3438	3032	2545	1526	1724	1703	-1.001889334	1.17E-33	1.62E-31	Down
Cyr61	9692	9969	9248	6577	8641	9122	-0.405924278	5.52E-06	7.74E-05	Down
Cystm1	149	163	151	331	308	287	0.856144831	9.90E-05	1.06E-03	UP
Cyth3	1207	1196	977	1434	2007	1825	0.49126048	8.76E-06	1.17E-04	UP
D10Wsu102E	1128	935	910	1336	1495	1377	0.361004646	6.05E-04	5.20E-03	UP
D5Ertd615E	0	0	0	14	18	18	6.349138341	7.17E-05	7.93E-04	UP
Daam1	1673	1513	1245	2734	2793	3181	0.837219375	4.74E-20	3.12E-18	UP
Daam2	316	305	266	102	65	102	-1.856003604	1.87E-13	7.06E-12	Down
Dab2	2724	2480	1874	1530	1863	2045	-0.519392575	3.15E-07	5.68E-06	Down
Dab2Ip	1423	1341	1080	957	1021	1129	-0.446571112	2.61E-05	3.22E-04	Down
Dact3	524	522	443	329	378	383	-0.595378833	9.22E-05	1.00E-03	Down
Dag1	3263	2365	1937	1319	2073	1967	-0.633960412	1.31E-06	2.11E-05	Down
Dancr	208	184	122	296	301	311	0.694823544	1.23E-03	9.42E-03	UP
Dap	7753	7047	6418	4766	5186	4866	-0.658935016	7.81E-21	5.46E-19	Down
Dbpht2	14	21	33	0	2	5	-3.505688307	7.36E-04	6.11E-03	Down
Dcaf12L1	1215	1197	1015	447	445	544	-1.398544452	2.56E-28	2.78E-26	Down
Dcaf8	2552	2027	1963	1567	1915	2209	-0.346133325	7.37E-04	6.11E-03	Down
Dcbld2	5592	4697	3891	5466	6663	6601	0.264080141	6.03E-04	5.19E-03	UP
Dclk1	2706	2743	1935	3741	4689	5199	0.741376978	4.68E-13	1.70E-11	UP
Dclre1C	141	117	120	213	272	254	0.819933009	3.14E-04	2.96E-03	UP
Dcn	1323	1075	1088	646	1000	1072	-0.513819132	2.72E-04	2.62E-03	Down
Dctd	480	306	383	645	783	718	0.734487753	6.17E-06	8.58E-05	UP
Ddc	168	120	137	28	45	57	-1.863939306	5.50E-08	1.12E-06	Down
Ddx18	975	905	868	1173	1397	1361	0.368327581	5.32E-04	4.66E-03	UP
Ddx21	5897	5069	4340	7111	8276	7930	0.46935891	6.50E-12	2.10E-10	UP
Ddx27	933	835	862	1556	1658	1346	0.651257001	2.50E-07	4.59E-06	UP
Ddx31	297	199	224	384	377	474	0.640549843	8.79E-04	7.11E-03	UP
Ddx46	3127	3149	2730	3970	4310	4162	0.322126723	6.31E-05	7.05E-04	UP
Ddx50	3646	3302	3045	2863	3055	3246	-0.268044875	4.14E-04	3.74E-03	Down
Ddx58	830	755	563	1095	1297	1498	0.717712511	1.14E-08	2.55E-07	UP
Decr1	1322	1164	1004	898	1053	878	-0.44039616	1.23E-04	1.30E-03	Down
Denr	2352	2193	2182	4657	4817	4637	0.923707292	8.12E-26	7.73E-24	UP
Depdc1A	115	115	94	25	38	50	-1.674766644	6.74E-06	9.24E-05	Down
Dgkd	507	557	527	797	899	965	0.586791206	2.41E-05	2.99E-04	UP
Dhcr24	924	637	597	474	555	621	-0.521102095	4.32E-04	3.88E-03	Down
Dhrs3	325	225	256	32	30	32	-3.237172625	1.03E-29	1.21E-27	Down
Dhx9	7250	6872	5386	7955	8638	9042	0.25621445	3.54E-04	3.27E-03	UP
Diaph3	590	574	508	272	333	424	-0.852735198	3.43E-07	6.13E-06	Down
Diexf	371	324	252	478	581	559	0.636076198	5.90E-05	6.66E-04	UP
Dimt1	459	468	424	567	865	748	0.534002732	5.68E-04	4.93E-03	UP
Dis3	1308	1039	870	1498	1688	1739	0.480950408	5.35E-06	7.54E-05	UP
Dixdc1	286	259	297	126	158	165	-1.065615561	1.36E-06	2.18E-05	Down
Dkc1	1519	1194	1150	2676	2966	2789	0.988935418	8.53E-27	8.50E-25	UP
Dkk2	1190	1119	921	698	857	836	-0.576707419	2.89E-07	5.26E-06	Down
Dkk3	3063	2717	2287	895	1269	1404	-1.324760037	2.71E-31	3.42E-29	Down
Dlg1	6685	6634	5594	5023	5483	5996	-0.341562725	3.13E-06	4.65E-05	Down
Dlg3	1299	1260	996	897	1084	1051	-0.371452975	5.96E-04	5.14E-03	Down
Dlgap5	287	190	221	117	120	153	-0.980212944	5.34E-05	6.07E-04	Down
Dlx5	56	48	64	14	5	7	-2.825970821	2.85E-06	4.30E-05	Down
Dmd	2032	1687	1484	1030	954	1189	-0.847997501	3.10E-14	1.25E-12	Down
Dmpk	1886	1390	939	480	693	656	-1.330069232	8.77E-17	4.61E-15	Down
Dnajb9	1701	1674	1459	2287	2597	2601	0.485308464	2.25E-08	4.87E-07	UP
Dnajc11	981	817	723	1146	1522	1260	0.499610366	2.27E-05	2.84E-04	UP
Dnajc2	3193	2930	3034	4434	4924	3989	0.397556082	9.97E-05	1.07E-03	UP
Dnajc25	1751	1373	1386	1251	1395	1287	-0.336578106	1.12E-03	8.70E-03	Down
Dnajc3	7274	6981	5880	5085	5404	5802	-0.447323487	1.49E-10	4.19E-09	Down
Dner	673	627	547	206	272	364	-1.2859643	6.75E-13	2.39E-11	Down
Dnm1L	4949	5238	3966	3872	4118	4758	-0.293887868	1.03E-03	8.14E-03	Down
Dnm3	164	160	91	47	70	72	-1.269937266	1.02E-04	1.10E-03	Down
Dnm3Os	4452	3912	2719	1945	2113	2516	-0.884348772	7.24E-16	3.45E-14	Down
Dnttip2	2908	2743	2369	3951	3957	3710	0.397673676	6.76E-06	9.26E-05	UP
Dock4	451	444	456	615	656	911	0.533971322	1.19E-03	9.15E-03	UP
Dok1	428	446	549	294	390	323	-0.666711991	6.70E-04	5.64E-03	Down
Dot1L	351	395	335	574	696	713	0.722610428	2.35E-06	3.59E-05	UP
Dpysl2	2090	2028	1720	1009	1336	1418	-0.783435595	1.24E-13	4.77E-12	Down
Dpysl3	16220	12971	12979	10349	11456	10943	-0.504726375	3.54E-13	1.31E-11	Down
Dse	2948	2920	2527	1958	2261	2461	-0.477471401	3.65E-08	7.65E-07	Down
Dthd1	28	81	77	270	247	296	1.945756947	2.77E-08	5.89E-07	UP
Dtx3L	68	82	108	182	239	319	1.336923925	7.85E-06	1.06E-04	UP
Dtx4	125	116	90	374	396	502	1.801755729	4.70E-18	2.74E-16	UP
Dusp1	1523	1180	1203	749	1201	1168	-0.477207691	4.75E-04	4.23E-03	Down
Dusp10	249	306	216	653	594	518	1.059751521	2.91E-08	6.19E-07	UP
Dusp16	634	575	444	801	849	810	0.440588955	8.77E-04	7.10E-03	UP
Dusp3	2435	2184	2043	3096	3970	3681	0.542616368	7.93E-11	2.28E-09	UP
Dusp5	746	667	544	846	1015	1032	0.42375758	4.15E-04	3.75E-03	UP
Dusp6	2034	2128	1502	1238	1546	1519	-0.538263895	8.02E-07	1.35E-05	Down
Dynlt3	11898	11252	9449	9644	9830	10137	-0.277011714	4.70E-05	5.45E-04	Down
Dzip1	2011	1582	1661	1228	1510	1610	-0.420365852	5.66E-05	6.41E-04	Down
E030013I19Rik	22	14	9	0	0	0	-6.456537687	6.86E-05	7.63E-04	Down
E2F6	2466	1892	1764	1100	1579	1764	-0.608493534	7.80E-07	1.31E-05	Down
Eaf1	2054	1852	1495	3053	3619	3854	0.822170282	2.78E-21	2.03E-19	UP
Ebf1	964	762	820	621	423	608	-0.757632624	9.12E-06	1.21E-04	Down
Ebf2	592	650	500	222	165	255	-1.579441237	3.98E-16	1.94E-14	Down
Ebf3	359	304	254	197	231	192	-0.698939941	3.96E-04	3.60E-03	Down
Ebna1Bp2	1726	1497	1210	2503	2638	2243	0.606332054	1.61E-08	3.55E-07	UP
Ece1	2904	2263	1902	1635	2189	2251	-0.356637154	8.35E-04	6.81E-03	Down
Echdc1	723	657	618	969	1432	1150	0.679178183	2.67E-07	4.90E-06	UP
Ecscr	109	96	105	235	340	282	1.312221672	3.08E-08	6.55E-07	UP
Edem1	4085	3559	2842	2645	2644	3107	-0.454405905	6.08E-07	1.04E-05	Down
Edem3	3826	3512	3062	2807	3043	3512	-0.294976958	2.99E-04	2.84E-03	Down
Edf1	1661	1546	1258	2381	2476	2262	0.538404519	4.33E-08	9.00E-07	UP
Edil3	537	583	450	316	441	442	-0.54020355	9.34E-04	7.48E-03	Down
Ednra	200	178	167	22	12	20	-3.469934512	3.67E-22	2.80E-20	Down
Ednrb	156	158	48	30	51	22	-1.921533604	2.89E-05	3.54E-04	Down
Eea1	4751	4719	3595	6195	6338	6654	0.417733028	2.59E-07	4.75E-06	UP
Efemp1	32475	28197	24670	13204	16396	17401	-1.004376639	4.98E-48	1.24E-45	Down
Efl1	705	732	546	821	1076	1048	0.425098202	1.04E-03	8.21E-03	UP
Efna3	416	320	263	115	165	184	-1.24553386	1.10E-08	2.47E-07	Down
Efnb2	3059	3010	2251	1988	2269	2400	-0.461339615	4.61E-07	8.06E-06	Down
Efs	315	228	147	45	106	101	-1.588802251	5.11E-07	8.87E-06	Down
Eftud2	1925	1920	1624	2378	2632	2451	0.305609498	6.78E-04	5.70E-03	UP
Egln3	71	64	76	278	231	206	1.620362727	8.95E-09	2.03E-07	UP
Egr1	1532	1183	1290	706	873	1042	-0.762230056	3.15E-09	7.55E-08	Down
Egr3	36	15	23	0	7	0	-3.560213044	1.28E-03	9.73E-03	Down
Ehbp1	1480	1008	989	674	681	716	-0.876548159	2.20E-11	6.74E-10	Down
Ehd2	4772	3604	3453	2461	3025	3087	-0.604106027	5.44E-12	1.77E-10	Down
Eid1	7693	7433	6501	6070	7242	6546	-0.267960385	1.79E-04	1.81E-03	Down
Eif1Ad	442	364	331	639	892	628	0.785062493	1.50E-06	2.39E-05	UP
Eif2B3	758	751	759	1139	1307	1242	0.549383603	4.80E-06	6.88E-05	UP
Eif2S1	5010	4252	4105	5903	6217	5881	0.290216864	1.44E-04	1.50E-03	UP
Eif4Ebp1	2453	2068	1709	3048	2882	3033	0.39541133	4.01E-05	4.74E-04	UP
Eif5A	9349	8932	8872	12754	14782	14497	0.479046689	7.26E-11	2.10E-09	UP
Eif6	822	612	563	1255	1242	1503	0.869033848	4.99E-12	1.63E-10	UP
Elavl2	310	259	191	447	541	513	0.849643433	9.77E-07	1.61E-05	UP
Elavl4	193	88	107	26	68	64	-1.437989587	2.86E-04	2.73E-03	Down
Elf1	2038	1845	1467	1358	1536	1747	-0.344518381	6.01E-04	5.17E-03	Down
Ell2	1950	1713	1479	3543	4870	4845	1.220212974	8.33E-39	1.40E-36	UP
Eln	37	39	53	15	5	13	-2.119259522	8.73E-04	7.07E-03	Down
Elovl5	2096	1921	1588	1432	1639	1832	-0.334961268	4.27E-04	3.85E-03	Down
Elovl6	1430	1162	870	816	866	1026	-0.484083379	1.87E-04	1.88E-03	Down
Emilin1	968	680	755	402	597	622	-0.717601333	5.16E-06	7.31E-05	Down
Eml1	889	760	701	446	652	658	-0.569932359	5.51E-05	6.25E-04	Down
Eml5	28	58	27	122	261	188	2.171928836	1.12E-08	2.51E-07	UP
Emp1	41357	40982	35048	24665	28853	31060	-0.620773713	1.28E-20	8.71E-19	Down
Emp2	3452	2538	2352	3379	4024	4055	0.322590154	3.56E-04	3.28E-03	UP
Enc1	3385	2872	2696	3480	3955	4367	0.254916167	1.26E-03	9.60E-03	UP
Eno3	567	381	361	236	354	293	-0.703824656	2.03E-04	2.02E-03	Down
Enpp1	332	188	182	119	127	166	-0.893422501	5.60E-04	4.88E-03	Down
Enpp2	72	56	41	213	437	467	2.575441711	5.93E-19	3.68E-17	UP
Enpp4	230	282	168	371	370	450	0.66999547	1.12E-03	8.71E-03	UP
Epas1	599	414	435	139	198	234	-1.488457869	8.34E-14	3.26E-12	Down
Epb41L3	6278	5467	5141	4254	4995	5342	-0.356426893	7.40E-07	1.25E-05	Down
Epb41L4B	125	154	160	29	52	77	-1.657628456	5.29E-06	7.49E-05	Down
Epha3	176	177	108	23	63	69	-1.726664958	3.31E-06	4.87E-05	Down
Epha4	2030	1547	1829	2517	2909	3123	0.51125072	1.23E-06	1.99E-05	UP
Epha7	400	361	347	156	238	175	-1.111802631	3.18E-08	6.73E-07	Down
Ephb2	248	154	195	85	103	126	-1.072686406	6.71E-05	7.48E-04	Down
Ephb3	279	153	250	47	78	105	-1.731228033	4.56E-08	9.43E-07	Down
Ephb4	475	483	409	591	750	777	0.481753458	6.57E-04	5.56E-03	UP
Ephx1	5735	4356	4484	2680	3324	3119	-0.818338699	1.13E-21	8.46E-20	Down
Epm2Aip1	4457	3862	3275	3326	3721	3647	-0.253482167	6.74E-04	5.67E-03	Down
Eps8	2975	2705	2449	1445	2005	2045	-0.715693189	5.58E-13	2.00E-11	Down
Erap1	359	410	314	768	976	897	1.137380825	6.70E-15	2.92E-13	UP
Ereg	1881	1594	1533	2435	2811	2971	0.569938823	2.97E-11	8.99E-10	UP
Ern1	689	594	409	1589	1596	1617	1.380063496	4.25E-26	4.09E-24	UP
Erp29	2762	2532	2491	2075	2456	1808	-0.4405823	1.04E-04	1.12E-03	Down
Errfi1	1100	863	828	1488	2197	2388	0.972156111	4.29E-14	1.72E-12	UP
Esd	15981	15660	14588	26902	28290	25818	0.665139014	5.74E-18	3.31E-16	UP
Esf1	4256	4147	3388	5602	6097	5068	0.371142584	5.44E-05	6.17E-04	UP
Espl1	43	54	62	19	8	13	-2.139714325	1.90E-04	1.90E-03	Down
Esyt2	9442	8747	7827	6051	7521	7718	-0.436949969	4.72E-10	1.25E-08	Down
Etl4	730	740	479	336	464	398	-0.839587105	3.74E-07	6.61E-06	Down
Ets1	1904	1735	1619	3099	3187	3663	0.775914134	6.79E-19	4.17E-17	UP
Ets2	554	592	419	1028	1132	1177	0.952540735	2.15E-13	8.09E-12	UP
Etv1	379	339	233	112	174	195	-1.1248244	1.05E-06	1.72E-05	Down
Etv3	569	521	363	735	839	880	0.622547992	1.17E-05	1.54E-04	UP
Eva1B	628	672	647	381	402	440	-0.824256594	6.05E-08	1.23E-06	Down
Exoc3L4	37	48	30	105	127	110	1.429253712	8.76E-05	9.56E-04	UP
Exoc4	7267	6594	6245	4778	6271	5857	-0.399786422	1.87E-07	3.52E-06	Down
Exosc1	927	780	755	1105	1215	1187	0.369253891	7.19E-04	5.99E-03	UP
Ext1	5991	4916	4820	7665	8945	9543	0.589291573	3.34E-16	1.66E-14	UP
Eya4	487	424	264	233	218	213	-0.940963864	6.43E-06	8.85E-05	Down
F2R	19148	19380	15441	6932	8000	9001	-1.318859663	3.56E-66	2.04E-63	Down
F3	4973	4946	3946	2484	2561	2675	-0.984039729	2.30E-33	3.13E-31	Down
F8	286	236	240	64	153	181	-1.104858809	1.59E-04	1.63E-03	Down
Fads1	1895	1521	1306	1280	1199	1292	-0.453432436	3.92E-05	4.65E-04	Down
Fam102B	2529	2503	1945	1589	2047	1933	-0.468990502	9.07E-07	1.50E-05	Down
Fam107B	1524	1372	1208	2273	2565	2455	0.688889382	2.01E-15	9.17E-14	UP
Fam114A1	4698	4592	3868	2560	2784	2837	-0.828056049	1.14E-27	1.18E-25	Down
Fam117B	1684	1457	1241	1088	1170	1397	-0.401264154	1.67E-04	1.70E-03	Down
Fam13B	4465	3383	3430	4786	5462	5472	0.339315371	2.34E-05	2.93E-04	UP
Fam13C	297	236	246	125	101	100	-1.389016545	1.00E-08	2.27E-07	Down
Fam149A	1422	1277	1268	1084	865	1170	-0.487714698	2.52E-04	2.45E-03	Down
Fam168A	2474	1905	1569	1148	1544	1432	-0.663010143	3.79E-09	8.98E-08	Down
Fam174A	1071	1343	1172	1002	890	896	-0.511478628	5.06E-04	4.47E-03	Down
Fam179B	1776	1361	1118	1881	1996	2174	0.378679558	4.15E-04	3.75E-03	UP
Fam198B	18653	18118	15158	14667	16203	17615	-0.242704426	1.89E-04	1.90E-03	Down
Fam206A	705	584	504	866	900	971	0.475071262	1.30E-04	1.36E-03	UP
Fam208B	2981	2946	2495	3464	3871	4023	0.286901405	2.26E-04	2.22E-03	UP
Fam214B	1313	1240	1164	1640	1768	1845	0.353138091	2.40E-04	2.34E-03	UP
Fam26E	119	157	124	31	79	62	-1.390675599	1.19E-04	1.25E-03	Down
Fam3C	2474	2119	2072	3010	3191	3143	0.34607868	3.10E-05	3.79E-04	UP
Fam46B	86	74	65	29	34	24	-1.506091065	3.40E-04	3.15E-03	Down
Fam63B	2559	2429	2036	1501	1690	2096	-0.555688491	6.43E-08	1.30E-06	Down
Fam78B	57	67	68	140	218	155	1.254029964	5.37E-05	6.10E-04	UP
Fam89A	0	0	0	8	15	13	5.865490796	7.75E-04	6.37E-03	UP
Fap	116	131	45	5	27	46	-2.057354317	2.69E-04	2.59E-03	Down
Farp1	3252	2496	2454	1859	2135	2363	-0.508662526	3.85E-08	8.05E-07	Down
Farsb	2038	1946	1849	2712	2921	2886	0.400437264	4.14E-06	6.00E-05	UP
Fas	992	693	776	1141	1631	1554	0.666292581	4.71E-07	8.22E-06	UP
Fat4	1744	1110	961	304	494	663	-1.523700395	1.67E-06	2.63E-05	Down
Fblim1	2359	2088	1962	1618	1966	1975	-0.351574647	5.31E-05	6.05E-04	Down
Fbln1	238	159	160	85	119	103	-0.996306549	1.66E-04	1.69E-03	Down
Fbln5	10688	9279	8891	3482	4840	5472	-1.218567313	2.71E-35	4.01E-33	Down
Fbn1	13208	9496	8457	5709	7499	8942	-0.630940129	6.67E-09	1.54E-07	Down
Fbn2	1040	871	828	238	364	449	-1.536279231	9.15E-20	5.94E-18	Down
Fbrsl1	387	490	303	586	801	731	0.696990653	5.16E-05	5.90E-04	UP
Fbxl5	1566	1568	1157	1851	2095	2051	0.344671682	5.62E-04	4.89E-03	UP
Fcf1	913	777	674	1247	1422	1160	0.561101513	3.77E-06	5.50E-05	UP
Fchsd2	1578	1418	1327	966	1140	1304	-0.490511675	4.41E-06	6.36E-05	Down
Fcrls	14	21	30	0	0	3	-4.648411754	1.97E-04	1.97E-03	Down
Fdft1	1174	872	840	663	735	686	-0.603754812	1.37E-06	2.19E-05	Down
Fech	2050	2022	1588	1587	1493	1788	-0.355023176	7.36E-04	6.11E-03	Down
Fermt2	10311	8450	8211	6076	6896	7011	-0.574594344	7.70E-18	4.40E-16	Down
Fgf10	1607	1295	1257	637	1019	1009	-0.793897916	4.59E-09	1.08E-07	Down
Fgf11	9	14	36	0	3	2	-3.809060816	1.01E-03	8.03E-03	Down
Fgf7	8203	7806	6324	8712	9861	9973	0.213612018	1.31E-03	9.96E-03	UP
Fgfr1	2749	2234	2011	3000	3180	3809	0.3757003	4.16E-05	4.90E-04	UP
Fgfr2	1452	1044	1057	593	816	715	-0.883072415	8.74E-12	2.78E-10	Down
Fgfrl1	850	577	601	420	601	495	-0.559298217	3.95E-04	3.59E-03	Down
Fhl1	6474	5967	4672	2586	2802	2850	-1.190461646	4.33E-52	1.35E-49	Down
Fhl2	4558	4567	3989	2218	2359	2532	-1.029105416	3.93E-37	6.12E-35	Down
Fibin	642	810	718	405	548	443	-0.796910002	1.80E-06	2.82E-05	Down
Filip1L	10858	9648	8357	13882	16418	14256	0.487529248	5.20E-12	1.69E-10	UP
Fkbp10	3580	3097	2704	2337	3082	3103	-0.283068114	1.26E-03	9.60E-03	Down
Fkbp14	2797	2859	2265	1560	1986	1901	-0.686337095	2.37E-13	8.88E-12	Down
Fkbp7	1951	1590	1651	1271	1451	1418	-0.471039154	1.50E-06	2.39E-05	Down
Fkbp9	9193	7686	7308	6275	7630	7798	-0.300829873	1.41E-05	1.83E-04	Down
Flot1	1146	823	784	503	599	584	-0.842256396	2.07E-10	5.72E-09	Down
Flrt2	11406	10132	8007	14046	15636	17179	0.528779229	4.65E-13	1.69E-11	UP
Flt1	582	418	458	196	186	256	-1.333105279	1.76E-12	6.04E-11	Down
Flt4	138	127	114	291	281	369	1.168882854	1.01E-07	1.98E-06	UP
Fmn2	12	40	3	123	187	145	2.912338514	4.82E-08	9.90E-07	UP
Fmo2	36	40	21	0	1	12	-3.068815728	1.20E-03	9.19E-03	Down
Fmod	1637	1227	1052	557	914	796	-0.929008204	1.25E-10	3.53E-09	Down
Fndc3B	11617	11195	8626	7502	9313	10407	-0.351811354	3.42E-05	4.12E-04	Down
Fnta	2394	2414	2014	1750	2129	1874	-0.390706573	2.97E-05	3.63E-04	Down
Folh1	650	534	472	133	245	322	-1.398292432	3.93E-10	1.05E-08	Down
Fos	152	94	106	29	45	53	-1.615767306	8.33E-06	1.12E-04	Down
Fosl1	841	585	596	2135	2455	2293	1.632328557	3.59E-48	9.18E-46	UP
Fosl2	4505	4217	3723	5056	5942	6132	0.315366377	6.77E-06	9.27E-05	UP
Foxc1	1457	1485	1389	450	443	554	-1.731889196	5.38E-42	1.04E-39	Down
Foxc2	683	582	513	457	419	396	-0.613617591	7.58E-05	8.35E-04	Down
Foxd1	316	334	271	185	207	216	-0.744874521	1.28E-04	1.34E-03	Down
Foxd2	41	36	29	13	0	2	-2.887014875	1.29E-03	9.78E-03	Down
Foxg1	1926	1758	1374	3036	3586	3924	0.920018313	1.19E-23	9.72E-22	UP
Foxp1	3575	2968	2745	2297	2697	2744	-0.404734732	2.99E-07	5.43E-06	Down
Foxp2	474	485	344	153	101	148	-1.823909467	2.78E-16	1.38E-14	Down
Frk	1198	1056	916	505	481	683	-1.066155555	2.84E-14	1.15E-12	Down
Frmd3	285	256	343	123	122	89	-1.557709676	1.90E-09	4.67E-08	Down
Frmd6	2507	2237	1802	2660	3806	3773	0.500447273	1.07E-06	1.75E-05	UP
Frrs1	405	296	287	548	573	697	0.742878201	3.95E-06	5.75E-05	UP
Fscn1	4938	3764	3580	2870	3475	3603	-0.4436453	1.93E-07	3.62E-06	Down
Fst	7402	7927	6685	2614	3238	3203	-1.432947653	3.03E-65	1.62E-62	Down
Fstl1	38057	31098	29604	19626	24516	25700	-0.644684911	4.26E-20	2.83E-18	Down
Ftsj3	1602	1308	1590	2296	2507	2461	0.539655127	1.57E-06	2.49E-05	UP
Fubp1	3569	2836	2428	3795	4533	4683	0.422520162	6.99E-07	1.19E-05	UP
Fuca2	800	804	694	573	550	621	-0.540519818	4.86E-05	5.61E-04	Down
Fut11	556	456	435	355	403	341	-0.534797691	7.60E-04	6.27E-03	Down
Fxyd5	1137	870	833	1588	1565	1576	0.603269742	6.57E-08	1.33E-06	UP
Fzd1	1428	1145	1148	442	539	578	-1.400480336	6.23E-31	7.67E-29	Down
Fzd2	1049	992	970	500	513	604	-1.0456755	3.72E-16	1.83E-14	Down
Fzd5	494	537	476	293	396	436	-0.58005716	6.24E-04	5.33E-03	Down
Fzd7	7193	6769	5745	3370	3963	4049	-0.935688625	3.02E-41	5.62E-39	Down
Fzd8	485	431	362	233	213	256	-0.999434685	1.88E-08	4.12E-07	Down
G3Bp1	5536	4498	3821	5604	6667	6467	0.299984845	9.40E-05	1.02E-03	UP
Gab1	548	452	431	253	277	298	-0.930435191	8.28E-09	1.90E-07	Down
Gabra3	328	260	230	34	92	58	-2.303914627	9.34E-15	4.02E-13	Down
Gabrb3	177	208	216	49	110	78	-1.5196138	8.59E-07	1.43E-05	Down
Gadd45A	1523	1645	1774	3040	3286	2913	0.745821178	9.85E-10	2.50E-08	UP
Gadd45B	396	388	355	780	931	724	0.951633235	2.46E-10	6.71E-09	UP
Gadd45G	1409	1725	1130	1038	1031	944	-0.637309556	4.53E-06	6.53E-05	Down
Galnt11	690	679	614	430	612	546	-0.473115998	1.02E-03	8.04E-03	Down
Galnt18	3273	3214	2894	1405	1999	1791	-1.005622831	5.62E-24	4.72E-22	Down
Galnt7	713	634	598	984	1086	1029	0.529886697	5.66E-06	7.93E-05	UP
Gap43	223	140	211	357	527	389	0.995299727	9.60E-06	1.27E-04	UP
Gart	1168	1026	864	1317	1592	1423	0.363847141	5.14E-04	4.53E-03	UP
Gas1	502	488	409	38	133	115	-2.459496778	4.97E-18	2.89E-16	Down
Gas2	870	1137	902	519	621	621	-0.88047397	3.04E-09	7.31E-08	Down
Gas6	4487	4280	4097	1773	2100	2006	-1.279119563	5.15E-54	1.73E-51	Down
Gas7	646	551	466	1222	1513	1377	1.167223708	8.24E-24	6.88E-22	UP
Gatad1	4328	3944	3660	3465	3693	3995	-0.241463135	1.15E-03	8.91E-03	Down
Gbe1	890	796	611	1295	1203	1239	0.573818035	4.63E-06	6.64E-05	UP
Gbp2	195	142	176	873	1112	978	2.381799854	1.29E-49	3.63E-47	UP
Gbp3	12	16	42	70	104	103	1.769144682	6.17E-04	5.28E-03	UP
Gbp4	0	0	0	12	20	5	5.923530109	7.60E-04	6.27E-03	UP
Gbp6	0	0	1	57	26	34	6.648664013	1.53E-06	2.43E-05	UP
Gbp7	32	53	93	147	363	212	1.803211101	6.42E-06	8.84E-05	UP
Gch1	78	57	81	332	431	414	2.290031511	2.47E-22	1.91E-20	UP
Gclm	5652	5685	4442	8556	8003	8949	0.556642098	8.42E-11	2.40E-09	UP
Gcnt1	608	636	472	169	181	165	-1.874323287	7.71E-27	7.77E-25	Down
Gcnt4	525	460	393	130	112	150	-1.94921933	1.52E-23	1.23E-21	Down
Gda	825	758	650	197	304	338	-1.564460525	1.15E-20	7.90E-19	Down
Gdi1	3320	3108	2339	2145	2481	2535	-0.429144299	1.55E-06	2.46E-05	Down
Gdnf	25	55	24	106	135	102	1.572774882	1.58E-04	1.62E-03	UP
Gdpd1	415	328	306	699	730	759	0.924634061	9.04E-11	2.58E-09	UP
Gdpd5	49	77	46	167	123	179	1.306160187	1.19E-04	1.25E-03	UP
Gemin5	614	519	471	845	924	1128	0.71032983	6.77E-08	1.37E-06	UP
Gfpt1	4928	4829	3992	3303	3739	4055	-0.45349584	4.11E-09	9.74E-08	Down
Gfpt2	414	317	314	562	981	857	1.048250144	1.54E-09	3.82E-08	UP
Gfra2	4	21	10	52	47	87	2.23434689	3.47E-04	3.21E-03	UP
Ggct	400	215	196	868	866	929	1.601281912	1.34E-17	7.49E-16	UP
Ghitm	15063	13831	12316	17239	18077	17515	0.218889354	7.28E-04	6.05E-03	UP
Ghr	6298	6078	4660	4549	4673	5019	-0.394686124	8.49E-07	1.42E-05	Down
Gja1	10826	9373	8523	7184	9312	9171	-0.307943539	1.75E-05	2.22E-04	Down
Glce	3463	3551	2783	3955	4390	4954	0.296716547	5.74E-04	4.98E-03	UP
Gli3	1687	1279	1218	757	1090	1130	-0.636075904	5.07E-07	8.80E-06	Down
Glrb	378	284	260	93	230	164	-1.072906093	4.34E-05	5.09E-04	Down
Glrx	272	274	234	444	968	684	1.26449659	2.08E-09	5.08E-08	UP
Gm12603	47	46	22	105	201	110	1.722917723	1.09E-05	1.44E-04	UP
Gm15698	387	281	234	8	6	5	-5.692159774	1.40E-42	2.72E-40	Down
Gm16576	21	30	7	111	49	90	2.010325755	2.14E-04	2.12E-03	UP
Gm4262	45	48	24	124	136	114	1.551997263	2.09E-05	2.64E-04	UP
Gm5124	9	5	1	38	23	48	2.772896152	5.28E-04	4.64E-03	UP
Gm5424	698	537	459	1386	1685	1475	1.291214138	3.11E-26	3.01E-24	UP
Gm6634	197	298	233	369	516	520	0.782057729	2.11E-04	2.09E-03	UP
Gm7361	40	113	46	18	6	14	-2.523410919	3.15E-05	3.84E-04	Down
Gm8773	86	34	42	147	172	174	1.487509491	1.49E-05	1.92E-04	UP
Gnao1	271	214	203	124	131	149	-0.906614136	6.28E-05	7.03E-04	Down
Gnaq	5096	5020	3610	3169	3800	4317	-0.423372697	1.22E-05	1.59E-04	Down
Gnas	51781	50273	45638	42884	45028	45318	-0.292990236	5.04E-06	7.18E-05	Down
Gnl2	2208	2044	1923	2927	3148	2948	0.404238051	2.94E-06	4.41E-05	UP
Gnl3	3310	2916	2595	4926	5149	4935	0.629826627	3.92E-16	1.92E-14	UP
Golim4	13706	13020	10543	8695	9775	9945	-0.53154055	2.57E-16	1.29E-14	Down
Got1	1312	1417	1128	1771	2237	2076	0.509387884	1.04E-06	1.70E-05	UP
Gpatch4	619	567	531	1268	989	960	0.775636905	8.06E-07	1.35E-05	UP
Gpc4	12509	9747	9936	5889	6774	7592	-0.812543409	1.22E-24	1.09E-22	Down
Gpc6	5874	5217	4017	2694	2947	3485	-0.863560899	3.72E-21	2.69E-19	Down
Gpr1	56	84	81	20	24	33	-1.696685316	2.00E-04	1.99E-03	Down
Gpr137B	972	726	567	1244	1490	1423	0.748044339	5.43E-09	1.27E-07	UP
Gpr153	738	717	622	524	579	596	-0.434007722	7.67E-04	6.32E-03	Down
Gpr176	2337	1633	1670	2498	3306	3418	0.567636224	1.50E-07	2.85E-06	UP
Gpr85	403	224	249	102	146	206	-1.088613062	3.78E-05	4.48E-04	Down
Gprc5A	281	272	160	362	566	505	0.869812162	2.41E-05	2.99E-04	UP
Gprc5B	331	253	163	389	563	534	0.864193538	2.22E-05	2.77E-04	UP
Gprin3	50	41	33	4	4	3	-3.62251086	7.44E-07	1.26E-05	Down
Gpx1	8923	8014	7750	6362	7499	6946	-0.392860193	1.70E-08	3.75E-07	Down
Gpx3	1046	883	761	497	725	700	-0.629898069	3.25E-06	4.79E-05	Down
Gpx7	558	472	482	338	343	375	-0.661290535	2.15E-05	2.71E-04	Down
Gramd1A	547	557	432	677	808	813	0.437557477	1.08E-03	8.42E-03	UP
Grb10	34342	29202	26102	15603	18076	19011	-0.907738849	1.13E-50	3.35E-48	Down
Grem1	65305	63074	54045	95594	106979	106661	0.618063528	3.65E-27	3.72E-25	UP
Grem2	6084	5408	4758	7782	8604	9224	0.514950456	3.76E-15	1.67E-13	UP
Gria1	22	16	7	1	0	0	-5.487845173	6.05E-04	5.20E-03	Down
Gria3	4361	3927	3071	2957	3164	3838	-0.327341335	4.27E-04	3.85E-03	Down
Grid2	114	105	46	35	18	35	-1.691947109	2.55E-04	2.48E-03	Down
Grin3A	245	180	172	86	96	124	-1.103277969	1.88E-05	2.39E-04	Down
Grina	2782	2457	2216	3096	3299	3508	0.268959231	4.97E-04	4.40E-03	UP
Grpel2	670	526	548	943	842	941	0.508202445	2.24E-04	2.20E-03	UP
Grwd1	227	209	198	440	452	435	0.924121025	1.80E-07	3.39E-06	UP
Gsap	122	120	109	321	339	396	1.442076869	6.76E-12	2.18E-10	UP
Gsdmd	79	49	78	297	360	393	2.195443834	3.82E-18	2.23E-16	UP
Gsn	8369	6604	6523	4428	5827	5738	-0.572056556	3.19E-12	1.06E-10	Down
Gsta4	1583	1475	1100	909	1219	941	-0.57496582	4.50E-06	6.48E-05	Down
Gstm1	1361	995	761	670	678	727	-0.708410536	7.00E-07	1.19E-05	Down
Gtf2H1	2634	2685	2456	3626	4095	3876	0.428427304	5.64E-07	9.73E-06	UP
Gtf2I	3302	2580	2680	2049	2606	2814	-0.344993753	4.12E-04	3.73E-03	Down
Gtpbp10	452	420	311	641	670	726	0.649575407	9.42E-06	1.25E-04	UP
Gtpbp8	787	684	670	473	583	564	-0.549281915	2.78E-05	3.41E-04	Down
Gucy1A2	684	1005	478	477	378	578	-0.730413183	7.25E-04	6.03E-03	Down
Gulp1	2620	2901	2091	1294	1234	1309	-1.125576438	5.26E-24	4.48E-22	Down
Gxylt2	367	422	244	231	218	252	-0.690754764	1.08E-03	8.46E-03	Down
H19	12101	9935	9651	2924	4250	4472	-1.595434776	3.87E-60	1.70E-57	Down
H1F0	1536	1270	1101	969	1060	1015	-0.494656885	3.01E-06	4.50E-05	Down
H2Afv	723	746	546	447	495	419	-0.702202042	3.13E-06	4.65E-05	Down
H2-D1	1209	887	905	1872	2430	2424	1.021253906	5.98E-21	4.24E-19	UP
H2-K1	513	386	387	1877	2472	2456	2.25940462	1.66E-84	1.67E-81	UP
H2-M2	0	0	0	17	15	17	6.331218738	7.94E-05	8.73E-04	UP
H2-Q4	10	42	15	193	219	255	3.154320654	1.33E-14	5.62E-13	UP
H2-Q6	0	0	0	14	19	14	6.263238384	1.14E-04	1.21E-03	UP
H3F3A	1437	1282	1054	969	1180	988	-0.403583607	3.27E-04	3.06E-03	Down
Hacd4	1241	1097	1007	355	507	434	-1.515214304	3.07E-31	3.83E-29	Down
Hadh	930	828	800	623	697	770	-0.438254415	3.07E-04	2.90E-03	Down
Hapln1	13	27	27	1	0	4	-3.938006424	3.47E-04	3.21E-03	Down
Has2	1169	854	747	1230	1294	1476	0.399547642	1.02E-03	8.04E-03	UP
Havcr2	220	190	132	364	375	465	1.02044821	4.19E-07	7.35E-06	UP
Hcfc1R1	2638	2059	2164	1407	1525	1212	-0.864500013	9.04E-14	3.50E-12	Down
Hcn1	28	61	44	119	262	219	1.988676659	8.29E-08	1.64E-06	UP
Hdlbp	21642	15741	16388	15096	16937	16450	-0.286860319	2.19E-04	2.16E-03	Down
Heatr1	1120	887	854	1648	1606	1635	0.638830761	5.03E-09	1.18E-07	UP
Heatr5A	2674	2386	1859	1540	1626	2051	-0.544640495	3.61E-07	6.39E-06	Down
Hecw2	381	334	262	203	210	277	-0.638932878	1.24E-03	9.47E-03	Down
Heg1	3779	3260	2687	1122	1481	1547	-1.370693956	2.06E-44	4.41E-42	Down
Hes1	1832	2130	1595	589	747	754	-1.561167135	1.23E-37	1.97E-35	Down
Hexa	3735	3356	3272	2748	3197	3190	-0.329342838	2.35E-05	2.93E-04	Down
Hgf	197	119	172	62	47	32	-1.917895446	7.11E-08	1.42E-06	Down
Hgsnat	1039	947	878	1437	1546	1698	0.564338929	2.70E-08	5.77E-07	UP
Hip1	2234	1582	1578	832	1199	1140	-0.908569285	1.32E-13	5.02E-12	Down
Hist1H1C	1166	1244	1260	756	951	977	-0.612424844	2.32E-06	3.56E-05	Down
Hivep1	1635	1238	1031	1811	2203	2384	0.578521908	1.96E-07	3.66E-06	UP
Hk2	862	618	702	1082	1341	1402	0.663481946	1.77E-07	3.34E-06	UP
Hmcn1	627	375	279	121	144	220	-1.522260958	1.88E-09	4.62E-08	Down
Hmga1	1626	1388	1134	3478	3929	3525	1.264699019	5.65E-43	1.14E-40	UP
Hmga1-Rs1	139	110	110	263	398	288	1.256758167	5.42E-08	1.11E-06	UP
Hmgcr	2241	1711	1716	1247	1380	1627	-0.555716089	1.46E-07	2.79E-06	Down
Hmgcs1	4321	4217	3434	2160	2352	2433	-0.926716387	1.23E-31	1.56E-29	Down
Hmmr	1047	737	625	387	410	472	-1.051987304	7.04E-12	2.26E-10	Down
Hmox1	4959	4815	4011	12567	12171	12321	1.289905782	2.10E-60	9.49E-58	UP
Hn1	1547	1231	1035	1817	1833	1793	0.385028099	3.32E-04	3.09E-03	UP
Hook2	239	210	134	328	358	409	0.780712569	1.60E-04	1.64E-03	UP
Hoxa10	395	304	336	145	149	220	-1.158523669	8.72E-08	1.72E-06	Down
Hoxa2	276	124	160	61	81	76	-1.48757532	2.11E-06	3.26E-05	Down
Hoxa5	1330	1416	1248	643	876	898	-0.881092917	1.62E-12	5.60E-11	Down
Hoxa7	1681	1603	1503	865	1238	1004	-0.77550543	3.63E-11	1.08E-09	Down
Hoxa9	382	369	372	295	203	245	-0.733289652	5.29E-04	4.64E-03	Down
Hoxb2	467	584	461	326	322	377	-0.711107134	4.92E-05	5.68E-04	Down
Hoxb8	578	484	643	283	355	451	-0.813748388	2.17E-05	2.71E-04	Down
Hoxc10	644	569	538	350	416	370	-0.767767154	1.52E-07	2.90E-06	Down
Hoxc6	2003	2130	1698	1529	1804	1466	-0.423795582	1.14E-04	1.21E-03	Down
Hoxc8	4300	4385	3904	2019	2119	1971	-1.187514682	1.26E-39	2.16E-37	Down
Hoxc9	731	604	526	473	548	421	-0.500991128	1.08E-03	8.42E-03	Down
Hpgd	72	70	124	1	13	4	-4.091831456	7.93E-11	2.28E-09	Down
Hs3St3B1	772	731	563	260	257	250	-1.562684313	1.06E-23	8.69E-22	Down
Hs6St2	7097	6701	6154	2988	3107	3462	-1.207069755	6.45E-58	2.63E-55	Down
Hsd17B12	3828	3693	3437	4428	5295	5141	0.290663076	1.38E-04	1.43E-03	UP
Hsd17B7	2542	2390	2019	1492	1515	1477	-0.769830799	1.26E-16	6.46E-15	Down
Hsdl2	856	807	793	598	669	622	-0.525981688	3.67E-05	4.38E-04	Down
Hsp90B1	46709	40170	38974	36282	42453	38123	-0.250195126	1.25E-04	1.31E-03	Down
Hspa12A	454	376	255	175	216	222	-0.952739326	2.93E-06	4.41E-05	Down
Hspa1B	404	319	300	92	169	236	-1.19922198	3.39E-06	4.99E-05	Down
Hspa9	18788	16212	15856	20458	22851	21615	0.209310645	1.09E-03	8.52E-03	UP
Hspb11	1013	1121	974	743	983	776	-0.46520882	5.32E-04	4.66E-03	Down
Hspd1	9563	8653	7958	12453	13455	12994	0.430238354	1.93E-11	5.93E-10	UP
Htr1B	3012	2992	2031	1768	2007	2340	-0.531315062	1.48E-06	2.36E-05	Down
Htr2A	749	404	347	940	1011	1120	0.920360804	3.62E-07	6.41E-06	UP
Htra1	1029	789	884	641	754	810	-0.441015651	6.57E-04	5.56E-03	Down
Htra2	843	653	691	979	1115	1146	0.423578822	3.63E-04	3.33E-03	UP
Hunk	209	173	122	56	79	73	-1.409544931	1.36E-06	2.19E-05	Down
Hvcn1	7	41	17	151	154	134	2.593526187	5.99E-08	1.22E-06	UP
Hykk	445	273	239	162	178	195	-0.960879136	1.66E-05	2.12E-04	Down
Iars	4744	3805	3621	5022	5602	5848	0.297081376	5.07E-05	5.83E-04	UP
Ica1L	901	855	603	407	528	694	-0.677708429	4.41E-05	5.16E-04	Down
Icam1	173	202	178	1026	1399	1337	2.608891707	1.42E-65	7.84E-63	UP
Icam5	0	0	0	10	11	12	5.753491715	1.20E-03	9.19E-03	UP
Id1	2027	2142	1747	1478	1407	1517	-0.567477988	6.40E-08	1.30E-06	Down
Id2	2554	2805	2026	1057	1115	1017	-1.349356413	2.12E-33	2.91E-31	Down
Id3	5093	5314	4963	3410	3467	3253	-0.74830534	1.81E-15	8.28E-14	Down
Id4	721	731	550	86	170	227	-2.211483922	7.62E-22	5.78E-20	Down
Idh1	3176	3229	2759	1764	1728	1699	-0.960610958	9.62E-24	7.96E-22	Down
Idh2	621	590	590	297	424	442	-0.789366232	9.99E-07	1.65E-05	Down
Idi1	564	501	411	343	255	245	-0.92957891	2.31E-06	3.55E-05	Down
Ids	4400	4708	3614	2939	3738	3662	-0.446668311	7.24E-07	1.23E-05	Down
Ier3	1168	1053	915	1819	1905	2119	0.757490162	4.75E-15	2.10E-13	UP
Ier5L	311	384	336	171	255	180	-0.926325364	2.38E-05	2.96E-04	Down
Ifi203	19	11	34	85	99	99	1.964373705	4.18E-05	4.93E-04	UP
Ifi204	476	285	431	246	231	298	-0.767488518	3.97E-04	3.60E-03	Down
Ifi209	71	88	47	296	384	311	2.12838495	1.18E-16	6.03E-15	UP
Ifi30	748	646	601	1161	1071	1108	0.608263383	1.05E-06	1.72E-05	UP
Ifih1	137	160	131	265	295	279	0.822992735	1.82E-04	1.84E-03	UP
Ifit2	632	635	562	850	1082	1010	0.536084764	1.62E-05	2.08E-04	UP
Ifitm3	2226	2243	2087	3769	4696	4678	0.850217891	3.93E-22	2.99E-20	UP
Ifngr1	1136	822	689	1176	1476	1527	0.526373215	3.30E-05	4.00E-04	UP
Ifngr2	3590	3066	3281	4971	5898	5412	0.563564945	3.78E-11	1.13E-09	UP
Ifrd1	2645	2503	2150	5449	6136	5762	1.107723577	5.52E-50	1.58E-47	UP
Igf1	807	715	729	187	259	282	-1.783676686	9.53E-29	1.05E-26	Down
Igf1R	1499	1135	1046	931	910	1136	-0.439752631	3.18E-04	2.99E-03	Down
Igf2	19865	17559	15758	11044	13198	14201	-0.613171572	1.33E-20	9.05E-19	Down
Igfbp3	2505	1915	1811	584	745	786	-1.699909237	2.13E-53	7.03E-51	Down
Igfbp4	999	824	827	518	574	562	-0.822356472	4.11E-11	1.22E-09	Down
Igfbp5	1771	1733	1178	611	666	772	-1.327328506	1.19E-25	1.11E-23	Down
Igfbp6	492	498	398	272	321	299	-0.780774817	1.68E-06	2.63E-05	Down
Igsf10	938	808	670	297	380	452	-1.240828062	1.42E-16	7.20E-15	Down
Igsf11	108	134	65	300	337	351	1.552649261	4.36E-10	1.16E-08	UP
Ikbip	4596	4235	3925	2830	3394	3665	-0.516060008	9.28E-11	2.64E-09	Down
Ikbke	131	122	94	337	398	377	1.541666518	6.71E-14	2.67E-12	UP
Il11Ra1	531	486	412	324	414	364	-0.517259264	8.99E-04	7.24E-03	Down
Il13Ra1	363	314	220	620	725	813	1.132814475	2.32E-12	7.83E-11	UP
Il13Ra2	7	15	2	112	147	106	3.796111522	3.98E-13	1.46E-11	UP
Il18Rap	103	76	97	197	238	283	1.225061198	2.09E-06	3.23E-05	UP
Il1Rapl1	24	61	40	4	2	7	-3.437031068	6.31E-06	8.72E-05	Down
Il1Rl1	681	473	369	1900	3090	3196	2.289825684	5.71E-49	1.48E-46	UP
Il1Rn	405	306	302	53	124	82	-2.119626853	7.16E-16	3.43E-14	Down
Il2Rg	25	25	32	179	246	254	2.885225076	2.24E-19	1.43E-17	UP
Il34	30	14	14	70	112	114	2.220258004	8.68E-07	1.44E-05	UP
Il6St	5074	3763	3687	5028	6624	7616	0.476804284	3.37E-06	4.96E-05	UP
Ildr2	633	653	585	274	241	387	-1.202637006	4.65E-11	1.37E-09	Down
Imp4	586	383	396	627	786	800	0.560284207	2.57E-04	2.50E-03	UP
Inhba	10514	11037	8638	8075	9974	9949	-0.255516607	1.04E-03	8.15E-03	Down
Inpp5A	1636	1464	1403	1167	1278	1444	-0.357909073	3.62E-04	3.33E-03	Down
Insig1	1090	964	761	542	627	639	-0.775422678	3.41E-10	9.20E-09	Down
Ipo5	9070	6713	6980	11269	12301	12111	0.51076935	7.08E-11	2.05E-09	UP
Ipo7	11425	9741	8952	14314	15114	15576	0.440723915	1.42E-12	4.92E-11	UP
Irf1	75	155	139	214	321	301	0.994875044	8.15E-04	6.65E-03	UP
Irgm1	1771	1636	1567	1315	1508	1501	-0.349211497	2.07E-04	2.05E-03	Down
Irx1	667	651	625	361	510	443	-0.718741667	1.78E-06	2.79E-05	Down
Irx3	173	151	190	61	84	81	-1.348284099	3.00E-06	4.49E-05	Down
Irx5	354	284	251	79	144	130	-1.480308921	5.47E-10	1.43E-08	Down
Islr	320	307	270	67	172	221	-1.135020385	1.34E-04	1.40E-03	Down
Isoc1	2157	2046	1567	1330	1554	1379	-0.573228864	1.48E-08	3.27E-07	Down
Itga1	553	288	348	144	120	167	-1.587574012	2.88E-11	8.74E-10	Down
Itga11	894	775	687	179	278	339	-1.71806421	2.35E-22	1.82E-20	Down
Itga2	35	58	50	423	446	495	3.094648429	2.22E-35	3.30E-33	UP
Itga6	1735	1262	1228	1790	2125	2486	0.459288277	4.13E-05	4.87E-04	UP
Itga8	714	761	563	292	220	375	-1.33873019	2.21E-12	7.50E-11	Down
Itgb2	22	17	24	65	87	59	1.589911555	7.83E-04	6.42E-03	UP
Itgb5	3895	3548	3518	2213	2523	2556	-0.736542438	1.69E-19	1.08E-17	Down
Itgbl1	967	780	899	410	512	526	-1.022754339	4.37E-13	1.59E-11	Down
Itih2	188	153	207	78	104	125	-1.002081713	3.68E-04	3.38E-03	Down
Itm2A	1140	946	717	614	777	761	-0.515196664	8.84E-05	9.63E-04	Down
Itm2B	16505	15473	14343	12689	14286	14821	-0.295114397	2.06E-06	3.20E-05	Down
Itpripl2	12141	11183	9589	24194	28072	28750	1.156765814	7.08E-86	7.58E-83	UP
Ivns1Abp	1937	1930	1600	2853	2869	3589	0.624252308	3.05E-10	8.25E-09	UP
Izumo4	300	246	191	85	118	129	-1.289030229	1.07E-07	2.08E-06	Down
Jade1	7582	7965	5817	5307	5019	5454	-0.572206294	5.11E-10	1.35E-08	Down
Jag1	1003	1068	975	720	700	948	-0.51553784	2.11E-04	2.09E-03	Down
Jam2	2251	2174	1733	976	979	1041	-1.176749929	7.29E-32	9.32E-30	Down
Jmjd1C	2637	2352	1656	3071	3519	3827	0.515908803	4.28E-07	7.51E-06	UP
Jph2	806	523	626	206	352	354	-1.252599	8.17E-11	2.34E-09	Down
Jun	1730	1502	1432	1877	2352	2517	0.384105661	6.46E-05	7.21E-04	UP
Junb	548	632	518	1117	1342	1153	0.939934105	1.52E-12	5.25E-11	UP
Jup	1223	841	829	671	643	789	-0.591093471	2.16E-05	2.71E-04	Down
Kank2	2218	2209	2223	1540	1904	1929	-0.464307783	6.40E-06	8.83E-05	Down
Kars	2338	1821	1852	2401	3264	2849	0.357062505	3.18E-04	2.99E-03	UP
Kcna5	4	10	15	0	0	0	-5.921957402	1.10E-03	8.59E-03	Down
Kcnab1	1662	1753	1297	957	1024	1036	-0.782705622	1.31E-12	4.55E-11	Down
Kcnd2	225	233	119	94	86	68	-1.332297898	1.25E-05	1.63E-04	Down
Kcne4	154	207	121	86	36	66	-1.477998748	5.32E-05	6.05E-04	Down
Kcnj2	107	123	37	20	9	3	-3.132104686	3.11E-07	5.62E-06	Down
Kcnk10	0	0	0	24	35	38	7.299541672	2.40E-07	4.44E-06	UP
Kctd10	8430	7093	6624	5975	7017	7139	-0.280243913	2.23E-05	2.79E-04	Down
Kctd12B	203	115	85	30	57	47	-1.709488349	5.31E-06	7.52E-05	Down
Kctd4	15	29	7	81	114	83	2.312312769	4.20E-06	6.07E-05	UP
Kctd8	240	166	197	57	41	49	-2.168577798	5.21E-13	1.87E-11	Down
Kdelc2	2734	2582	2409	1784	2099	2063	-0.525366548	5.17E-10	1.36E-08	Down
Kdelr2	7987	7227	6072	5099	6111	6284	-0.425094703	8.78E-10	2.24E-08	Down
Kdelr3	1549	1372	1543	1172	1215	1119	-0.496850156	3.74E-05	4.45E-04	Down
Khdrbs3	1006	1010	801	596	669	677	-0.678555179	1.98E-08	4.33E-07	Down
Kif11	460	461	408	157	249	223	-1.234597189	6.46E-11	1.88E-09	Down
Kif20A	537	503	486	216	269	316	-1.083468194	2.15E-10	5.91E-09	Down
Kif23	491	376	377	270	328	315	-0.587469108	4.62E-04	4.13E-03	Down
Kif26B	180	159	148	34	52	25	-2.276006728	2.46E-11	7.48E-10	Down
Kif2A	5067	4357	4146	6657	7480	7519	0.531566884	1.33E-15	6.19E-14	UP
Kif2C	142	100	149	66	68	59	-1.16885649	3.72E-04	3.40E-03	Down
Kif5B	25810	25872	21389	18416	19612	19899	-0.476977401	4.10E-13	1.50E-11	Down
Kifap3	3037	2412	2761	1765	2185	2137	-0.582834008	8.75E-09	2.00E-07	Down
Kirrel	3390	2465	2281	1483	2082	2400	-0.590417728	1.58E-06	2.50E-05	Down
Kirrel3	43	39	17	0	0	6	-4.185495752	4.25E-05	4.99E-04	Down
Klf10	988	874	731	1192	1193	1355	0.391949629	4.54E-04	4.06E-03	UP
Klf2	783	576	377	271	408	307	-0.9383893	3.10E-06	4.62E-05	Down
Klf3	2035	1489	1314	1321	1298	1384	-0.400150465	4.38E-04	3.93E-03	Down
Klf4	4550	5030	4357	3359	3092	3343	-0.653858628	6.48E-11	1.88E-09	Down
Klf7	2158	1987	1495	1124	1383	1453	-0.649220344	6.58E-10	1.71E-08	Down
Klf9	1396	1384	1106	934	970	966	-0.575929403	1.21E-07	2.34E-06	Down
Klhdc8A	1007	729	830	581	629	755	-0.529889769	1.58E-04	1.62E-03	Down
Klhl13	1058	940	1024	683	639	678	-0.741335102	2.74E-08	5.85E-07	Down
Klhl2	791	860	808	1333	1715	1566	0.751570172	6.04E-10	1.57E-08	UP
Klhl23	321	289	378	106	123	219	-1.314870962	8.15E-07	1.36E-05	Down
Klhl29	289	211	229	17	72	66	-2.403366717	1.72E-11	5.32E-10	Down
Klk14	36	116	48	14	21	15	-2.163946029	1.30E-04	1.36E-03	Down
Kmt2E	3266	3138	2367	2330	2658	2902	-0.292152524	1.25E-03	9.54E-03	Down
Kng1	6	28	21	0	0	0	-6.829291738	1.56E-05	2.00E-04	Down
Knl1	375	326	213	184	159	235	-0.786142078	5.97E-04	5.14E-03	Down
Knop1	3246	2855	2907	4133	4783	4054	0.380616435	2.66E-05	3.28E-04	UP
Kpna2	719	622	582	865	1006	971	0.420888454	3.37E-04	3.13E-03	UP
Krr1	1165	1115	850	1438	1480	1546	0.376746841	4.49E-04	4.03E-03	UP
Krt24	0	0	0	9	13	12	5.79022256	1.04E-03	8.15E-03	UP
Ktn1	10254	9453	8224	11919	12603	11812	0.241250178	5.09E-04	4.49E-03	UP
Lama4	504	367	378	100	267	240	-1.202261726	3.10E-06	4.62E-05	Down
Lancl3	147	185	199	394	420	422	1.055854241	9.11E-07	1.51E-05	UP
Laptm4A	25662	27239	24443	21907	23374	24699	-0.294357562	9.78E-05	1.05E-03	Down
Lars	5145	4092	3981	5902	6332	6178	0.340707715	6.29E-06	8.72E-05	UP
Lasp1	5860	4606	4075	3148	3945	4102	-0.516130566	2.01E-09	4.90E-08	Down
Layn	315	302	273	419	616	510	0.644539405	1.61E-04	1.65E-03	UP
Lbh	3446	3171	2746	1593	2242	2659	-0.680522745	4.57E-09	1.07E-07	Down
Lce1G	273	208	222	937	777	778	1.695326299	7.98E-23	6.33E-21	UP
Lce1H	72	101	89	526	514	358	2.268992897	1.67E-19	1.07E-17	UP
Ldb2	294	244	194	60	40	44	-2.464662909	9.85E-18	5.55E-16	Down
Ldb3	566	467	435	132	181	247	-1.541068424	2.52E-14	1.03E-12	Down
Ldhb	916	682	668	538	624	650	-0.461077536	4.83E-04	4.29E-03	Down
Ldlr	1241	989	826	512	774	750	-0.727538163	2.35E-07	4.34E-06	Down
Lfng	142	121	176	41	34	103	-1.480561205	2.21E-04	2.18E-03	Down
Lgals3	1357	974	1242	1823	1894	1833	0.49065146	8.75E-05	9.56E-04	UP
Lgals9	1446	1246	1025	794	895	1058	-0.575369752	7.71E-07	1.30E-05	Down
Lgalsl	1976	1833	1588	919	1222	1196	-0.840799296	1.63E-16	8.26E-15	Down
Lgmn	1437	1345	1244	1028	1333	1047	-0.386796597	8.40E-04	6.84E-03	Down
Lgr4	2916	2562	2314	880	985	1173	-1.503159701	5.00E-53	1.59E-50	Down
Lhx9	739	690	609	387	448	478	-0.779506351	9.84E-09	2.23E-07	Down
Lif	202	230	158	1237	1637	1715	2.811146145	6.55E-82	6.24E-79	UP
Lilrb4A	37	41	36	223	249	281	2.573354203	7.68E-20	5.02E-18	UP
Lima1	8662	7171	6720	4377	5158	5345	-0.742253335	1.32E-26	1.30E-24	Down
Limch1	2001	1706	1835	1119	1442	1322	-0.664901098	4.36E-10	1.16E-08	Down
Limd2	706	542	590	1176	1421	1374	0.966079112	7.32E-16	3.48E-14	UP
Lims2	164	175	180	80	67	119	-1.122963257	1.67E-04	1.70E-03	Down
Lipo3	775	747	577	1110	1030	1043	0.468819853	2.82E-04	2.69E-03	UP
Litaf	2496	1787	1765	3608	3917	3890	0.782961827	5.23E-17	2.79E-15	UP
Lix1L	2883	3016	2516	2063	2489	2461	-0.411397871	3.53E-06	5.17E-05	Down
Lmcd1	85	57	109	26	50	23	-1.515461118	1.02E-03	8.04E-03	Down
Lmo4	2728	2728	2570	2004	2226	2311	-0.445340782	6.50E-07	1.11E-05	Down
Lmod1	2204	2124	1836	739	901	792	-1.486027491	4.10E-49	1.08E-46	Down
Lonp1	1739	1465	1350	2225	2549	2181	0.473046157	1.02E-06	1.67E-05	UP
Lox	101960	102390	83334	69072	76029	86721	-0.456444076	9.28E-11	2.64E-09	Down
Loxl3	1242	981	889	436	623	568	-1.077691241	4.80E-16	2.33E-14	Down
Lpar4	2532	2724	1792	1531	1253	1566	-0.825333462	3.09E-10	8.36E-09	Down
Lpin1	1020	900	945	676	658	810	-0.56612672	1.51E-05	1.94E-04	Down
Lpl	684	681	517	244	244	222	-1.54053711	7.76E-21	5.45E-19	Down
Lpp	29283	26146	17686	12028	15033	20459	-0.759761157	6.40E-04	5.45E-03	Down
Lrig1	486	424	344	835	1113	1215	1.190867006	2.07E-17	1.13E-15	UP
Lrp6	3959	2848	2757	2230	2673	3111	-0.39427631	1.50E-04	1.54E-03	Down
Lrpprc	1994	1631	1502	2173	2235	2677	0.327736305	6.92E-04	5.80E-03	UP
Lrrc17	201	237	123	65	99	79	-1.344432003	6.80E-06	9.29E-05	Down
Lrrc32	1212	928	926	574	939	847	-0.52723002	2.53E-04	2.46E-03	Down
Lrrc55	1	2	1	28	13	33	4.073822726	2.29E-04	2.24E-03	UP
Lrrc75A	292	254	184	96	137	144	-1.092166414	5.36E-06	7.55E-05	Down
Lrrc8D	615	587	516	978	1170	1249	0.836257723	2.29E-12	7.75E-11	UP
Lrrc9	0	0	1	9	14	24	5.282342342	1.03E-03	8.09E-03	UP
Lrrcc1	3336	3400	2812	1631	1827	1657	-1.043060381	1.19E-30	1.44E-28	Down
Lrrn1	99	54	77	6	15	25	-2.484369633	2.49E-06	3.79E-05	Down
Lrrn3	404	236	258	5	17	31	-4.232808467	9.06E-30	1.07E-27	Down
Lsg1	859	681	592	952	1215	1151	0.500147382	3.51E-05	4.22E-04	UP
Lsp1	672	484	596	214	224	241	-1.513106577	6.28E-18	3.61E-16	Down
Lss	849	764	628	481	616	543	-0.590714137	8.76E-06	1.17E-04	Down
Ltbp2	5781	4279	3773	5315	7199	7956	0.42602515	4.54E-05	5.29E-04	UP
Ltbp3	2856	2333	2156	1652	2084	2158	-0.460739113	4.91E-07	8.54E-06	Down
Lvrn	27	21	35	0	1	2	-4.97381706	1.28E-05	1.67E-04	Down
Lxn	1772	1404	1419	961	1141	1175	-0.631514047	1.06E-09	2.66E-08	Down
Ly6A	10056	7791	6912	4066	5762	5117	-0.867861781	4.33E-21	3.10E-19	Down
Ly6C1	677	500	413	199	192	201	-1.549432773	1.53E-17	8.48E-16	Down
Ly96	164	135	93	293	277	223	0.899781957	3.17E-04	2.98E-03	UP
Lypla2	285	236	227	388	447	407	0.591076101	6.33E-04	5.40E-03	UP
Lyz2	942	803	900	1239	1855	1798	0.727272003	4.04E-08	8.41E-07	UP
Mab21L1	96	36	10	4	8	9	-2.831480776	2.51E-04	2.44E-03	Down
Macf1	12753	10359	8623	7422	8765	10946	-0.365199781	1.50E-04	1.54E-03	Down
Mad2L1	592	591	545	348	479	470	-0.568580263	1.95E-04	1.95E-03	Down
Madcam1	0	0	0	32	74	56	8.031263944	1.83E-09	4.52E-08	UP
Mafb	242	240	221	114	80	78	-1.501996703	2.46E-08	5.28E-07	Down
Maff	1030	1088	855	2005	2174	2066	0.929387238	3.88E-19	2.41E-17	UP
Maged1	5946	4173	4792	2827	3627	3428	-0.738770727	1.22E-13	4.71E-12	Down
Maged2	1707	1420	1348	968	1236	1000	-0.623599909	2.16E-08	4.69E-07	Down
Magee1	1316	1089	927	756	980	982	-0.434105629	1.91E-04	1.92E-03	Down
Mageh1	469	473	399	278	378	368	-0.539463616	1.08E-03	8.42E-03	Down
Magi1	263	214	208	111	159	140	-0.886780615	1.17E-04	1.24E-03	Down
Magi3	955	846	639	568	664	590	-0.554127878	3.47E-05	4.17E-04	Down
Mak16	2863	2713	2511	3930	4539	4367	0.52007339	1.14E-11	3.61E-10	UP
Mamdc2	653	621	527	317	303	344	-1.040952767	7.37E-12	2.35E-10	Down
Man1A	2409	2161	1916	1267	1517	1587	-0.713724404	1.51E-15	6.96E-14	Down
Man1C1	502	530	427	299	391	413	-0.55419653	6.66E-04	5.62E-03	Down
Man2A1	12484	10753	9252	6679	8488	9596	-0.536372314	2.21E-10	6.04E-09	Down
Maoa	8187	8496	7528	3749	3989	3616	-1.23746256	3.18E-47	7.66E-45	Down
Map1A	3736	3167	3207	2324	2740	2822	-0.505786786	8.98E-10	2.29E-08	Down
Map2	1042	1023	784	1562	1306	1385	0.449037621	5.91E-04	5.11E-03	UP
Map2K3	1886	1564	1227	2490	2658	2852	0.643117102	5.23E-11	1.54E-09	UP
Map2K6	28	38	39	306	314	346	3.04454537	5.45E-28	5.73E-26	UP
Map3K6	99	105	126	223	229	245	0.918333967	3.32E-04	3.09E-03	UP
Map3K7Cl	605	510	400	167	253	163	-1.513019942	3.30E-14	1.33E-12	Down
Map4K3	3147	3152	2464	1960	2436	2387	-0.513611645	8.04E-09	1.85E-07	Down
Map4K4	8252	7006	6126	11504	12654	12574	0.643663652	9.49E-24	7.89E-22	UP
Map4K5	6564	5927	4770	4176	4296	5019	-0.492343955	1.47E-09	3.67E-08	Down
Mapk11	58	56	89	146	185	233	1.29404038	6.23E-05	6.98E-04	UP
Mapk13	307	213	242	506	504	644	0.977144094	4.87E-08	1.00E-06	UP
Mapk6	4229	4050	3321	8433	9185	9600	1.089773279	6.23E-56	2.22E-53	UP
Mapre2	1336	1069	1080	759	919	953	-0.550613329	1.07E-06	1.75E-05	Down
Marcks	19123	18562	16233	12513	13662	14870	-0.539052824	8.85E-17	4.63E-15	Down
Mars2	199	236	167	309	380	351	0.642769428	1.32E-03	1.00E-02	UP
Marveld1	1189	941	1000	792	800	892	-0.475724565	7.63E-05	8.41E-04	Down
Masp1	296	203	255	97	163	193	-0.895037095	5.51E-04	4.81E-03	Down
Mastl	416	424	307	130	250	249	-1.021199166	5.48E-06	7.70E-05	Down
Mat2A	6313	5528	4836	7269	8109	8595	0.383193725	5.51E-09	1.28E-07	UP
Mat2B	2130	2139	1976	1728	1851	2008	-0.309512486	1.02E-03	8.05E-03	Down
Matr3	11395	11554	9893	9963	10600	10038	-0.244792339	9.28E-04	7.43E-03	Down
Mbnl1	12890	14373	10670	8702	9713	11253	-0.501173246	2.35E-08	5.07E-07	Down
Mbnl2	16432	17770	12870	10971	12632	13908	-0.471546427	3.21E-08	6.78E-07	Down
Mbnl3	186	187	163	67	48	81	-1.593264423	8.65E-08	1.71E-06	Down
Mcam	2745	2537	2268	540	815	747	-1.995889606	4.14E-71	2.63E-68	Down
Mcc	298	181	129	523	745	794	1.639043194	1.56E-14	6.56E-13	UP
Mcm3	221	262	208	381	447	483	0.77204554	2.77E-05	3.40E-04	UP
Mctp1	193	97	134	57	66	74	-1.241413761	1.48E-04	1.52E-03	Down
Mdh1	2760	2581	2205	2142	2327	2014	-0.356818809	1.45E-04	1.50E-03	Down
Mdm2	12121	11901	10048	17114	19254	20022	0.582456922	4.03E-20	2.68E-18	UP
Mdn1	2249	2072	1567	2648	3073	3877	0.563875179	3.12E-07	5.63E-06	UP
Me1	6643	6066	5398	5129	5339	5613	-0.311832788	5.10E-06	7.24E-05	Down
Mecom	921	900	722	471	612	541	-0.790623512	1.62E-09	4.03E-08	Down
Medag	1064	1206	977	546	721	695	-0.880044733	2.09E-11	6.40E-10	Down
Mef2C	355	369	262	63	114	122	-1.873885684	3.27E-14	1.32E-12	Down
Megf10	1460	1458	1450	555	646	704	-1.352358537	3.38E-29	3.89E-27	Down
Mei4	222	232	240	487	485	434	0.869853648	4.15E-06	6.01E-05	UP
Meis1	888	851	568	340	526	489	-0.908579778	3.14E-08	6.66E-07	Down
Meis2	3161	2747	2476	1248	1483	1645	-1.082373528	4.72E-33	6.36E-31	Down
Mest	618	526	357	251	196	336	-1.063693426	5.61E-07	9.68E-06	Down
Metrnl	1031	728	551	559	563	506	-0.620291068	1.67E-04	1.70E-03	Down
Mettl13	247	224	145	320	536	484	0.980793628	3.93E-06	5.72E-05	UP
Mex3B	473	555	450	1090	941	1361	1.050526054	2.62E-11	7.97E-10	UP
Mfap2	337	327	291	152	188	245	-0.860117029	3.67E-05	4.38E-04	Down
Mfap3L	1668	1563	1478	1333	1196	1418	-0.396635994	3.54E-04	3.27E-03	Down
Mfhas1	749	510	475	1396	1386	1430	1.154381302	2.07E-18	1.24E-16	UP
Mfsd1	5100	4900	4196	7525	7737	7799	0.560005208	9.62E-15	4.13E-13	UP
Mga	3309	3009	2415	3530	3916	4093	0.264204822	8.00E-04	6.55E-03	UP
Mgat3	396	401	333	281	205	210	-0.828423405	8.12E-05	8.90E-04	Down
Mgat4B	1339	999	792	1441	1922	1561	0.524613702	5.13E-05	5.86E-04	UP
Mgll	375	241	206	119	95	120	-1.414642953	2.22E-08	4.83E-07	Down
Mgp	9117	7922	8134	4365	5662	5621	-0.838306056	8.31E-25	7.49E-23	Down
Mgst3	302	182	156	90	112	152	-0.981996598	4.10E-04	3.71E-03	Down
Mical1	403	373	266	170	281	220	-0.776389267	2.06E-04	2.04E-03	Down
Micall2	189	186	164	313	439	410	0.956748801	7.95E-07	1.34E-05	UP
Mid2	1215	1224	1088	651	757	774	-0.841517067	1.31E-13	5.00E-12	Down
Mif	1469	1124	1249	2134	2209	2243	0.635943694	1.25E-09	3.14E-08	UP
Miga1	322	300	317	615	528	556	0.713163008	3.90E-05	4.63E-04	UP
Mina	573	607	478	886	1152	1095	0.770079716	2.48E-09	6.01E-08	UP
Mki67	1046	761	753	495	708	565	-0.674164833	3.19E-06	4.72E-05	Down
Mlkl	257	110	143	434	450	386	1.201209424	1.01E-06	1.66E-05	UP
Mllt3	1585	1426	1199	927	1179	1112	-0.529856791	3.02E-07	5.48E-06	Down
Mme	365	272	331	120	60	89	-1.975325452	1.45E-12	5.04E-11	Down
Mmp10	3	4	2	619	718	735	7.703936568	2.87E-51	8.63E-49	UP
Mmp13	124	18	88	1796	2120	2132	4.584346816	3.14E-11	9.48E-10	UP
Mmp14	7083	5410	5192	4702	5693	5827	-0.264481369	8.67E-04	7.04E-03	Down
Mmp16	1462	1252	1156	824	856	1031	-0.655343322	4.47E-09	1.05E-07	Down
Mmp19	792	557	697	460	599	508	-0.533097932	7.43E-04	6.15E-03	Down
Mmp2	5500	4127	3991	2869	3993	4205	-0.4439807	1.22E-05	1.59E-04	Down
Mmp23	423	392	287	188	264	211	-0.870943934	7.87E-06	1.06E-04	Down
Mmp3	39	24	36	937	1700	1380	5.185064487	1.83E-114	4.48E-111	UP
Mmp9	13	23	27	459	471	589	4.428609065	4.40E-54	1.51E-51	UP
Mn1	625	477	386	318	375	416	-0.556699113	8.03E-04	6.57E-03	Down
Morc3	1913	1840	1610	2344	2591	2648	0.355728531	2.36E-05	2.94E-04	UP
Morc4	466	333	415	332	255	216	-0.725849562	1.13E-03	8.78E-03	Down
Mpdz	3169	3084	2407	2173	2597	2657	-0.363640214	2.58E-05	3.19E-04	Down
Mphosph10	1524	1680	1512	2118	2680	2436	0.462498599	1.29E-05	1.67E-04	UP
Mpp1	4670	3840	3512	2381	2552	2449	-0.839476951	1.27E-25	1.18E-23	Down
Mpp6	772	913	922	1292	1554	1310	0.512347613	3.18E-04	2.99E-03	UP
Mrc2	2865	2188	1882	1088	1406	1572	-0.908505531	1.41E-15	6.53E-14	Down
Mrgprf	67	90	137	8	22	21	-2.73503884	3.60E-08	7.56E-07	Down
Mrpl19	668	671	660	1042	1276	924	0.548347878	1.63E-04	1.66E-03	UP
Mrpl38	496	499	377	640	868	711	0.550820788	2.00E-04	1.99E-03	UP
Mrpl45	1060	929	1071	1446	1490	1528	0.394279393	1.06E-03	8.29E-03	UP
Mrto4	670	642	713	975	1254	1111	0.563869535	3.28E-05	3.98E-04	UP
Mrvi1	449	296	318	108	94	73	-2.073288842	2.51E-17	1.37E-15	Down
Msmo1	3893	3419	3050	2327	2468	2556	-0.634515388	1.11E-16	5.71E-15	Down
Msn	44909	37175	33774	47180	53063	51699	0.253450614	1.71E-05	2.18E-04	UP
Msrb1	1135	917	767	714	696	735	-0.523694104	3.42E-05	4.12E-04	Down
Msrb3	11410	11439	8847	6387	7107	7303	-0.748510667	8.44E-25	7.57E-23	Down
Mt1	1851	1862	1576	3569	3251	3130	0.775735304	3.01E-13	1.12E-11	UP
Mt2	1012	1107	821	4090	3887	3173	1.791039688	2.28E-44	4.77E-42	UP
Mtap	5144	4322	4216	6269	7449	7556	0.491744604	3.36E-12	1.12E-10	UP
Mthfd1	651	693	612	947	916	1042	0.424232759	1.13E-03	8.78E-03	UP
Mthfd1L	631	515	468	756	841	866	0.471520729	1.95E-04	1.95E-03	UP
Mthfd2	2643	2163	1937	2579	3239	3208	0.279726153	1.20E-03	9.22E-03	UP
Mtmr6	3092	2970	2972	2312	2510	2791	-0.398739197	1.49E-05	1.92E-04	Down
Mtmr7	0	0	0	5	11	19	5.810164562	1.16E-03	8.93E-03	UP
Mtss1	479	430	383	134	163	181	-1.580128639	1.03E-17	5.77E-16	Down
Mtus1	656	656	569	364	309	379	-0.978414505	7.49E-10	1.93E-08	Down
Mul1	219	197	171	336	407	401	0.819689339	7.72E-06	1.05E-04	UP
Mum1L1	1516	1382	1200	1068	989	1154	-0.489257503	9.06E-06	1.21E-04	Down
Mvp	1070	789	813	1284	1740	1717	0.682277781	1.07E-08	2.41E-07	UP
Mxd4	2383	1901	2094	1478	1708	1742	-0.519694701	1.71E-07	3.23E-06	Down
Mxra7	2239	1676	1713	1116	1354	1218	-0.749508567	8.11E-13	2.86E-11	Down
Mxra8	3096	2475	2544	1845	2344	2463	-0.434831745	4.91E-06	7.01E-05	Down
Mybbp1A	2733	2156	1929	3511	4054	4160	0.645411931	9.66E-15	4.14E-13	UP
Myc	1342	1406	859	2325	2595	2094	0.831588719	5.29E-10	1.39E-08	UP
Mycl	236	243	147	375	490	444	0.928528559	2.58E-06	3.91E-05	UP
Mycn	20	28	18	0	0	1	-6.085834562	3.37E-05	4.07E-04	Down
Myh10	12656	10157	9175	4670	6051	5950	-1.081300681	2.25E-44	4.75E-42	Down
Myh11	802	562	547	154	239	184	-1.86634956	1.97E-24	1.75E-22	Down
Myl12B	2048	2083	1743	1478	1767	1499	-0.452366583	7.87E-06	1.06E-04	Down
Myl9	10470	10057	7453	5424	6322	5229	-0.854826229	4.22E-21	3.04E-19	Down
Mylip	400	359	340	258	276	204	-0.712323119	2.69E-04	2.59E-03	Down
Mylk	1692	1589	1499	301	331	336	-2.450354009	8.20E-99	1.17E-95	Down
Myo10	3724	2941	2644	4363	5696	5825	0.629630114	1.15E-12	4.02E-11	UP
Myo1B	2060	2091	1893	2691	3030	3234	0.417366665	2.59E-06	3.92E-05	UP
Myo1C	8727	6744	6541	5815	6850	7154	-0.291897419	1.11E-04	1.18E-03	Down
Myo1D	1075	683	758	633	622	711	-0.487936354	9.58E-04	7.65E-03	Down
Myo1E	1474	1137	972	580	665	726	-0.996380045	5.56E-16	2.69E-14	Down
Myom1	576	445	513	287	419	281	-0.785371216	2.76E-05	3.39E-04	Down
Naa25	1935	1836	1522	2619	2805	2868	0.507905497	1.77E-09	4.38E-08	UP
Nab1	2935	2801	2254	3968	4672	4678	0.595454651	1.74E-14	7.26E-13	UP
Nab2	1699	1478	1349	556	891	781	-1.173056657	8.36E-20	5.45E-18	Down
Nabp1	1421	1671	1301	3020	2878	3033	0.880446694	2.43E-15	1.10E-13	UP
Nacc2	2675	2110	1965	1285	1433	1399	-0.84972614	4.82E-20	3.16E-18	Down
Nap1L1	20818	19405	18177	28271	31164	28714	0.450105022	1.82E-11	5.62E-10	UP
Nap1L5	250	150	109	46	82	36	-1.748186661	1.72E-06	2.70E-05	Down
Narf	378	416	457	291	297	286	-0.675166808	4.56E-04	4.08E-03	Down
Nars	15683	14416	13909	18583	21239	21180	0.323456045	3.24E-07	5.83E-06	UP
Nat10	500	524	407	658	883	732	0.521893555	3.36E-04	3.13E-03	UP
Nbea	3925	3132	2574	2223	2617	3105	-0.414115181	5.53E-05	6.27E-04	Down
Ncam1	3530	2634	2443	1732	2162	2123	-0.653649083	7.16E-12	2.29E-10	Down
Ncaph	367	259	276	181	163	148	-1.003365811	5.35E-06	7.54E-05	Down
Nck2	459	529	612	325	327	354	-0.834117417	1.35E-05	1.75E-04	Down
Ncl	36568	32602	30449	48851	54259	46550	0.446979654	9.39E-10	2.38E-08	UP
Ncoa2	1346	1341	1049	906	1119	1186	-0.363502341	1.15E-03	8.88E-03	Down
Ndc80	294	262	223	113	149	167	-1.006557407	5.43E-06	7.63E-05	Down
Ndnf	214	251	190	49	44	70	-2.154982544	8.12E-14	3.20E-12	Down
Ndrg2	107	177	120	295	331	307	1.053309944	1.99E-05	2.53E-04	UP
Ndrg4	2982	2972	2402	1516	2009	2136	-0.710884608	1.25E-12	4.36E-11	Down
Ndufaf4	1071	1135	809	1592	1752	1618	0.581446283	3.98E-07	6.99E-06	UP
Nectin3	3622	2841	2661	2167	2107	2363	-0.593138372	1.05E-10	2.99E-09	Down
Nedd4	69751	58352	52396	47183	53384	56383	-0.34124779	8.20E-09	1.88E-07	Down
Nedd9	1476	1264	1231	275	447	477	-1.883644743	1.94E-36	3.00E-34	Down
Nefm	152	143	191	56	68	45	-1.684859452	2.19E-07	4.07E-06	Down
Nek6	889	766	645	325	443	430	-1.083529907	2.12E-14	8.75E-13	Down
Nek7	6416	6051	5522	5235	5381	5532	-0.29840179	3.64E-05	4.35E-04	Down
Neo1	4061	2935	2750	2298	2583	3089	-0.426280436	3.55E-05	4.25E-04	Down
Nepro	532	550	388	710	904	804	0.577583861	5.29E-05	6.03E-04	UP
Net1	719	615	609	257	314	372	-1.192810336	2.28E-14	9.33E-13	Down
Neurl3	3	7	14	120	173	185	4.125270928	1.42E-17	7.90E-16	UP
Nexn	8018	8385	6298	5394	6018	5107	-0.596316466	7.05E-11	2.05E-09	Down
Nfatc4	663	558	481	274	332	307	-1.0366148	1.28E-11	4.02E-10	Down
Nfe2L1	7623	6979	6553	9266	11362	10941	0.429662358	1.69E-10	4.75E-09	UP
Nfe2L2	3402	3285	2752	4517	4927	5368	0.507076677	2.32E-11	7.06E-10	UP
Nfia	1319	1349	974	579	687	788	-0.968983571	4.10E-14	1.64E-12	Down
Nfic	3705	3606	2901	4182	4798	5036	0.314241625	4.41E-05	5.16E-04	UP
Nfix	3257	2578	2533	1154	1522	1408	-1.178877323	1.19E-34	1.74E-32	Down
Nfkb1	1306	1009	898	1633	2332	2335	0.828987979	1.94E-12	6.63E-11	UP
Nfkb2	387	399	281	1299	1482	1551	1.881670911	2.78E-49	7.43E-47	UP
Nfkbia	976	995	781	5712	6339	5549	2.538111077	6.48E-162	2.78E-158	UP
Nfkbib	323	338	232	791	827	720	1.256033284	5.92E-15	2.59E-13	UP
Nfkbid	0	0	0	16	17	3	5.904339585	9.87E-04	7.84E-03	UP
Nfkbie	132	61	90	546	759	691	2.679296428	4.66E-34	6.71E-32	UP
Ngf	1275	982	1181	1576	1730	1801	0.422153109	2.85E-04	2.72E-03	UP
Ngly1	1415	1024	914	866	912	919	-0.442554984	3.19E-04	3.00E-03	Down
Nhp2	853	665	661	1463	1534	1357	0.863740036	5.86E-13	2.09E-11	UP
Nhp2L1	555	436	390	641	778	751	0.51444402	1.87E-04	1.88E-03	UP
Nhs	883	716	675	309	289	439	-1.273966643	1.36E-14	5.76E-13	Down
Nhsl2	76	72	76	15	32	21	-1.883615052	3.44E-05	4.14E-04	Down
Nid1	27049	22445	19554	32101	38137	43322	0.576862558	1.59E-14	6.65E-13	UP
Nid2	534	291	432	108	197	187	-1.508370755	7.81E-10	2.01E-08	Down
Nif3L1	842	646	673	1077	1202	1254	0.567384397	1.18E-06	1.92E-05	UP
Nifk	1817	1277	1378	2302	2633	2551	0.604879035	4.44E-09	1.05E-07	UP
Ninj1	545	434	462	863	955	859	0.751980791	2.67E-08	5.72E-07	UP
Nip7	777	722	612	1165	1370	1030	0.618423142	3.15E-06	4.67E-05	UP
Nkain1	139	133	128	314	342	390	1.237910915	1.76E-09	4.35E-08	UP
Nkain3	96	104	66	4	16	20	-2.893877847	1.50E-08	3.32E-07	Down
Nkain4	602	481	430	333	419	363	-0.577742995	2.23E-04	2.19E-03	Down
Nkd1	107	143	141	55	37	41	-1.706169678	2.52E-06	3.84E-05	Down
Nkd2	86	90	106	33	39	54	-1.331843436	5.30E-04	4.65E-03	Down
Nln	1228	1178	1023	1518	1651	1565	0.323758798	1.15E-03	8.87E-03	UP
Nlrp3	2	0	0	42	30	34	5.631065521	8.64E-06	1.16E-04	UP
Nme1	3389	3635	2934	4870	4974	4502	0.386528606	5.13E-05	5.86E-04	UP
Nnmt	883	890	678	1337	1262	1222	0.507557063	5.10E-05	5.85E-04	UP
Nnt	2139	1942	1640	1386	1581	1761	-0.417278346	8.51E-06	1.14E-04	Down
Noc2L	1342	924	956	1503	1837	1569	0.472184852	7.86E-05	8.65E-04	UP
Noc3L	1623	1242	1224	2132	2123	2236	0.531738523	1.10E-07	2.12E-06	UP
Noct	1197	1041	793	2134	2462	2634	1.118715293	1.88E-27	1.93E-25	UP
Nog	230	279	201	102	118	146	-1.106772052	6.05E-06	8.43E-05	Down
Nol4	95	51	77	221	303	397	1.893071339	1.57E-11	4.88E-10	UP
Nol6	611	516	470	762	923	811	0.50418189	9.67E-05	1.04E-03	UP
Nol8	1450	1707	1224	1942	2143	2147	0.364337842	1.09E-03	8.47E-03	UP
Nol9	914	687	805	1216	1346	1325	0.546826146	8.09E-06	1.09E-04	UP
Nolc1	1435	1027	1069	1803	2123	2086	0.628830577	2.59E-09	6.27E-08	UP
Nop14	2453	2073	2115	3308	3656	3458	0.506625165	2.71E-09	6.55E-08	UP
Nop16	764	725	525	1267	1155	1162	0.704123606	1.60E-07	3.04E-06	UP
Nop2	1374	1207	868	1636	2046	1729	0.518154773	1.12E-05	1.47E-04	UP
Nop56	1653	1434	1300	2265	2826	2643	0.674702977	2.14E-14	8.78E-13	UP
Nop58	6697	6348	5983	10026	11275	9810	0.564634828	8.55E-13	3.01E-11	UP
Notch3	534	472	388	251	358	367	-0.65943602	1.08E-04	1.15E-03	Down
Nov	603	680	507	326	442	423	-0.73758384	3.53E-06	5.17E-05	Down
Nox4	955	920	858	583	608	666	-0.703953862	1.09E-08	2.44E-07	Down
Npc1	1354	1014	971	1690	1594	1852	0.488803024	1.50E-05	1.92E-04	UP
Npl	4	7	6	22	46	42	2.515110295	6.26E-04	5.34E-03	UP
Npr3	3347	3879	2528	850	1246	1219	-1.705356334	2.06E-40	3.75E-38	Down
Nptn	16394	15220	13091	11360	14224	14033	-0.319729661	1.03E-06	1.68E-05	Down
Nptx1	239	233	191	481	603	598	1.197647003	3.80E-13	1.40E-11	UP
Nptx2	121	72	108	16	56	48	-1.499866705	6.77E-04	5.69E-03	Down
Npy6R	160	109	167	2	36	20	-3.103463051	1.91E-09	4.69E-08	Down
Nr2F1	425	634	347	118	135	180	-1.848684885	5.24E-15	2.31E-13	Down
Nr2F2	3299	3260	2700	1921	2183	2332	-0.669328641	1.54E-15	7.05E-14	Down
Nr4A1	726	620	528	367	412	434	-0.765588275	6.06E-08	1.23E-06	Down
Nrcam	287	254	231	561	769	779	1.300977168	1.80E-16	9.10E-15	UP
Nrep	678	578	527	132	64	174	-2.40221888	7.90E-21	5.50E-19	Down
Nrg1	147	88	73	235	308	321	1.361924615	8.59E-08	1.70E-06	UP
Nrn1	2501	2686	2420	1746	1930	1905	-0.597186238	7.88E-10	2.02E-08	Down
Nrp1	10387	9965	7963	5341	6315	6667	-0.770575296	2.51E-26	2.45E-24	Down
Nrp2	1835	1618	1483	3482	4452	4749	1.213458031	1.17E-41	2.23E-39	UP
Nsdhl	1547	1213	1102	873	934	923	-0.634272533	7.70E-09	1.78E-07	Down
Nsun2	3122	2695	2305	4171	4620	4435	0.567043365	1.24E-13	4.75E-12	UP
Nt5Dc3	907	875	866	1204	1462	1586	0.528889576	4.74E-06	6.79E-05	UP
Ntn1	180	119	187	302	484	470	1.204046272	3.31E-07	5.93E-06	UP
Ntn4	951	820	734	583	541	644	-0.63932461	1.09E-06	1.78E-05	Down
Nuf2	246	172	176	112	142	96	-0.896487953	6.21E-04	5.32E-03	Down
Nup153	2703	2279	2049	2907	3263	3604	0.334396498	4.97E-05	5.73E-04	UP
Nusap1	321	261	238	90	179	164	-1.074373395	1.32E-05	1.71E-04	Down
Nxn	1727	1140	1234	777	834	837	-0.877832564	4.19E-12	1.38E-10	Down
Nynrin	1049	641	605	249	396	584	-1.042745329	2.00E-06	3.12E-05	Down
Oat	5618	5439	5144	3617	3904	4285	-0.605545821	1.53E-14	6.43E-13	Down
Ocrl	1897	1508	1400	1181	1446	1530	-0.350408814	5.72E-04	4.96E-03	Down
Odc1	1328	916	1049	2175	2522	2515	0.989500815	3.05E-19	1.93E-17	UP
Ogfod3	12	11	18	35	85	68	2.009665598	3.38E-04	3.14E-03	UP
Ogfrl1	791	712	519	891	1090	990	0.420959503	1.11E-03	8.63E-03	UP
Ogn	3283	2937	2439	387	724	562	-2.521679367	2.34E-74	1.74E-71	Down
Ogt	5057	4468	3575	6179	6844	7504	0.511021088	3.49E-11	1.05E-09	UP
Olfm3	34	53	27	4	10	3	-2.895583246	8.07E-05	8.85E-04	Down
Olfml2B	443	336	342	122	157	198	-1.380158936	3.62E-11	1.08E-09	Down
Olfml3	534	466	323	117	172	167	-1.672938739	2.76E-16	1.38E-14	Down
Orai1	304	244	131	357	467	463	0.801745257	3.37E-04	3.13E-03	UP
Orai2	456	408	320	496	641	715	0.502720007	1.31E-03	9.95E-03	UP
Ormdl1	381	413	311	722	628	663	0.730712604	6.98E-06	9.53E-05	UP
Osbp	2213	2060	1704	1642	1852	1926	-0.281982153	1.28E-03	9.75E-03	Down
Osr1	404	300	335	231	230	263	-0.662573186	4.72E-04	4.20E-03	Down
Ostc	3649	3593	3338	3033	3308	3172	-0.299921144	2.97E-04	2.81E-03	Down
Ostn	73	122	67	308	194	167	1.23028584	2.51E-04	2.44E-03	UP
Otud4	3545	3053	2472	4336	4881	4915	0.504594666	1.43E-10	4.03E-09	UP
Oxct1	3981	3364	3593	1873	1864	2091	-1.053962266	3.08E-29	3.56E-27	Down
Oxr1	4101	4272	3382	3240	3514	3362	-0.357946474	2.46E-05	3.04E-04	Down
Oxsr1	2589	2217	2347	2905	3505	3354	0.299331353	7.50E-04	6.20E-03	UP
P2Ry1	43	49	27	6	12	12	-2.133959697	7.49E-04	6.20E-03	Down
P3H2	261	248	251	138	175	190	-0.750987591	5.33E-04	4.67E-03	Down
P3H4	1876	1869	1630	1412	1660	1721	-0.313358482	8.62E-04	7.00E-03	Down
P4Ha1	6010	5023	4894	3104	3818	4180	-0.668070956	7.47E-16	3.54E-14	Down
P4Ha3	2278	2258	1725	1248	1481	1562	-0.68732498	3.19E-12	1.06E-10	Down
P4Hb	16271	13195	12519	11342	13988	13575	-0.25218166	1.74E-04	1.76E-03	Down
Pa2G4	5428	4465	4255	6996	7575	7078	0.476033073	1.46E-10	4.12E-09	UP
Palld	5281	3565	3540	2217	2526	2721	-0.864168067	1.47E-17	8.13E-16	Down
Palmd	43	51	36	7	14	2	-2.64249382	1.39E-04	1.45E-03	Down
Pam	6712	5508	4689	4369	5437	5513	-0.281062841	4.12E-04	3.73E-03	Down
Pappa	10384	8857	6960	2274	2974	3304	-1.755287819	1.79E-74	1.40E-71	Down
Papss1	1256	1176	878	782	844	854	-0.550992173	2.62E-06	3.96E-05	Down
Paqr8	325	294	250	154	224	204	-0.724730644	3.72E-04	3.40E-03	Down
Pard3	1460	1448	1229	1697	2106	1993	0.339755323	3.83E-04	3.50E-03	UP
Parm1	760	733	620	395	496	432	-0.819546716	3.33E-09	7.95E-08	Down
Parp14	19	32	20	160	148	197	2.680987682	2.21E-13	8.27E-12	UP
Parpbp	140	173	135	73	81	93	-1.011387527	4.66E-04	4.16E-03	Down
Parva	10007	7715	7806	6618	6931	7780	-0.398937175	3.54E-07	6.30E-06	Down
Parvb	585	503	493	807	1111	1184	0.82024653	1.92E-09	4.70E-08	UP
Pawr	2366	2231	2322	1519	1674	1680	-0.657144786	3.42E-11	1.03E-09	Down
Pax1	182	150	165	59	76	112	-1.167093053	8.92E-05	9.71E-04	Down
Pbk	235	148	141	83	128	87	-0.944870143	1.02E-03	8.04E-03	Down
Pbx1	4964	4326	3623	2227	2853	2974	-0.823481922	1.14E-21	8.50E-20	Down
Pccb	440	343	346	235	319	238	-0.653437962	5.17E-04	4.55E-03	Down
Pcdh1	111	73	101	162	241	189	0.902115454	1.23E-03	9.43E-03	UP
Pcdh10	102	62	92	24	27	23	-1.935573424	6.15E-06	8.56E-05	Down
Pcdh11X	723	737	658	523	458	485	-0.671133206	6.37E-06	8.80E-05	Down
Pcdh18	2440	2278	1983	995	1029	1264	-1.170777415	7.81E-31	9.56E-29	Down
Pcdh19	7757	7849	5827	3827	4542	5481	-0.774668365	1.42E-15	6.56E-14	Down
Pcdh7	1427	1240	930	1567	2291	2389	0.654380482	2.03E-07	3.79E-06	UP
Pcf11	1770	1519	1227	1863	2385	2054	0.344005059	7.36E-04	6.11E-03	UP
Pcgf5	412	365	287	255	247	254	-0.624050715	6.60E-04	5.58E-03	Down
Pcmtd1	2991	3094	2380	2273	2358	2524	-0.382757166	2.62E-05	3.23E-04	Down
Pcolce	3671	3143	2762	1740	2477	2458	-0.667214684	1.46E-11	4.55E-10	Down
Pcp4L1	887	821	911	499	421	423	-1.10777729	3.88E-12	1.28E-10	Down
Pcsk5	312	292	248	77	102	84	-1.839160968	1.53E-15	7.05E-14	Down
Pdcd11	1062	867	637	1104	1342	1294	0.413134398	1.03E-03	8.12E-03	UP
Pdcd4	1956	1986	1673	1648	1673	1653	-0.316091697	1.25E-03	9.56E-03	Down
Pdcl3	4562	4675	3844	3921	3734	3629	-0.350781072	1.66E-04	1.69E-03	Down
Pde1A	124	116	139	51	89	47	-1.182275587	7.18E-04	5.98E-03	Down
Pde3B	619	577	591	276	230	303	-1.288984364	8.54E-14	3.33E-12	Down
Pde4A	940	734	727	553	700	697	-0.44372983	5.51E-04	4.81E-03	Down
Pde5A	493	432	366	218	276	262	-0.913102958	7.47E-08	1.49E-06	Down
Pde7B	578	491	538	106	217	244	-1.671568747	1.75E-13	6.63E-12	Down
Pde8B	657	938	683	65	143	213	-2.618146193	1.04E-08	2.34E-07	Down
Pdgfb	24	7	6	181	221	185	3.880310295	3.23E-20	2.16E-18	UP
Pdgfc	2840	2316	2162	1346	1836	1865	-0.681904725	1.24E-11	3.89E-10	Down
Pdgfd	1366	1287	1000	651	594	657	-1.073948738	8.21E-18	4.67E-16	Down
Pdgfrb	3134	2438	2087	982	1401	1412	-1.153326461	4.59E-24	3.93E-22	Down
Pdha1	8495	7816	6956	6745	7379	7319	-0.259506815	4.49E-05	5.24E-04	Down
Pdia3	33023	29007	29690	25337	30616	30472	-0.236293631	6.08E-04	5.22E-03	Down
Pdia4	6789	4858	5227	4334	5405	5370	-0.302170404	8.10E-04	6.62E-03	Down
Pdk3	867	588	522	387	484	497	-0.662219768	2.97E-05	3.63E-04	Down
Pdk4	928	955	744	1952	1797	2058	1.006968468	1.03E-18	6.22E-17	UP
Pdlim2	531	558	561	241	243	316	-1.201007788	1.38E-11	4.31E-10	Down
Pdlim5	16604	15819	12294	9721	10159	11698	-0.640036468	3.68E-17	1.98E-15	Down
Pdzrn3	1870	1680	1538	324	478	446	-2.177440218	1.49E-71	9.82E-69	Down
Peg10	1592	1452	1264	644	688	815	-1.14747095	4.89E-25	4.53E-23	Down
Peg3	5566	5034	4000	1033	1134	1145	-2.276082139	2.99E-161	1.02E-157	Down
Penk	393	319	440	551	877	802	0.78388149	2.59E-05	3.20E-04	UP
Perp	3481	3455	3061	2868	2938	2867	-0.347568539	5.08E-05	5.83E-04	Down
Pes1	1469	1126	1273	1627	1977	1921	0.366782227	6.74E-04	5.67E-03	UP
Pfdn2	1533	1257	1277	1908	2385	1865	0.455626351	4.11E-05	4.85E-04	UP
Pfdn6	569	656	535	851	939	859	0.442905048	1.29E-03	9.80E-03	UP
Pfkp	677	581	516	246	488	413	-0.783521047	3.49E-05	4.20E-04	Down
Pgd	4026	3340	3015	4762	5338	5644	0.461611527	2.61E-10	7.11E-09	UP
Pgm5	313	239	205	64	115	89	-1.639289939	2.44E-10	6.66E-09	Down
Pgrmc2	3806	3456	3151	2636	2968	2837	-0.445504534	3.66E-09	8.69E-08	Down
Phb	1166	909	931	1394	1567	1326	0.37396725	1.28E-03	9.73E-03	UP
Phkb	1019	948	910	653	876	793	-0.460377242	1.68E-04	1.71E-03	Down
Phlda1	2267	2529	2122	3907	4588	4744	0.784591223	2.04E-17	1.12E-15	UP
Phldb2	21733	19197	16065	16651	18096	19017	-0.221531953	3.49E-04	3.23E-03	Down
Phlpp1	528	486	482	231	357	460	-0.67640105	6.28E-04	5.36E-03	Down
Pi16	18	33	4	1	0	2	-4.308193682	1.21E-03	9.25E-03	Down
Pias1	1314	1098	1000	916	957	983	-0.393766991	2.42E-04	2.36E-03	Down
Picalm	29240	27645	24379	23582	26247	26941	-0.226132418	8.35E-05	9.14E-04	Down
Pid1	1157	1226	1171	680	706	695	-0.922432965	2.47E-13	9.20E-12	Down
Piezo2	791	647	338	254	277	311	-1.191362214	1.90E-08	4.17E-07	Down
Pigp	780	826	620	602	607	479	-0.532751346	6.86E-04	5.76E-03	Down
Pik3Ip1	413	530	399	179	303	254	-1.027553583	6.16E-07	1.05E-05	Down
Pik3R1	2278	1910	1688	1395	1630	2010	-0.366028668	6.93E-04	5.80E-03	Down
Pip4K2A	1036	1099	975	738	826	850	-0.515430698	1.49E-05	1.92E-04	Down
Pir	583	630	473	384	478	327	-0.643840982	2.52E-04	2.45E-03	Down
Pitx2	195	266	299	127	200	132	-0.905072298	1.01E-03	8.03E-03	Down
Pja2	8830	8152	7568	6035	6189	6258	-0.551605592	5.67E-15	2.49E-13	Down
Pkdcc	140	139	80	52	52	64	-1.223419007	3.11E-04	2.94E-03	Down
Pkia	1057	1059	832	414	409	403	-1.402581241	1.07E-25	1.01E-23	Down
Pknox2	111	92	90	39	30	33	-1.654640435	1.27E-05	1.66E-04	Down
Pkp2	570	570	552	378	406	381	-0.686624765	7.27E-06	9.89E-05	Down
Pla2G7	1415	1150	1143	777	839	820	-0.746301071	1.25E-11	3.92E-10	Down
Plac8	289	392	248	156	164	217	-0.939421472	4.83E-05	5.59E-04	Down
Plagl1	1205	1151	884	787	907	978	-0.418229454	2.85E-04	2.72E-03	Down
Plat	841	688	606	223	456	317	-1.249485604	7.47E-11	2.16E-09	Down
Plaur	1632	1692	1336	3014	3223	2913	0.834196723	1.73E-17	9.48E-16	UP
Plcb4	1033	907	863	679	695	851	-0.477519608	1.14E-04	1.21E-03	Down
Plcg2	185	140	126	258	309	261	0.742996886	6.61E-04	5.59E-03	UP
Plcl1	385	459	295	110	151	197	-1.465507094	1.75E-10	4.87E-09	Down
Plekha3	2713	2652	2294	3572	3843	3619	0.385012094	3.14E-06	4.66E-05	UP
Plekhg1	230	153	125	80	60	98	-1.212334959	7.94E-05	8.73E-04	Down
Plekhh2	1029	883	802	700	715	813	-0.424167676	3.55E-04	3.28E-03	Down
Plekhn1	32	27	29	73	88	92	1.373861119	7.26E-04	6.04E-03	UP
Plin2	1216	947	1091	1871	1874	1738	0.611400057	3.19E-07	5.75E-06	UP
Plk2	9082	7097	7130	18133	21693	21057	1.243026567	2.17E-70	1.28E-67	UP
Plod1	706	588	443	370	452	486	-0.543642046	4.78E-04	4.25E-03	Down
Plod2	6651	6274	5697	4765	4937	5313	-0.454250652	2.15E-10	5.91E-09	Down
Plpp1	2712	2389	2241	2080	2264	2386	-0.268633891	9.64E-04	7.69E-03	Down
Plppr4	54	37	25	0	6	9	-3.101925431	1.13E-04	1.21E-03	Down
Pls3	20950	19108	17295	10686	12606	11872	-0.849732862	4.48E-45	9.97E-43	Down
Plscr1	175	201	208	464	495	544	1.204997075	2.93E-10	7.95E-09	UP
Plscr2	330	282	223	427	561	463	0.660849658	1.30E-04	1.37E-03	UP
Plxdc2	4602	3667	3248	2837	3606	3360	-0.370632596	1.27E-05	1.65E-04	Down
Plxna2	1373	854	850	484	586	785	-0.86551555	1.82E-07	3.42E-06	Down
Plxna4	192	103	120	58	36	55	-1.593822289	7.78E-06	1.05E-04	Down
Plxnd1	181	158	124	250	405	327	0.941003839	2.12E-05	2.67E-04	UP
Pml	1215	1120	988	686	870	937	-0.562443817	1.31E-06	2.12E-05	Down
Pmm2	356	363	353	564	615	603	0.583256345	1.48E-04	1.53E-03	UP
Pmp22	3290	2908	2240	475	640	666	-2.384235762	3.75E-101	7.14E-98	Down
Pno1	2304	2272	1952	3174	3556	3198	0.462408564	1.07E-07	2.08E-06	UP
Pnp	822	599	718	1342	1217	1393	0.745293842	4.17E-08	8.66E-07	UP
Pnpla2	369	204	223	455	443	503	0.691807145	5.26E-04	4.63E-03	UP
Pnrc1	1425	1532	1231	1928	1849	2157	0.359866476	8.65E-04	7.03E-03	UP
Podn	63	60	44	18	16	23	-1.685970702	6.88E-04	5.77E-03	Down
Pofut2	1865	1655	1427	1349	1548	1475	-0.317685045	5.64E-04	4.91E-03	Down
Poln	25	12	6	0	1	0	-5.405788399	9.31E-04	7.45E-03	Down
Polr1A	907	713	798	1033	1402	1563	0.570680379	2.18E-05	2.73E-04	UP
Polr1B	285	172	131	353	397	431	0.889053442	6.44E-05	7.19E-04	UP
Polr3G	110	161	151	269	349	309	0.967773897	7.14E-05	7.91E-04	UP
Polr3H	257	197	179	391	420	351	0.746023392	1.07E-04	1.14E-03	UP
Por	1676	1492	1636	1995	2467	2633	0.406226306	1.44E-04	1.49E-03	UP
Postn	2885	2505	2238	1815	2197	2268	-0.42380852	4.58E-07	8.02E-06	Down
Pparg	297	375	265	44	98	73	-2.285143972	8.86E-17	4.63E-15	Down
Ppat	801	613	450	853	1052	1018	0.521265317	2.75E-04	2.65E-03	UP
Ppic	4495	4395	4345	6274	7271	7341	0.505497153	3.50E-10	9.41E-09	UP
Ppid	3787	3695	2839	5579	5657	5734	0.58224676	2.72E-12	9.14E-11	UP
Ppm1H	129	128	148	291	399	302	1.13260406	8.41E-07	1.40E-05	UP
Ppm1L	620	550	517	304	438	383	-0.733860555	2.45E-06	3.74E-05	Down
Ppp1R11	917	938	826	1640	1657	1434	0.678712316	2.54E-08	5.46E-07	UP
Ppp1R12A	3937	3732	2987	2664	3404	3147	-0.352007931	2.79E-05	3.43E-04	Down
Ppp1R12B	1045	794	736	1582	1683	1954	0.882949526	2.62E-15	1.18E-13	UP
Ppp1R14B	2058	1585	1262	2109	2613	2222	0.372621552	8.60E-04	6.99E-03	UP
Ppp1R15A	691	729	686	1125	1324	1148	0.621441994	8.60E-07	1.43E-05	UP
Ppp1R2	3354	3258	2702	2656	2808	2905	-0.294999496	2.35E-04	2.29E-03	Down
Ppp1R3C	340	206	210	15	12	38	-3.676176584	1.23E-23	1.00E-21	Down
Ppp2R2B	62	61	66	13	34	23	-1.605215049	1.02E-03	8.04E-03	Down
Prc1	1067	751	676	345	537	450	-1.041855309	7.97E-11	2.29E-09	Down
Prdx1	13809	12696	12832	16655	18266	17202	0.258634324	4.69E-04	4.18E-03	UP
Prdx6	8411	6932	7056	10578	11259	11481	0.430603556	1.06E-09	2.67E-08	UP
Prelp	3337	2009	1924	745	1182	1191	-1.356175519	3.17E-19	1.99E-17	Down
Prep	2643	2075	2040	2607	3306	3258	0.296874404	8.84E-04	7.14E-03	UP
Prepl	2583	1808	1646	1407	1602	1480	-0.555846088	6.01E-07	1.03E-05	Down
Prex2	511	345	349	82	92	124	-2.1532785	3.45E-22	2.65E-20	Down
Prickle1	306	278	286	91	70	116	-1.798039976	5.46E-13	1.96E-11	Down
Prickle2	1133	875	880	553	559	574	-0.913260979	6.15E-13	2.19E-11	Down
Prkab2	1257	1233	985	469	456	528	-1.396858488	6.54E-29	7.32E-27	Down
Prkaca	2449	2104	1777	1549	2010	1802	-0.379614377	6.35E-05	7.09E-04	Down
Prkar1A	14333	13664	12211	11433	12732	13744	-0.231146277	3.31E-04	3.09E-03	Down
Prkar2B	2613	2310	2092	2824	3705	3936	0.428691177	2.95E-06	4.43E-05	UP
Prkca	2139	1765	1535	1316	1493	1760	-0.391125224	1.53E-04	1.57E-03	Down
Prkci	4315	3706	3567	2992	3212	3357	-0.419809314	2.27E-08	4.92E-07	Down
Prkg1	1508	1286	1148	419	467	617	-1.534989583	3.39E-31	4.21E-29	Down
Prkg2	4110	4571	3571	2775	3238	3249	-0.551152506	9.88E-10	2.50E-08	Down
Prkx	821	754	668	1115	1168	1208	0.497565659	6.41E-06	8.83E-05	UP
Prl2C2	317	317	215	907	1003	956	1.621029756	3.32E-28	3.58E-26	UP
Prl2C3	597	550	481	1612	1687	1519	1.427923562	1.37E-34	1.99E-32	UP
Prl3A1	354	348	214	116	183	215	-0.976394917	5.38E-05	6.11E-04	Down
Prlr	67	75	63	34	24	25	-1.439858664	1.21E-03	9.25E-03	Down
Prnp	12603	11058	10488	9517	10121	10668	-0.314865105	6.79E-07	1.16E-05	Down
Procr	588	596	582	2137	2354	2316	1.796633581	1.15E-61	5.61E-59	UP
Prodh	2	2	5	13	31	39	3.000318749	1.18E-03	9.07E-03	UP
Prpf31	1082	753	741	1274	1448	1224	0.48463635	1.47E-04	1.52E-03	UP
Prpf38B	2260	2296	1932	2961	3395	3226	0.417750617	8.11E-07	1.36E-05	UP
Prps1L3	465	453	446	640	743	714	0.470134273	7.85E-04	6.44E-03	UP
Prr11	412	332	293	162	216	235	-0.90100026	3.82E-06	5.57E-05	Down
Prr13	1886	1804	1507	2813	3013	3024	0.627899809	8.03E-14	3.17E-12	UP
Prrc1	2408	1803	1890	1356	1764	1673	-0.492515717	1.99E-06	3.11E-05	Down
Prrg1	246	297	211	327	456	595	0.712266252	7.47E-04	6.18E-03	UP
Prrg4	981	843	790	1781	1697	1772	0.869439176	6.63E-16	3.19E-14	UP
Prrt4	51	11	40	2	8	7	-2.746128679	7.57E-04	6.25E-03	Down
Prrx1	15782	16084	12759	8910	10870	12753	-0.604757183	5.63E-12	1.82E-10	Down
Prrx2	2234	1943	2087	1028	1062	1039	-1.147566811	5.20E-27	5.27E-25	Down
Prss23	28046	27770	23399	14458	15215	16335	-0.926851604	1.46E-45	3.34E-43	Down
Prss35	167	127	133	34	92	34	-1.570731032	4.98E-05	5.73E-04	Down
Prune2	1446	1349	1070	599	785	969	-0.863073108	1.89E-10	5.23E-09	Down
Psat1	4725	3841	3615	5428	6064	6105	0.391585006	3.46E-08	7.28E-07	UP
Psd3	2289	2465	2068	854	939	945	-1.464329718	2.65E-46	6.21E-44	Down
Psma6	3009	2483	2385	4830	5880	5220	0.874328113	1.08E-27	1.13E-25	UP
Psmb10	101	146	99	266	363	394	1.405473274	5.55E-09	1.29E-07	UP
Psmd10	807	672	631	976	1242	1085	0.504177153	2.12E-05	2.67E-04	UP
Psmd8	6425	5930	5717	8887	9693	8625	0.44643008	1.61E-08	3.55E-07	UP
Psme1	814	647	603	1068	1176	959	0.500734901	1.30E-04	1.36E-03	UP
Psme2	338	250	324	472	736	634	0.85532712	3.84E-06	5.60E-05	UP
Psme2B	141	162	167	305	304	266	0.74427907	1.25E-03	9.53E-03	UP
Psme3	2633	2439	2294	3227	3558	3325	0.312968651	1.43E-04	1.48E-03	UP
Psph	1343	1291	1080	1563	2016	1892	0.41307824	3.20E-05	3.89E-04	UP
Ptcd3	1526	1541	1198	1861	2272	2086	0.401630397	4.36E-05	5.11E-04	UP
Ptchd1	237	123	140	347	276	377	0.881127176	3.23E-04	3.03E-03	UP
Ptger4	404	319	324	186	183	246	-0.910229259	4.21E-06	6.09E-05	Down
Ptges	631	296	395	1118	1346	1417	1.423279632	1.25E-15	5.83E-14	UP
Ptgs2	10960	11080	8191	12058	14207	15419	0.321357691	7.15E-05	7.91E-04	UP
Ptgs2Os2	64	65	62	122	195	177	1.211369907	6.08E-05	6.84E-04	UP
Pth1R	91	91	91	32	35	58	-1.287319011	9.13E-04	7.33E-03	Down
Ptk7	1861	1414	1210	898	1306	1369	-0.468527918	2.99E-04	2.84E-03	Down
Ptma	4498	4351	4796	6939	8139	6423	0.502096639	4.07E-06	5.91E-05	UP
Ptn	6235	5411	4482	1880	3094	2552	-1.24570667	6.30E-29	7.10E-27	Down
Ptov1	890	992	948	593	819	872	-0.473163561	1.15E-03	8.89E-03	Down
Ptp4A1	1836	1639	1626	2272	2365	2880	0.411549061	3.49E-05	4.20E-04	UP
Ptp4A2	22893	21769	18077	27063	28405	27036	0.257643301	1.43E-04	1.49E-03	UP
Ptpn2	1039	1181	881	1774	1824	1526	0.586479647	5.33E-06	7.52E-05	UP
Ptpn22	8	4	16	103	185	217	3.983427435	1.15E-16	5.90E-15	UP
Ptprb	1801	1363	1104	727	651	902	-1.031018043	2.50E-13	9.33E-12	Down
Ptpre	402	260	229	404	660	602	0.767207853	9.54E-05	1.03E-03	UP
Ptprm	1263	774	903	655	584	810	-0.653942948	4.73E-05	5.49E-04	Down
Ptprq	345	248	227	182	92	179	-0.972937746	4.50E-04	4.03E-03	Down
Ptprz1	1284	958	808	382	438	366	-1.489765125	7.60E-25	6.89E-23	Down
Ptrf	17287	13935	12941	7712	9000	8462	-0.949038803	1.76E-45	3.96E-43	Down
Pttg1Ip	3636	3003	2940	3887	4512	4564	0.293051067	1.02E-04	1.09E-03	UP
Ptx3	1481	1553	1475	4001	3678	4180	1.247748877	1.99E-32	2.63E-30	UP
Pum3	2997	2427	2379	3904	4130	3798	0.463476969	9.49E-08	1.86E-06	UP
Pvr	1688	1594	1271	2521	2989	3288	0.807521374	5.18E-18	3.00E-16	UP
Pwp1	1101	947	939	1306	1574	1677	0.461175577	1.27E-05	1.65E-04	UP
Pxn	1348	1146	963	1530	1850	1904	0.47264359	2.24E-06	3.45E-05	UP
Pygb	1553	1189	1411	695	896	795	-0.950159767	8.73E-14	3.40E-12	Down
Pygl	98	89	46	34	25	24	-1.594412155	4.13E-04	3.74E-03	Down
Pygo1	998	1010	640	652	589	736	-0.55033703	3.23E-04	3.03E-03	Down
Qtrt1	158	129	131	303	227	273	0.81006167	6.47E-04	5.50E-03	UP
Qtrtd1	396	486	329	714	796	728	0.743950467	2.67E-06	4.04E-05	UP
Rab11Fip1	108	95	70	337	359	468	1.954779771	3.27E-18	1.93E-16	UP
Rab12	3863	3835	3538	4884	5433	5105	0.309946696	1.05E-04	1.12E-03	UP
Rab14	8633	8107	7049	6938	7669	7581	-0.242463382	1.47E-04	1.52E-03	Down
Rab1A	11438	11086	9786	9060	9986	10831	-0.259081363	1.06E-04	1.13E-03	Down
Rab30	391	477	448	834	1008	838	0.868638756	4.61E-08	9.52E-07	UP
Rab33B	1490	1495	1256	924	1220	1370	-0.423364524	3.49E-04	3.23E-03	Down
Rab35	1544	1205	1318	1824	2053	2087	0.4073725	5.68E-05	6.42E-04	UP
Rab3B	267	284	206	72	96	88	-1.708266813	2.81E-12	9.42E-11	Down
Rab3Ip	1286	900	888	1322	1620	1522	0.402513761	5.24E-04	4.61E-03	UP
Rab5A	3725	3423	3212	3033	3304	3188	-0.264832643	6.44E-04	5.47E-03	Down
Rab8B	1445	1387	929	1633	1912	2198	0.474460832	8.79E-05	9.59E-04	UP
Rab9	1414	1661	1301	1211	1184	1061	-0.481993737	1.97E-04	1.97E-03	Down
Racgap1	286	214	279	134	191	173	-0.802794198	5.09E-04	4.50E-03	Down
Rad52	185	196	104	262	380	375	0.931248735	7.52E-05	8.30E-04	UP
Raet1E	230	238	209	397	464	420	0.773170032	1.35E-05	1.75E-04	UP
Ralgapa2	217	186	163	379	489	547	1.176224739	1.70E-10	4.76E-09	UP
Rap1B	10774	10453	8987	18726	20266	20863	0.843186248	1.43E-41	2.69E-39	UP
Rapgef2	907	788	666	1113	1098	1169	0.383344079	8.78E-04	7.10E-03	UP
Raph1	1628	1220	1120	2381	2936	3048	0.937942756	7.97E-21	5.53E-19	UP
Rarres1	167	230	243	44	59	100	-1.841335831	2.08E-08	4.55E-07	Down
Rars	6047	5822	5407	10441	11096	10559	0.749393763	3.60E-24	3.11E-22	UP
Rasa2	1319	1228	1086	1552	1776	1850	0.366764134	9.58E-05	1.04E-03	UP
Rasa3	658	825	564	404	442	486	-0.766262942	1.79E-06	2.81E-05	Down
Rasgrp3	488	525	338	316	317	279	-0.696660113	1.82E-04	1.83E-03	Down
Rasl11A	128	118	100	16	84	16	-1.742573829	6.98E-04	5.84E-03	Down
Rassf1	1341	1297	1235	1541	2077	1978	0.37693631	3.82E-04	3.49E-03	UP
Rassf3	1451	1488	1300	1054	1142	1067	-0.522299921	1.20E-06	1.95E-05	Down
Rassf8	1313	1245	1006	873	956	1162	-0.395520075	6.88E-04	5.77E-03	Down
Rassf9	53	52	87	8	29	9	-2.258263655	1.14E-04	1.21E-03	Down
Rb1	1475	1530	1263	1147	1191	1360	-0.351753032	1.01E-03	8.03E-03	Down
Rbbp7	6704	5755	5482	4633	5596	5132	-0.367663606	2.64E-07	4.86E-06	Down
Rbfox1	224	172	129	497	447	681	1.501914341	5.07E-13	1.83E-11	UP
Rbm19	116	128	114	198	257	228	0.778586769	1.17E-03	8.98E-03	UP
Rbms2	3552	3004	2697	2497	2604	2708	-0.381822352	1.65E-06	2.60E-05	Down
Rbms3	6704	7004	5382	3677	4058	4122	-0.828931527	6.05E-25	5.55E-23	Down
Rbpj	4207	3536	3061	6699	7974	8247	0.945365674	2.81E-38	4.53E-36	UP
Rbpms	585	523	524	400	422	455	-0.500121922	6.53E-04	5.55E-03	Down
Rcan2	1080	878	827	396	429	515	-1.196822141	2.25E-19	1.43E-17	Down
Rcc2	2788	2545	2139	3141	3654	3464	0.317326364	4.84E-05	5.60E-04	UP
Rcl1	246	281	188	532	673	645	1.227586753	9.33E-13	3.27E-11	UP
Rcn1	10822	10210	9032	8583	10422	9612	-0.216398696	1.10E-03	8.54E-03	Down
Rcn2	14592	13903	12874	11071	12632	12762	-0.32960877	2.43E-07	4.48E-06	Down
Rdh13	443	296	307	510	604	640	0.608731905	1.85E-04	1.86E-03	UP
Rdx	7521	6955	6434	6244	6718	6453	-0.249705324	3.42E-04	3.17E-03	Down
Reck	1155	953	802	510	528	750	-0.841308866	1.09E-08	2.44E-07	Down
Rela	876	802	645	1303	1775	1750	0.910923207	3.39E-15	1.52E-13	UP
Relb	181	171	192	835	961	920	2.166991317	7.00E-43	1.40E-40	UP
Rell1	742	633	623	364	428	447	-0.835437078	1.95E-09	4.77E-08	Down
Repin1	295	241	207	413	502	496	0.786949035	3.19E-06	4.72E-05	UP
Rffl	164	191	129	415	356	337	1.064347524	1.42E-06	2.28E-05	UP
Rflnb	2487	2303	2248	1030	1093	1019	-1.308093926	1.08E-39	1.88E-37	Down
Rgl1	868	673	620	286	287	349	-1.364520919	2.05E-19	1.31E-17	Down
Rgs12	1269	941	1009	1480	1547	1568	0.374911099	7.00E-04	5.86E-03	UP
Rgs16	1294	1322	1124	3665	4721	4893	1.676717563	6.56E-71	4.01E-68	UP
Rgs17	3170	3209	2444	2361	2489	2852	-0.336656863	2.78E-04	2.66E-03	Down
Rgs4	1176	1330	1051	1024	643	814	-0.64947589	1.69E-04	1.71E-03	Down
Rgs5	996	1181	966	843	925	715	-0.48571909	8.57E-04	6.97E-03	Down
Rhbdd1	1450	1628	1287	2055	2142	2201	0.406980258	9.83E-05	1.06E-03	UP
Rhbdl2	30	15	10	80	69	68	1.882878913	1.81E-04	1.83E-03	UP
Rhoa	11672	10040	9702	9262	10147	10330	-0.221995401	4.54E-04	4.06E-03	Down
Rhob	3141	3012	2668	2474	2759	2856	-0.270063512	5.77E-04	5.00E-03	Down
Rhoc	3039	2946	3118	4875	5773	5672	0.686222908	1.18E-13	4.55E-12	UP
Rhog	786	636	522	959	1154	1211	0.637545745	2.50E-07	4.59E-06	UP
Rhoj	1694	1443	1213	866	773	956	-0.877497486	2.12E-13	8.00E-12	Down
Ric8B	748	633	636	442	521	642	-0.47958377	1.07E-03	8.36E-03	Down
Rif1	1136	910	689	1137	1427	1459	0.423854482	6.76E-04	5.69E-03	UP
Rin1	1080	789	762	1084	1351	1548	0.457001883	2.95E-04	2.81E-03	UP
Riok3	5153	4134	4063	5685	5981	5906	0.258525396	6.93E-04	5.80E-03	UP
Ripk2	2177	2187	1810	2980	3769	3634	0.60264369	4.41E-12	1.44E-10	UP
Rnase4	4203	4258	3651	2996	3254	3101	-0.517019374	2.34E-10	6.41E-09	Down
Rnd1	156	127	170	674	957	1017	2.383279914	1.57E-37	2.48E-35	UP
Rnd3	6435	5667	4951	4849	5049	5044	-0.327479132	3.91E-06	5.69E-05	Down
Rnf128	886	957	877	490	457	578	-0.985077684	9.73E-12	3.08E-10	Down
Rnf19B	982	962	877	1919	1932	1794	0.859403907	4.79E-15	2.11E-13	UP
Rnf2	3137	3438	2866	2533	2713	2762	-0.384530757	2.70E-05	3.33E-04	Down
Rnf213	1252	871	679	1935	2346	2560	1.160910721	8.34E-19	5.07E-17	UP
Rnft1	3331	3641	2818	2160	2449	2702	-0.568267676	2.21E-09	5.37E-08	Down
Rnmt	1731	1781	1550	2687	2659	2475	0.486575401	2.30E-06	3.53E-05	UP
Rnpepl1	190	171	116	271	282	389	0.847456571	1.82E-04	1.84E-03	UP
Rock2	38015	34862	27011	20382	22595	23311	-0.727418584	9.75E-27	9.66E-25	Down
Ror2	157	108	152	51	42	105	-1.234670289	8.80E-04	7.12E-03	Down
Rora	1280	1359	1227	814	1125	1172	-0.471917561	1.71E-04	1.74E-03	Down
Rpa1	2188	1810	1451	1268	1544	1641	-0.42759181	4.44E-05	5.19E-04	Down
Rpf2	875	902	746	1310	1546	1267	0.565554808	2.42E-06	3.69E-05	UP
Rpl10	4444	3791	3212	4658	5555	4963	0.270216646	5.92E-04	5.12E-03	UP
Rpl35	5352	4102	3528	5650	6205	5559	0.295383742	1.05E-03	8.28E-03	UP
Rpp14	608	541	437	814	838	793	0.491625955	2.30E-04	2.25E-03	UP
Rps12	3533	2860	2569	4010	4635	3860	0.346419066	1.45E-04	1.50E-03	UP
Rrad	51	31	44	138	194	157	1.808346883	4.43E-08	9.18E-07	UP
Rragd	610	632	515	1245	1199	1297	0.950078933	1.21E-14	5.12E-13	UP
Rrm1	1597	1497	1423	1220	1373	1338	-0.346947082	3.82E-04	3.49E-03	Down
Rrm2	1894	1656	1463	1058	1294	1060	-0.694425264	6.02E-11	1.76E-09	Down
Rrp1B	371	268	274	428	490	579	0.572171994	8.06E-04	6.59E-03	UP
Rrp9	405	257	208	505	708	684	0.997307292	1.34E-07	2.57E-06	UP
Rrs1	775	1035	755	1237	1440	1488	0.546322111	7.11E-05	7.88E-04	UP
Rsbn1	899	936	872	1694	1817	1922	0.85498499	2.52E-15	1.14E-13	UP
Rsl1	64	114	94	221	304	230	1.304643102	6.51E-06	8.94E-05	UP
Rsl1D1	5354	5192	4382	6885	7907	6989	0.403661153	1.22E-07	2.36E-06	UP
Rspo2	759	624	584	243	365	303	-1.256076561	3.51E-15	1.57E-13	Down
Rsrp1	5456	4873	2965	5942	6926	7265	0.473055436	4.47E-05	5.22E-04	UP
Rsu1	4889	4155	4242	3803	4101	4045	-0.296928554	1.52E-04	1.56E-03	Down
Rtn3	6118	5632	4951	4012	4403	4247	-0.540177666	7.19E-15	3.11E-13	Down
Runx1	1231	1131	869	1339	1639	1770	0.414792193	1.62E-04	1.65E-03	UP
Runx1T1	1102	1120	732	515	564	648	-0.909817227	1.76E-10	4.89E-09	Down
Runx2	886	982	637	566	622	651	-0.583557065	5.08E-05	5.83E-04	Down
S1Pr2	961	790	686	1282	1555	1581	0.718980946	2.96E-11	8.95E-10	UP
S1Pr3	918	627	488	293	471	438	-0.889419926	1.58E-06	2.50E-05	Down
Saa3	29	0	4	312	416	307	4.933478419	3.31E-04	3.09E-03	UP
Safb2	437	320	224	483	587	575	0.622039561	6.07E-04	5.20E-03	UP
Samd4	8440	7374	6303	6076	6628	6841	-0.316052389	1.65E-06	2.60E-05	Down
Samhd1	1583	1199	1289	881	994	1075	-0.608435623	7.33E-08	1.47E-06	Down
Saraf	2905	2491	2438	2197	2229	2544	-0.311458661	4.17E-04	3.76E-03	Down
Sars	5006	3735	4267	5669	6506	5800	0.32337846	5.56E-04	4.85E-03	UP
Sash1	4151	3723	3061	5454	6369	6771	0.625502469	7.01E-17	3.70E-15	UP
Sbno1	4295	3855	3353	4767	5252	5439	0.285888341	3.25E-05	3.95E-04	UP
Scd1	4536	3631	3243	2816	2947	3000	-0.514292558	3.57E-10	9.58E-09	Down
Scd2	13302	11069	10235	5949	6875	7341	-0.920959251	7.10E-43	1.40E-40	Down
Scfd1	2576	2469	2325	1922	2098	2115	-0.4113858	2.04E-06	3.16E-05	Down
Scly	107	132	113	194	220	280	0.820789837	1.14E-03	8.82E-03	UP
Scn2A	164	115	106	28	31	68	-1.743854597	5.96E-06	8.33E-05	Down
Sco2	158	200	145	267	367	329	0.784093373	3.13E-04	2.95E-03	UP
Scp2	1087	853	870	794	745	745	-0.433960834	7.69E-04	6.33E-03	Down
Scpep1	13344	11492	10373	7364	7993	8365	-0.709432949	1.54E-30	1.84E-28	Down
Scrn1	962	788	661	404	562	465	-0.890630275	4.71E-10	1.25E-08	Down
Scrn3	966	1004	701	751	580	581	-0.605717504	2.28E-04	2.23E-03	Down
Scube3	89	75	103	179	277	269	1.272692708	3.12E-06	4.64E-05	UP
Sdc1	1367	1356	1117	883	1058	1060	-0.500758176	2.19E-06	3.38E-05	Down
Sdc2	8761	7589	7077	4376	4985	5247	-0.824978819	1.92E-35	2.88E-33	Down
Sde2	1255	1050	1184	1509	1636	1850	0.366806123	1.19E-03	9.18E-03	UP
Sdpr	9473	9541	8461	5626	7521	7583	-0.560378434	2.29E-11	6.99E-10	Down
Sec22B	3319	3015	2703	2689	2817	2826	-0.257276749	1.04E-03	8.20E-03	Down
Sec23A	9911	10071	8440	6142	7242	7573	-0.587286088	6.61E-16	3.19E-14	Down
Sec23B	1509	1201	1331	1805	2064	2230	0.445455384	1.97E-05	2.50E-04	UP
Sec24D	4101	3447	3125	2958	3239	3517	-0.275605061	3.27E-04	3.06E-03	Down
Sec62	15217	15685	13900	13686	14357	13563	-0.251608712	1.12E-03	8.66E-03	Down
Selp	134	144	68	230	250	260	0.97169758	2.59E-04	2.51E-03	UP
Sema3A	3917	3880	3100	2498	2661	2881	-0.579690231	2.20E-12	7.48E-11	Down
Sema3C	14171	13014	11178	10033	12505	13409	-0.240083809	9.21E-04	7.39E-03	Down
Sema3D	522	444	384	278	185	265	-1.017168447	5.68E-07	9.78E-06	Down
Sema3F	696	654	526	309	443	543	-0.685347065	5.97E-05	6.72E-04	Down
Sema4B	126	142	115	262	311	384	1.16787013	1.93E-07	3.62E-06	UP
Sema5A	322	216	133	97	84	135	-1.197260343	5.98E-05	6.74E-04	Down
Sema6A	127	126	124	55	63	81	-1.077735519	5.84E-04	5.06E-03	Down
Senp2	1929	1708	1498	2103	2253	2568	0.290148068	1.25E-03	9.53E-03	UP
Senp3	1723	1510	1573	1919	2478	2290	0.324910468	1.10E-03	8.57E-03	UP
Sepp1	656	579	528	224	372	376	-1.013189589	8.57E-09	1.96E-07	Down
Serinc1	22382	21519	17134	17411	19398	20302	-0.23609995	2.82E-04	2.70E-03	Down
Serpinb1A	428	289	296	218	209	240	-0.733892072	2.15E-04	2.13E-03	Down
Serpinb2	204	129	153	790	1084	819	2.329948245	1.35E-38	2.23E-36	UP
Serpinb6C	61	151	155	55	31	32	-1.803996904	6.93E-05	7.70E-04	Down
Serpinb8	304	348	208	73	167	125	-1.388553988	4.72E-07	8.24E-06	Down
Serpine1	42770	41698	33790	54755	61657	63119	0.460508064	5.63E-14	2.24E-12	UP
Serpinf1	5431	4480	4637	3510	4602	4335	-0.374345257	1.05E-05	1.39E-04	Down
Serpinh1	21593	19699	17082	15676	19656	18911	-0.250368476	7.61E-05	8.39E-04	Down
Sertad4	1151	1118	900	665	697	758	-0.720003185	6.52E-10	1.70E-08	Down
Sesn1	294	269	351	180	141	227	-0.897392604	2.47E-04	2.40E-03	Down
Sesn3	289	314	335	223	189	226	-0.709302981	1.03E-03	8.09E-03	Down
Sestd1	1767	1479	1190	1904	2157	2306	0.386314597	8.01E-05	8.79E-04	UP
Set	6528	6813	5462	8520	9207	8820	0.355749693	4.30E-06	6.20E-05	UP
Setbp1	2076	1810	1478	506	674	733	-1.63024263	2.11E-43	4.31E-41	Down
Sf3B3	3200	2652	2347	3213	4141	4321	0.366968364	3.21E-05	3.89E-04	UP
Sf3B4	864	921	723	1331	1245	1217	0.459986755	2.80E-04	2.68E-03	UP
Sfn	178	143	126	257	320	307	0.844777684	5.64E-05	6.39E-04	UP
Sfrp1	931	746	529	308	473	483	-0.939099797	6.49E-08	1.31E-06	Down
Sfrp2	174	205	163	24	24	61	-2.476270285	1.50E-11	4.69E-10	Down
Sfxn2	168	143	97	324	337	238	1.020869181	3.41E-05	4.12E-04	UP
Sfxn3	1826	1690	1295	1227	1343	1493	-0.381058449	2.27E-04	2.22E-03	Down
Sfxn4	73	58	60	25	21	21	-1.645454107	3.60E-04	3.30E-03	Down
Sgce	1286	1188	922	815	884	907	-0.518027951	4.06E-06	5.89E-05	Down
Sgms1	2221	2155	1843	1258	1588	1685	-0.605528868	5.65E-10	1.48E-08	Down
Sh2D4A	73	116	74	27	15	56	-1.583038233	1.09E-03	8.47E-03	Down
Sh3Bgrl	21062	22450	18571	14599	15915	15703	-0.571229237	5.77E-15	2.53E-13	Down
Sh3Bgrl2	139	160	146	381	495	508	1.47857709	7.28E-14	2.89E-12	UP
Sh3Bp4	975	1076	811	498	612	566	-0.917574586	4.77E-12	1.56E-10	Down
Sh3Kbp1	7734	6668	5747	10517	10713	10820	0.53533249	3.18E-14	1.29E-12	UP
Shc1	3228	2891	2715	2384	2932	2844	-0.26123016	1.08E-03	8.42E-03	Down
Shmt2	1134	940	852	1665	1835	1991	0.768637268	7.17E-15	3.11E-13	UP
Shox2	526	613	427	231	250	259	-1.223894518	2.99E-12	1.00E-10	Down
Sim1	90	184	81	18	66	40	-1.690109399	2.26E-04	2.22E-03	Down
Sim2	412	362	469	145	161	136	-1.648398396	1.80E-14	7.49E-13	Down
Sipa1L2	722	614	667	367	598	541	-0.570629899	4.67E-04	4.17E-03	Down
Sipa1L3	452	416	366	517	738	671	0.493599896	1.00E-03	7.97E-03	UP
Six1	402	395	437	201	245	242	-1.001921537	1.05E-07	2.04E-06	Down
Ska3	160	155	134	76	82	88	-1.011930401	2.62E-04	2.53E-03	Down
Ski	5328	4573	4165	3557	4137	4462	-0.353655672	1.71E-06	2.69E-05	Down
Slc11A2	591	439	450	798	913	962	0.712331383	7.70E-08	1.53E-06	UP
Slc12A2	1956	1984	1632	2955	3156	3690	0.669534236	4.97E-13	1.79E-11	UP
Slc14A1	379	304	200	106	141	149	-1.285516792	6.11E-08	1.24E-06	Down
Slc16A1	673	651	338	949	940	1034	0.695061055	6.18E-05	6.93E-04	UP
Slc16A4	260	204	206	68	78	87	-1.667017802	3.84E-11	1.14E-09	Down
Slc1A3	68	83	85	20	28	26	-1.840810308	2.17E-05	2.71E-04	Down
Slc1A5	289	309	224	589	655	679	1.084944425	6.74E-12	2.17E-10	UP
Slc20A2	1173	986	928	1414	1537	1695	0.448086789	9.37E-06	1.24E-04	UP
Slc24A3	199	214	143	97	63	97	-1.240867314	2.36E-05	2.94E-04	Down
Slc25A33	239	285	310	645	684	634	1.074851038	5.48E-09	1.28E-07	UP
Slc25A37	1194	1156	794	2315	2446	2596	1.093813076	1.07E-23	8.81E-22	UP
Slc25A4	16187	15109	14280	13339	14460	13292	-0.293181423	3.78E-05	4.48E-04	Down
Slc2A13	749	542	515	367	353	414	-0.802813002	3.30E-07	5.92E-06	Down
Slc2A6	35	37	37	168	289	325	2.675200556	8.79E-18	4.97E-16	UP
Slc30A4	3963	4073	3301	5235	6108	6435	0.502719001	1.88E-10	5.23E-09	UP
Slc35A4	724	542	609	814	1040	1047	0.481381608	3.07E-04	2.91E-03	UP
Slc35C2	444	493	363	587	757	748	0.538719859	3.24E-04	3.04E-03	UP
Slc35F1	96	139	155	52	30	51	-1.715397076	8.70E-06	1.16E-04	Down
Slc35G1	52	61	29	141	131	140	1.411971371	4.90E-05	5.66E-04	UP
Slc36A4	1289	1180	1026	627	848	854	-0.733252658	5.15E-10	1.36E-08	Down
Slc38A1	3101	2581	2344	3838	4064	4757	0.517719489	7.71E-10	1.98E-08	UP
Slc38A4	658	727	501	310	412	306	-1.016233872	3.27E-09	7.81E-08	Down
Slc39A4	0	0	0	23	24	28	6.938472903	2.37E-06	3.63E-05	UP
Slc39A6	5341	4403	4445	5421	6445	6960	0.260844157	9.10E-04	7.32E-03	UP
Slc3A2	2581	2051	1437	3205	3680	3385	0.635781844	2.77E-08	5.89E-07	UP
Slc40A1	401	509	347	302	320	277	-0.624898896	1.08E-03	8.46E-03	Down
Slc43A2	106	89	80	160	288	280	1.250733618	3.40E-06	4.99E-05	UP
Slc44A1	1600	1287	1200	1076	1128	1268	-0.373362943	3.55E-04	3.27E-03	Down
Slc44A2	2332	1619	1771	1258	1317	1818	-0.523662301	5.90E-05	6.66E-04	Down
Slc48A1	2439	2334	1886	3394	4372	3930	0.669427922	1.17E-14	4.95E-13	UP
Slc4A4	323	294	228	124	89	129	-1.43330148	2.90E-09	6.99E-08	Down
Slc4A7	2943	2844	2009	3154	3993	4525	0.441031953	3.51E-05	4.21E-04	UP
Slc5A3	3366	3394	2701	1646	2185	2542	-0.720888535	4.32E-11	1.28E-09	Down
Slc5A7	5926	6719	5021	1871	1966	2138	-1.708146764	4.20E-72	2.88E-69	Down
Slc6A15	127	74	129	306	340	353	1.445154586	8.48E-09	1.94E-07	UP
Slc6A17	382	321	285	226	196	270	-0.649426516	1.05E-03	8.24E-03	Down
Slc7A11	2137	2151	1686	6977	7181	8643	1.790461769	1.34E-90	1.77E-87	UP
Slc7A2	395	391	314	1328	1403	1603	1.836119448	2.39E-50	6.94E-48	UP
Slc7A6	745	609	567	925	917	1170	0.509354019	9.90E-05	1.06E-03	UP
Slc7A7	119	131	93	230	296	351	1.205284739	3.37E-07	6.04E-06	UP
Slc9A6	1436	1395	922	961	1008	1020	-0.458092767	2.90E-04	2.76E-03	Down
Slco2B1	28	8	6	0	0	0	-6.320689033	1.97E-04	1.97E-03	Down
Slco3A1	1925	1609	1411	3036	3770	3759	0.954301528	1.11E-28	1.22E-26	UP
Slco4A1	24	18	12	31	140	91	2.123026513	1.02E-04	1.09E-03	UP
Slco5A1	0	4	5	58	97	65	4.423810337	7.95E-10	2.03E-08	UP
Slfn2	48	74	38	109	126	179	1.220916236	6.24E-04	5.33E-03	UP
Slit3	871	641	715	260	390	382	-1.260897408	9.23E-15	3.98E-13	Down
Slk	3612	3443	3093	4346	4851	4962	0.335258775	3.58E-06	5.25E-05	UP
Slmap	4844	4442	3519	3368	3867	3887	-0.341254472	9.38E-06	1.25E-04	Down
Smad6	1476	1610	1264	740	749	693	-1.135638862	1.90E-20	1.29E-18	Down
Smad9	328	398	338	227	191	279	-0.761597108	3.27E-04	3.06E-03	Down
Smarca1	570	620	544	288	276	306	-1.141882805	2.52E-12	8.48E-11	Down
Smarca2	1393	1252	1373	715	972	899	-0.793048796	2.16E-10	5.94E-09	Down
Smc2	1929	1722	1332	1359	1408	1453	-0.372271328	2.63E-04	2.54E-03	Down
Smc4	2870	3131	2013	1664	2206	1954	-0.600391946	3.14E-07	5.68E-06	Down
Smc6	5763	5518	4686	4761	4960	4833	-0.272953974	2.61E-04	2.53E-03	Down
Smim1	435	407	298	260	256	297	-0.62098547	6.01E-04	5.18E-03	Down
Smim14	3899	3458	3007	2928	2915	3037	-0.359161467	8.67E-06	1.16E-04	Down
Smoc1	276	161	177	55	69	72	-1.780399909	4.24E-10	1.14E-08	Down
Smox	151	136	112	181	332	302	0.877750818	3.92E-04	3.57E-03	UP
Smpdl3A	1033	816	804	503	613	649	-0.731636799	9.13E-09	2.07E-07	Down
Smurf1	1693	1412	1316	1767	2203	2499	0.402968742	9.69E-05	1.04E-03	UP
Smurf2	5465	4955	4304	7111	7536	7788	0.468194852	2.10E-12	7.18E-11	UP
Smyd5	375	406	279	513	606	654	0.599770004	1.98E-04	1.98E-03	UP
Snai2	5272	5457	4235	2033	2206	2362	-1.323031401	7.68E-55	2.69E-52	Down
Sncg	381	307	268	165	212	202	-0.862263789	1.01E-05	1.33E-04	Down
Sned1	824	666	582	114	130	154	-2.518419637	1.60E-49	4.43E-47	Down
Snhg18	1053	948	868	767	842	703	-0.450513599	3.04E-04	2.87E-03	Down
Snhg5	1030	895	676	1217	1313	1291	0.423943715	2.72E-04	2.62E-03	UP
Snora33	12	7	10	38	79	37	2.257060955	2.76E-04	2.65E-03	UP
Snta1	308	307	195	113	151	113	-1.236135904	2.70E-07	4.93E-06	Down
Snx10	1533	1576	1246	2141	2427	2292	0.513578244	6.88E-08	1.38E-06	UP
Snx18	6126	6513	5267	4811	5375	5768	-0.313272093	9.60E-05	1.04E-03	Down
Snx5	4917	4664	4250	5664	6103	6545	0.259456573	2.62E-04	2.53E-03	UP
Snx7	5222	4805	4505	3387	4042	3806	-0.517755933	1.84E-12	6.32E-11	Down
Socs5	3892	3901	3053	3044	3222	3488	-0.293489709	4.27E-04	3.85E-03	Down
Sorbs1	1291	1077	1045	453	571	615	-1.205208021	1.12E-22	8.83E-21	Down
Sorbs2	5376	4744	3971	3430	3926	4373	-0.405173082	2.65E-07	4.86E-06	Down
Sorbs3	863	640	683	364	576	531	-0.721898155	5.41E-06	7.62E-05	Down
Sorcs1	131	148	116	252	274	393	1.0658611	6.29E-06	8.72E-05	UP
Sort1	749	613	509	310	548	503	-0.605806234	5.52E-04	4.82E-03	Down
Sox9	1019	917	912	580	794	844	-0.515472153	8.97E-05	9.76E-04	Down
Sp7	100	61	37	3	5	13	-3.35998103	1.02E-07	2.00E-06	Down
Sparc	102795	85172	82710	62863	72408	75755	-0.502808292	9.67E-17	5.02E-15	Down
Spata6	1431	1343	1185	901	1055	930	-0.598678249	1.97E-08	4.31E-07	Down
Spcs3	2770	2680	2242	3285	3479	3736	0.30731991	1.21E-04	1.27E-03	UP
Spg20	2601	2405	2026	1904	2289	2132	-0.294432736	5.11E-04	4.51E-03	Down
Sphkap	66	7	8	0	1	2	-4.819018746	1.98E-04	1.97E-03	Down
Spon2	115	56	62	7	28	8	-2.574761388	4.89E-06	6.99E-05	Down
Spred1	7746	6468	5243	4295	5646	6048	-0.423286063	4.02E-06	5.84E-05	Down
Sprr3	65	35	47	13	9	16	-2.082992426	2.77E-04	2.66E-03	Down
Spry1	1414	1311	1228	264	295	270	-2.397864487	8.37E-82	7.55E-79	Down
Sptan1	10957	8090	8603	7111	8648	8526	-0.330081772	5.10E-05	5.85E-04	Down
Sptbn1	45502	37269	35450	24557	28274	29904	-0.657019954	6.10E-26	5.84E-24	Down
Sqle	2038	1676	1521	1069	1221	1520	-0.601208336	7.80E-08	1.55E-06	Down
Sqstm1	11955	9729	9181	25234	27759	27872	1.250974706	3.96E-90	4.85E-87	UP
Srpk1	2538	1913	1750	2560	3063	3055	0.348766784	1.57E-04	1.61E-03	UP
Srpx	202	217	136	47	97	116	-1.248507838	8.41E-05	9.20E-04	Down
Srpx2	759	636	544	417	438	578	-0.575572599	1.49E-04	1.53E-03	Down
Srxn1	1847	1683	1578	3020	3116	3252	0.73558188	3.38E-18	1.99E-16	UP
Ssbp2	787	625	637	523	357	378	-0.828130797	8.40E-06	1.13E-04	Down
Ssbp3	2983	2552	2744	1620	1925	2070	-0.712271907	2.21E-13	8.27E-12	Down
Sspn	1328	1304	1197	739	859	892	-0.770124668	2.02E-12	6.91E-11	Down
St3Gal1	2224	1765	1609	1073	1374	1598	-0.61243562	7.82E-08	1.55E-06	Down
St3Gal5	736	666	569	492	559	500	-0.484335389	3.38E-04	3.14E-03	Down
St5	724	483	591	307	370	503	-0.757843102	4.01E-05	4.74E-04	Down
St8Sia2	53	69	54	11	27	12	-1.97967487	2.16E-04	2.13E-03	Down
St8Sia4	62	68	49	9	12	11	-2.628447593	8.51E-07	1.42E-05	Down
Stag2	6682	6540	5137	4633	5502	5475	-0.375906574	4.87E-07	8.48E-06	Down
Stam	4071	4140	3192	5052	5377	5573	0.349128967	1.42E-05	1.84E-04	UP
Stap2	9	12	27	108	135	127	2.754180157	3.56E-09	8.48E-08	UP
Stard4	712	558	533	224	421	397	-0.944100857	5.53E-07	9.56E-06	Down
Stat3	2385	1832	1691	1355	1572	1452	-0.567026813	8.88E-09	2.02E-07	Down
Stc2	86	135	110	316	322	260	1.286571847	8.39E-07	1.40E-05	UP
Steap1	394	370	316	519	794	665	0.723700586	6.30E-06	8.72E-05	UP
Stip1	3921	3403	3113	4495	5271	4958	0.354856601	6.98E-07	1.19E-05	UP
Stk17B	946	973	748	2708	3066	3381	1.635601267	2.01E-61	9.56E-59	UP
Stk26	130	145	87	55	51	54	-1.307803302	1.05E-04	1.12E-03	Down
Stk4	1177	1194	1098	1721	1768	1776	0.456071385	1.27E-05	1.66E-04	UP
Stox2	2328	2106	1817	1536	1747	1900	-0.412815091	3.08E-06	4.60E-05	Down
Strn3	10944	10937	8877	8768	9390	9470	-0.295777714	2.08E-05	2.62E-04	Down
Stx11	106	150	51	386	458	530	2.030210178	7.84E-14	3.10E-12	UP
Stx2	993	872	906	659	816	726	-0.481506261	1.08E-04	1.15E-03	Down
Stx3	661	623	422	838	937	883	0.508884959	2.67E-04	2.58E-03	UP
Stx6	625	570	509	908	1040	949	0.624127939	2.80E-07	5.11E-06	UP
Stx7	3837	3609	3243	2886	3189	3284	-0.336104215	6.29E-06	8.72E-05	Down
Styk1	1146	980	836	671	915	872	-0.41189617	6.98E-04	5.84E-03	Down
Sumo1	3375	3193	2540	4625	4688	3929	0.408570204	6.15E-05	6.90E-04	UP
Sun2	1150	895	833	1288	1655	1436	0.466774434	3.30E-05	4.00E-04	UP
Supt16	3185	2686	2426	3518	3734	3692	0.262660856	7.57E-04	6.25E-03	UP
Susd2	74	40	50	151	166	193	1.501708875	1.58E-06	2.50E-05	UP
Susd6	4249	3679	3250	3251	3361	3621	-0.265240377	4.88E-04	4.33E-03	Down
Sv2B	0	33	0	0	0	0	-18.83413243	1.50E-06	2.39E-05	Down
Svep1	1580	1011	1027	434	644	733	-1.139726942	1.18E-12	4.12E-11	Down
Syap1	3452	3249	2883	2443	3071	2938	-0.328342541	4.46E-05	5.21E-04	Down
Syne3	306	265	177	57	130	119	-1.434793191	5.90E-07	1.01E-05	Down
Synpo	1851	1592	1528	852	1075	1028	-0.896536928	6.42E-19	3.97E-17	Down
Syt17	18	22	38	106	300	205	2.765920407	3.54E-11	1.06E-09	UP
Sytl2	1640	1212	1146	931	993	1096	-0.539250424	1.95E-06	3.04E-05	Down
Tacc1	1625	1461	1250	978	1137	1314	-0.482262099	6.11E-06	8.52E-05	Down
Taf15	1743	1619	1447	1985	2571	2378	0.380881414	3.46E-05	4.16E-04	UP
Taf1D	2272	2315	1844	2939	2918	2923	0.31113389	8.73E-04	7.07E-03	UP
Taf9B	175	226	175	56	138	123	-1.03468552	8.73E-04	7.07E-03	Down
Tagln	42586	41638	38480	35531	37266	33073	-0.355899969	6.15E-06	8.56E-05	Down
Tagln2	2371	2300	2167	3635	4518	4284	0.712112322	3.32E-17	1.79E-15	UP
Taldo1	2694	2579	2458	4007	4515	4586	0.613186626	1.13E-14	4.80E-13	UP
Tanc1	2798	2210	1895	1643	2173	2164	-0.345801033	6.23E-04	5.33E-03	Down
Tank	2845	2966	2384	5918	6540	6269	1.04959417	1.66E-38	2.70E-36	UP
Taok3	2386	1900	2105	1718	1967	1942	-0.330537447	7.74E-04	6.37E-03	Down
Tapbp	678	499	505	1528	1924	1984	1.549791352	7.24E-40	1.31E-37	UP
Tars	5230	4733	4461	6112	6817	6743	0.303307088	7.37E-06	1.00E-04	UP
Tatdn2	797	677	712	1103	1089	1029	0.418205528	9.93E-04	7.89E-03	UP
Tbc1D10B	641	471	441	740	882	781	0.495765649	3.46E-04	3.21E-03	UP
Tbc1D14	930	800	745	964	1242	1520	0.439926871	8.69E-04	7.05E-03	UP
Tbc1D8B	1765	1471	1083	1125	1115	1151	-0.473956013	8.48E-05	9.27E-04	Down
Tbc1D9	476	423	359	577	838	905	0.733904978	2.34E-06	3.59E-05	UP
Tbce	833	790	615	1057	1098	1081	0.396791345	7.97E-04	6.53E-03	UP
Tbl1X	6559	5547	4908	4846	5169	5176	-0.29977904	2.00E-05	2.53E-04	Down
Tbl1Xr1	1765	1791	1478	1129	1371	1600	-0.445835178	5.49E-05	6.23E-04	Down
Tbl3	295	226	206	345	462	504	0.707969214	1.23E-04	1.29E-03	UP
Tbx15	1958	1693	1636	989	1023	1096	-0.908640311	2.26E-20	1.52E-18	Down
Tbx2	414	241	273	110	91	167	-1.466705609	2.67E-08	5.72E-07	Down
Tbxa2R	50	46	41	1	7	1	-4.085910926	2.49E-07	4.59E-06	Down
Tcaf1	6215	5662	4919	3722	4417	4281	-0.578001372	2.91E-17	1.58E-15	Down
Tcaf2	682	627	536	398	500	539	-0.506416227	3.58E-04	3.29E-03	Down
Tcea3	336	356	325	228	269	212	-0.668856083	6.09E-04	5.22E-03	Down
Tcf4	4715	5110	3863	3009	3205	3600	-0.623619302	7.13E-12	2.29E-10	Down
Tcf7L1	878	654	546	376	488	379	-0.870950399	5.32E-08	1.09E-06	Down
Tcf7L2	1118	842	618	407	581	621	-0.81262417	7.28E-07	1.23E-05	Down
Tcirg1	233	212	177	343	407	440	0.793124997	1.29E-05	1.67E-04	UP
Tcta	450	451	321	261	272	293	-0.700872495	7.10E-05	7.88E-04	Down
Tead1	16564	14419	11113	10199	12134	14135	-0.345024166	8.71E-05	9.52E-04	Down
Tenm3	421	260	259	150	144	149	-1.208301203	7.62E-08	1.52E-06	Down
Tex10	1955	1748	1463	2456	2789	2532	0.453037923	3.47E-07	6.18E-06	UP
Tfpi2	290	174	157	540	475	425	1.102675344	3.43E-07	6.13E-06	UP
Tfrc	907	1014	769	1312	1424	1574	0.534625045	5.17E-06	7.33E-05	UP
Tgfb1	440	449	375	874	1070	1025	1.085178793	5.37E-17	2.86E-15	UP
Tgfb1I1	2635	1717	1852	1510	1747	1777	-0.436867113	1.17E-04	1.24E-03	Down
Tgfb2	1494	1385	1059	499	670	760	-1.173692139	6.65E-19	4.10E-17	Down
Tgfb3	2756	2499	2260	990	819	852	-1.630433631	8.85E-44	1.83E-41	Down
Tgfbi	491	395	329	213	210	233	-1.019969366	2.15E-08	4.68E-07	Down
Tgif1	2344	2395	1811	3274	3607	3458	0.519680826	6.57E-09	1.52E-07	UP
Tgoln1	7632	6780	5935	9189	10387	10640	0.429558709	3.36E-12	1.12E-10	UP
Tgs1	1383	1222	1081	1781	1780	1611	0.354391141	1.03E-03	8.09E-03	UP
Thbd	5848	5527	4955	6805	8202	8768	0.393375205	7.63E-08	1.52E-06	UP
Thbs1	217298	178077	161212	89367	119674	135375	-0.838904801	1.06E-21	7.94E-20	Down
Thbs2	4687	3637	3193	1115	2045	2002	-1.306816034	6.64E-21	4.68E-19	Down
Thra	921	695	558	363	433	424	-0.963034025	1.75E-10	4.88E-09	Down
Thsd4	433	381	203	74	131	128	-1.741852499	6.46E-11	1.88E-09	Down
Thsd7A	3150	3472	2613	4391	4424	5583	0.496030097	1.25E-06	2.03E-05	UP
Thumpd1	1448	1290	1270	1775	2041	1857	0.356139284	2.46E-04	2.40E-03	UP
Thumpd3	874	894	803	1323	1351	1130	0.423729427	1.06E-03	8.33E-03	UP
Thy1	4916	4009	3209	1887	2529	2527	-0.942869064	1.57E-21	1.16E-19	Down
Timm10	444	361	336	597	676	539	0.532160175	7.39E-04	6.12E-03	UP
Timm13	734	848	714	1125	1081	1301	0.462102103	4.99E-04	4.42E-03	UP
Timm8A1	127	103	103	263	262	208	1.004816959	4.81E-05	5.58E-04	UP
Timp1	5230	5125	4693	12332	13202	12651	1.198645825	1.40E-60	6.49E-58	UP
Timp3	114316	104673	85271	45627	50996	55279	-1.14175151	1.20E-73	8.56E-71	Down
Tinagl1	5410	4388	3983	2944	3835	3925	-0.507432059	2.93E-09	7.06E-08	Down
Tjp2	580	462	364	878	887	824	0.755564252	1.96E-07	3.66E-06	UP
Tln2	897	757	812	550	568	682	-0.602383685	9.02E-06	1.20E-04	Down
Tlr2	176	109	176	716	769	813	2.166826372	6.03E-29	6.84E-27	UP
Tlr4	827	653	661	909	1223	1105	0.45064136	2.78E-04	2.66E-03	UP
Tm4Sf1	11088	10466	9444	7369	8682	8334	-0.492083075	1.96E-14	8.11E-13	Down
Tma16	569	386	494	647	905	758	0.523070613	1.29E-03	9.78E-03	UP
Tmeff2	547	436	338	290	351	341	-0.559318626	1.04E-03	8.15E-03	Down
Tmem100	67	71	42	6	15	12	-2.593835937	2.90E-06	4.36E-05	Down
Tmem119	366	206	234	53	97	109	-1.781791081	3.47E-10	9.35E-09	Down
Tmem120A	652	410	475	713	847	844	0.507317697	7.90E-04	6.47E-03	UP
Tmem126A	2000	1659	1465	2827	2739	2533	0.530491915	2.40E-07	4.44E-06	UP
Tmem154	87	46	57	232	178	225	1.618801982	8.09E-08	1.60E-06	UP
Tmem176B	1852	1526	1422	2611	3395	3324	0.814527457	3.25E-19	2.03E-17	UP
Tmem18	799	825	584	952	1146	1188	0.432344817	5.86E-04	5.07E-03	UP
Tmem192	291	328	272	396	658	579	0.714171754	1.29E-04	1.35E-03	UP
Tmem251	322	415	408	717	678	565	0.622335728	1.23E-03	9.41E-03	UP
Tmem263	4314	4188	3881	2596	3208	3213	-0.608706756	8.99E-14	3.49E-12	Down
Tmem30A	11322	11800	8923	8613	10108	10810	-0.262156784	9.79E-04	7.80E-03	Down
Tmem37	504	452	445	351	304	275	-0.726595429	6.20E-05	6.95E-04	Down
Tmem43	2445	1845	1642	1432	1713	1737	-0.416041463	3.71E-05	4.42E-04	Down
Tmem45A	1110	989	1022	626	962	902	-0.483861086	3.98E-04	3.61E-03	Down
Tmem55A	3459	3481	2976	4772	4197	5015	0.356151487	2.25E-04	2.21E-03	UP
Tmem59	11487	10949	9677	8398	9752	9657	-0.353136497	1.83E-08	4.02E-07	Down
Tmem63B	957	723	690	1079	1219	1330	0.476102227	4.45E-05	5.19E-04	UP
Tmem64	1967	2367	1646	1428	1545	1521	-0.554892106	2.04E-06	3.16E-05	Down
Tmem88	199	170	120	56	115	68	-1.172103102	2.23E-04	2.19E-03	Down
Tmod2	216	187	232	408	441	432	0.859065414	8.23E-06	1.11E-04	UP
Tmtc1	130	171	94	28	56	44	-1.776681915	1.28E-06	2.07E-05	Down
Tmtc2	507	268	362	161	286	238	-0.876878865	2.00E-04	1.99E-03	Down
[truncated: 219 more rows]
