# Supplementary material for: Bioinformatics Analyses of the Transcriptome Reveal Ube3a-Dependent Effects on Mitochondrial-Related Pathways
Source: Int J Mol Sci. 2020 Jun 10;21(11):4156. doi: 10.3390/ijms21114156 (PMC7312912; doi:10.3390/ijms21114156)
Supplement: Supplementary file 1 [file ijms-21-04156-s001.zip › ijms-809633-suppl/SupplementaryTable5 DEG NULLcontrol vs NULLTNFa.txt]

Gene	Ube3a-/- C1_S7	Ube3a-/- C2_S8	Ube3a-/- C3_S9	Ube3a-/- TNF_S11	Ube3a-/- TNF_S12	log2FoldChange	pvalue	padj	Up/Down in Ube3a-/- TNFa treated
1190002N15Rik	2357	2311	2160	688	808	-1.657325107	3.93E-44	9.18E-42	Down
1500009L16Rik	410	349	304	580	576	0.660779148	5.32E-04	4.48E-03	Up
1810011O10Rik	288	238	170	596	721	1.465410362	3.72E-11	1.17E-09	Up
1810013L24Rik	3179	3369	2931	2522	2376	-0.415469988	1.55E-05	1.93E-04	Down
2010111I01Rik	1385	1337	1049	844	877	-0.589898847	8.12E-06	1.08E-04	Down
2210016F16Rik	729	676	549	949	974	0.517892189	5.30E-04	4.47E-03	Up
2310022B05Rik	4828	4966	3869	2591	2778	-0.806531527	8.03E-19	5.12E-17	Down
2410006H16Rik	2988	2281	2330	3454	3544	0.41583296	5.88E-04	4.88E-03	Up
2510009E07Rik	973	886	724	638	568	-0.556330003	4.35E-04	3.75E-03	Down
2610008E11Rik	2405	3026	2502	1540	1626	-0.789532792	1.19E-11	3.94E-10	Down
2810417H13Rik	434	390	301	227	240	-0.725213858	1.15E-03	8.69E-03	Down
2900026A02Rik	1742	1887	1723	1339	1454	-0.405033036	4.43E-04	3.81E-03	Down
3300005D01Rik	321	252	296	776	698	1.29247734	1.87E-10	5.33E-09	Up
3830417A13Rik	158	104	213	53	58	-1.592216901	1.45E-04	1.42E-03	Down
4930426L09Rik	32	35	33	2	5	-3.308965313	3.83E-04	3.34E-03	Down
4930548H24Rik	0	0	33	0	0	-18.69235866	2.29E-05	2.72E-04	Down
4931406C07Rik	1162	1075	938	670	824	-0.551131753	1.53E-04	1.48E-03	Down
5430416N02Rik	510	494	382	860	720	0.733297221	3.08E-05	3.54E-04	Up
5730559C18Rik	60	57	59	124	183	1.330263416	6.82E-04	5.53E-03	Up
8430436N08Rik	57	16	43	2	1	-4.753197402	3.75E-05	4.24E-04	Down
9230114K14Rik	1228	1115	939	805	741	-0.545038589	1.25E-04	1.24E-03	Down
Aars	4444	3784	3204	5206	5092	0.390651039	1.68E-04	1.61E-03	Up
Aatf	484	539	475	740	763	0.539865971	8.96E-04	7.04E-03	Up
Abat	993	823	736	528	606	-0.632359417	1.06E-04	1.07E-03	Down
Abca1	1546	1910	1365	1217	1204	-0.450824104	4.45E-04	3.82E-03	Down
Abcb1A	61	71	57	240	248	1.906675575	4.22E-09	1.02E-07	Up
Abcb1B	450	430	427	2085	1976	2.169211407	4.09E-56	1.41E-53	Up
Abcc1	2165	2450	1790	4370	4599	1.028157909	7.62E-25	7.10E-23	Up
Abcc4	452	581	413	836	680	0.612641272	9.27E-04	7.23E-03	Up
Abcc5	1776	2608	1716	1350	1291	-0.662828354	6.15E-06	8.34E-05	Down
Abcg1	98	133	45	323	277	1.68797807	3.00E-06	4.36E-05	Up
Abcg2	3369	2905	2874	2506	2319	-0.387983877	4.35E-04	3.75E-03	Down
Abi1	5110	5650	4813	6707	6689	0.319546047	1.00E-04	1.02E-03	Up
Abi2	1471	1559	1301	973	1116	-0.51493708	2.58E-05	3.03E-04	Down
Abi3Bp	378	525	336	192	191	-1.14784447	9.98E-07	1.58E-05	Down
Abl2	1880	1868	1552	2281	2408	0.362137772	4.33E-04	3.74E-03	Up
Ablim1	393	670	395	294	272	-0.816995728	6.77E-04	5.50E-03	Down
Abr	857	869	712	1128	1133	0.430838621	1.26E-03	9.41E-03	Up
Abracl	4540	4898	4380	3734	3840	-0.332756024	1.47E-04	1.43E-03	Down
Acadsb	4484	5006	4229	3205	3164	-0.569926574	1.62E-10	4.67E-09	Down
Acat1	2481	2396	2323	1823	1846	-0.4395621	3.44E-05	3.92E-04	Down
Acat2	634	682	607	450	460	-0.54428575	1.05E-03	8.03E-03	Down
Ackr3	907	980	777	589	663	-0.550361454	1.80E-04	1.71E-03	Down
Ackr4	200	136	118	2	2	-6.283083886	2.48E-14	1.10E-12	Down
Acod1	0	0	0	26	33	7.272232645	9.19E-06	1.20E-04	Up
Acot11	287	236	286	108	114	-1.339827293	2.07E-06	3.08E-05	Down
Acot13	1348	1247	1068	1725	1804	0.484979765	4.02E-05	4.51E-04	Up
Acot7	1599	1426	1386	2170	2353	0.569849702	7.28E-07	1.19E-05	Up
Acox1	2895	3192	2581	2269	2477	-0.330787239	6.40E-04	5.24E-03	Down
Acp6	330	297	259	503	503	0.722075974	2.90E-04	2.61E-03	Up
Acsbg1	12	12	0	61	99	3.317006214	4.37E-05	4.87E-04	Up
Acsl3	737	885	901	551	519	-0.709529493	5.76E-05	6.21E-04	Down
Acsl5	1025	1129	750	1589	1578	0.672099368	1.33E-06	2.04E-05	Up
Acta1	893	808	770	312	433	-1.197799275	2.52E-11	8.09E-10	Down
Acta2	87005	78819	74803	50883	56449	-0.630810143	4.61E-16	2.34E-14	Down
Actb	161491	184386	151028	114425	104861	-0.641165655	1.40E-16	7.48E-15	Down
Actg1	6844	5913	5204	4758	5033	-0.336666312	3.85E-04	3.36E-03	Down
Actg2	4760	4631	6236	1786	1929	-1.557055785	5.06E-08	1.04E-06	Down
Actn4	27906	29064	23198	16611	18953	-0.633397339	4.20E-17	2.36E-15	Down
Acvr2A	1360	1557	1400	844	861	-0.806574091	6.46E-10	1.73E-08	Down
Acyp2	1552	1652	1361	1083	1153	-0.491546945	2.54E-05	2.99E-04	Down
Adam10	7235	8715	7355	6299	6523	-0.326515189	3.08E-04	2.75E-03	Down
Adam17	1265	1745	1316	1978	2071	0.443181916	9.25E-04	7.23E-03	Up
Adam23	1693	1949	1618	1213	1250	-0.557622088	1.56E-06	2.38E-05	Down
Adamts1	8944	11591	8832	2317	2563	-2.050733258	8.45E-90	8.02E-87	Down
Adamts10	506	703	562	339	393	-0.739612796	1.72E-04	1.65E-03	Down
Adamts5	15199	17941	13685	2783	2893	-2.50394134	2.81E-192	1.42E-188	Down
Adamts7	72	114	108	307	264	1.487230499	3.35E-06	4.83E-05	Up
Adamts9	533	599	369	260	208	-1.129463823	5.27E-07	8.88E-06	Down
Adamtsl1	470	551	351	140	128	-1.80726394	1.36E-14	6.18E-13	Down
Adamtsl3	785	1191	620	166	203	-2.262676153	8.51E-24	7.56E-22	Down
Adat2	65	41	67	182	153	1.475261676	2.71E-04	2.45E-03	Up
Adcy1	302	275	209	75	97	-1.65008733	1.46E-08	3.24E-07	Down
Adcyap1R1	950	964	701	254	293	-1.713879734	3.66E-23	3.09E-21	Down
Add3	843	840	573	283	306	-1.390808474	4.73E-14	2.03E-12	Down
Adgra3	1600	1872	1457	1290	1272	-0.404022332	6.84E-04	5.54E-03	Down
Adgre5	785	1077	787	480	483	-0.919366675	6.33E-08	1.29E-06	Down
Adgrf5	229	296	242	79	107	-1.510136158	2.50E-07	4.46E-06	Down
Adgrg1	42	85	38	12	10	-2.348924137	5.70E-04	4.75E-03	Down
Adgrl2	1892	2191	1703	680	691	-1.537421427	2.14E-36	3.46E-34	Down
Adgrl4	52	77	63	19	5	-2.456538119	2.28E-04	2.11E-03	Down
Adh5	2451	2397	2148	3022	3008	0.322140655	7.54E-04	6.05E-03	Up
Adk	4672	4462	4448	2533	2656	-0.85667706	1.32E-18	8.23E-17	Down
Adm	713	758	592	490	350	-0.752031546	8.12E-05	8.46E-04	Down
Adra1B	312	321	261	118	144	-1.232707475	1.24E-06	1.92E-05	Down
Adra1D	115	79	85	2	9	-4.136115473	5.49E-10	1.49E-08	Down
Adrb2	123	230	98	43	65	-1.506594769	4.10E-04	3.56E-03	Down
Adtrp	41	7	26	521	393	4.14966687	7.63E-07	1.24E-05	Up
Afap1L2	244	125	127	43	59	-1.74181416	2.14E-05	2.56E-04	Down
Aff3	581	476	461	243	221	-1.173077416	1.60E-08	3.53E-07	Down
Afg3L2	976	1123	1086	1467	1629	0.488677261	3.76E-04	3.29E-03	Up
Agpat2	297	345	238	497	507	0.734454892	3.19E-04	2.83E-03	Up
Agrn	626	732	582	1173	1452	0.973022926	6.08E-11	1.85E-09	Up
Agtr2	91	109	66	35	2	-2.279827032	1.21E-03	9.11E-03	Down
Ahcyl1	9406	10543	8922	6571	6199	-0.639430889	1.14E-14	5.22E-13	Down
Ahi1	1211	1387	1100	899	889	-0.508957056	9.00E-05	9.27E-04	Down
Ahnak	45079	47882	40547	31744	28495	-0.609371687	2.05E-15	9.95E-14	Down
Ahr	1442	1567	1170	1033	1106	-0.424328245	7.02E-04	5.68E-03	Down
Ahsa1	1171	934	902	1442	1574	0.540072849	1.16E-04	1.16E-03	Up
Ai413582	647	456	459	311	320	-0.770858042	2.77E-04	2.50E-03	Down
Ai504432	277	331	380	136	146	-1.287552817	2.03E-06	3.03E-05	Down
Ai593442	33	113	35	2	0	-5.926962894	1.82E-06	2.73E-05	Down
Ai837181	506	437	322	602	751	0.640790767	1.12E-03	8.49E-03	Up
Aim1	144	115	156	59	36	-1.601370452	1.10E-04	1.11E-03	Down
Akap12	10492	11246	10075	6619	7181	-0.670896413	2.21E-17	1.27E-15	Down
Akr1B3	389	302	247	538	606	0.828731003	8.80E-05	9.09E-04	Up
Akr1B8	1064	1083	905	2088	2147	1.011097358	4.34E-19	2.83E-17	Up
Alcam	6744	8666	7197	4663	4662	-0.741928741	3.51E-13	1.36E-11	Down
Aldh1A1	721	717	665	421	437	-0.758992885	3.41E-06	4.89E-05	Down
Aldh1A7	875	568	811	372	426	-0.976176318	6.68E-06	9.03E-05	Down
Aldh6A1	858	997	647	512	579	-0.651232773	1.14E-04	1.14E-03	Down
Amotl2	8763	9648	7968	7049	6922	-0.378561536	1.12E-06	1.75E-05	Down
Ampd3	741	794	472	2088	2358	1.697420204	8.93E-28	9.76E-26	Up
Angpt1	293	265	233	33	75	-2.340551354	1.14E-11	3.79E-10	Down
Angptl2	1889	2376	1990	1473	1641	-0.471673222	1.26E-04	1.25E-03	Down
Angptl4	49	22	70	189	225	2.051409446	9.67E-06	1.26E-04	Up
Angptl7	324	449	299	114	92	-1.833492717	7.51E-12	2.55E-10	Down
Ank	5368	6486	4796	2774	3224	-0.93270989	4.61E-20	3.22E-18	Down
Ank3	1248	1423	1106	972	937	-0.443823245	5.99E-04	4.96E-03	Down
Ankmy2	682	662	623	446	487	-0.54235096	1.06E-03	8.12E-03	Down
Ankrd28	2480	2918	2280	4509	4576	0.782248638	4.00E-16	2.05E-14	Up
Ankrd44	666	798	606	226	251	-1.577936947	8.77E-18	5.12E-16	Down
Ankrd6	112	85	83	312	307	1.681815692	7.44E-09	1.75E-07	Up
Anln	1451	1359	1019	651	678	-0.982519214	8.20E-12	2.76E-10	Down
Ano1	305	357	313	676	720	1.052173708	9.07E-09	2.11E-07	Up
Ano3	3115	3174	2932	2369	2507	-0.385353774	5.79E-05	6.23E-04	Down
Anp32A	1918	1959	1656	1505	1473	-0.355234382	1.01E-03	7.80E-03	Down
Anxa1	53450	48359	47069	38591	38009	-0.424672783	6.67E-08	1.35E-06	Down
Anxa6	4750	4480	4204	3005	3568	-0.498084586	3.72E-07	6.41E-06	Down
Anxa7	5490	5717	4553	6613	6585	0.284693994	4.36E-04	3.75E-03	Up
Anxa8	1060	926	840	602	566	-0.736413903	1.31E-06	2.02E-05	Down
Aoc3	39	18	45	4	2	-3.577675815	3.06E-04	2.74E-03	Down
Aox1	339	417	325	150	209	-1.054209436	1.45E-05	1.82E-04	Down
Ap1S2	3838	3770	3483	2939	3113	-0.339476876	1.85E-04	1.75E-03	Down
Ap2A2	2766	2794	2179	1897	2120	-0.405272515	1.05E-04	1.06E-03	Down
Apex1	1288	1211	1024	1774	1965	0.624282547	1.44E-07	2.69E-06	Up
Aplp1	999	1066	915	737	741	-0.474731409	5.18E-04	4.38E-03	Down
Apoe	299	338	247	160	167	-0.892362285	2.94E-04	2.64E-03	Down
Appl1	3426	3703	3410	2628	2791	-0.426643744	1.09E-05	1.40E-04	Down
Aqp1	561	709	469	314	337	-0.87261831	6.99E-06	9.37E-05	Down
Aqp5	146	109	97	26	30	-2.11218395	1.77E-06	2.68E-05	Down
Arap3	8	38	18	174	191	3.058518136	4.39E-09	1.05E-07	Up
Arf6	5303	5834	4959	4609	4482	-0.286978846	7.19E-04	5.80E-03	Down
Arfip1	7399	8071	6401	6241	6159	-0.278408479	4.86E-04	4.14E-03	Down
Arhgap20	807	974	634	157	186	-2.270245793	3.75E-31	4.74E-29	Down
Arhgap22	260	167	177	386	502	1.09011363	2.47E-05	2.91E-04	Up
Arhgap23	2330	2777	2215	1759	2094	-0.38942683	6.43E-04	5.26E-03	Down
Arhgap29	5276	5433	4280	3251	3103	-0.69645501	7.85E-15	3.63E-13	Down
Arhgap42	1515	1724	1228	1193	911	-0.539401788	3.14E-04	2.80E-03	Down
Arhgap5	5588	6011	5924	5022	4350	-0.370957085	5.34E-04	4.50E-03	Down
Arhgdib	4839	4453	4038	7139	7083	0.630431675	1.74E-13	7.00E-12	Up
Arhgef18	1176	1092	873	692	701	-0.631188921	1.09E-05	1.40E-04	Down
Arhgef25	1544	1699	1272	1060	1215	-0.447883888	3.46E-04	3.05E-03	Down
Arhgef28	1263	1219	1134	868	843	-0.544206562	3.08E-05	3.54E-04	Down
Arhgef3	60	47	76	206	191	1.634503203	1.80E-05	2.21E-04	Up
Arhgef40	1426	1264	990	1757	1787	0.488977622	1.74E-04	1.66E-03	Up
Arhgef9	489	379	501	224	289	-0.895312571	1.66E-04	1.59E-03	Down
Arid5B	1631	2182	1582	1182	1246	-0.611138851	4.49E-06	6.25E-05	Down
Arl14Ep	2869	3179	2522	3919	3676	0.366246052	1.29E-04	1.28E-03	Up
Arl4C	1841	2280	1607	2697	2825	0.490034084	2.11E-05	2.53E-04	Up
Arl5A	9851	9739	7867	5498	5529	-0.775371796	1.55E-22	1.26E-20	Down
Arpc1B	8160	7069	6607	10142	10513	0.455973759	2.12E-07	3.84E-06	Up
Arpc5L	1754	1700	1369	2372	2250	0.480173417	1.46E-05	1.83E-04	Up
Arrdc3	1171	1108	1111	541	460	-1.226321141	2.11E-15	1.02E-13	Down
Arsi	16	53	58	0	3	-4.900466524	2.56E-05	3.00E-04	Down
Artn	45	69	59	10	14	-2.319956768	2.71E-04	2.45E-03	Down
Arxes2	801	865	995	375	372	-1.309461607	2.40E-12	8.59E-11	Down
Asah1	21637	23196	20630	18240	17885	-0.322264901	1.04E-05	1.34E-04	Down
Asap1	7374	7346	6434	4103	3969	-0.85247556	4.24E-26	4.26E-24	Down
Asb5	11	47	40	112	145	1.912377681	6.22E-04	5.12E-03	Up
Ascc2	1154	1142	1005	1502	1634	0.462257913	1.07E-04	1.08E-03	Up
Asna1	984	766	628	1111	1296	0.559566747	6.80E-04	5.52E-03	Up
Asns	3867	3655	3360	5634	5832	0.610940412	1.37E-12	5.05E-11	Up
Asph	4535	5737	4132	3720	3877	-0.381059239	2.20E-04	2.05E-03	Down
Aspm	320	428	283	188	184	-0.925584428	1.37E-04	1.35E-03	Down
Aspn	3384	3919	3421	813	1003	-2.029076618	1.17E-67	6.85E-65	Down
Ass1	2985	2603	2532	5655	5880	1.040835432	1.39E-26	1.45E-24	Up
Atad3A	498	497	423	689	724	0.532723249	1.14E-03	8.61E-03	Up
Ate1	2997	3227	2827	2368	2470	-0.368153054	1.04E-04	1.05E-03	Down
Atf4	6719	6184	6144	8520	8940	0.406734812	3.52E-06	5.01E-05	Up
Atf6	1544	1838	1711	2242	2603	0.458132025	2.43E-04	2.23E-03	Up
Atic	2481	2444	2329	3638	3518	0.514383235	1.80E-07	3.31E-06	Up
Atl1	443	379	230	168	189	-1.006716726	1.78E-04	1.69E-03	Down
Atl3	9792	9537	7958	6888	6642	-0.47203763	2.69E-09	6.67E-08	Down
Atoh8	633	492	437	303	303	-0.825522935	5.42E-05	5.88E-04	Down
Atp2B4	780	887	523	323	328	-1.198905522	9.24E-10	2.45E-08	Down
Atp6V0A1	1499	1480	1248	1090	1053	-0.44079652	2.65E-04	2.41E-03	Down
Atp6V0E2	192	163	92	352	412	1.326485383	3.90E-06	5.49E-05	Up
Atp6V1F	1769	1582	1493	2247	2299	0.44386832	6.55E-05	6.97E-04	Up
Atp8B2	3326	3944	2783	2375	2704	-0.442336064	5.18E-05	5.66E-04	Down
Atr	1017	1170	844	1484	1574	0.555315982	1.79E-05	2.20E-04	Up
Atxn1	1988	2458	1885	1377	1197	-0.757216207	2.26E-09	5.64E-08	Down
Aup1	1251	1261	1022	1659	1706	0.469190877	5.62E-05	6.07E-04	Up
Aurkb	129	183	125	18	56	-2.027859034	1.14E-05	1.46E-04	Down
Aw551984	187	319	226	39	45	-2.58512218	1.26E-13	5.19E-12	Down
Axl	11699	12872	9921	15515	15874	0.405059944	8.01E-08	1.59E-06	Up
B2M	20386	19730	20297	32775	36006	0.716187765	2.36E-16	1.23E-14	Up
B3Galnt1	1119	1294	1032	565	596	-1.030669098	1.77E-13	7.11E-12	Down
B3Gnt5	453	485	574	177	187	-1.53274497	3.59E-11	1.13E-09	Down
B4Galt5	1048	982	927	1491	1725	0.654651118	3.26E-07	5.71E-06	Up
B4Galt6	2417	3000	2210	1845	1860	-0.500213716	9.91E-06	1.29E-04	Down
Bace1	2025	2597	2081	1728	1768	-0.401955937	7.76E-04	6.20E-03	Down
Bach2	152	177	172	51	61	-1.632550651	3.57E-06	5.07E-05	Down
Bag2	2154	2005	1887	1359	1360	-0.617803965	3.17E-08	6.79E-07	Down
Basp1	13832	13749	12693	10118	10215	-0.451378659	1.25E-09	3.24E-08	Down
Baz1A	1404	1682	1371	2284	1904	0.449629512	4.84E-04	4.13E-03	Up
Bbx	2930	3552	2713	2405	2244	-0.442958046	3.89E-05	4.37E-04	Down
Bcat1	1975	2165	1519	3364	3334	0.788297708	7.82E-13	2.94E-11	Up
Bcl10	1841	1851	1680	2536	2606	0.472113952	3.28E-06	4.72E-05	Up
Bcl2	720	832	690	490	567	-0.548881695	6.51E-04	5.32E-03	Down
Bcl2L15	7	26	5	146	168	3.614259224	6.57E-10	1.76E-08	Up
Bcl3	41	36	29	125	166	1.995782411	3.42E-06	4.89E-05	Up
Bcl9L	681	657	578	368	416	-0.752864684	1.06E-05	1.37E-04	Down
Bex3	2506	2280	2185	1715	1534	-0.565596868	9.38E-07	1.49E-05	Down
Bgn	78253	88033	69714	60663	68469	-0.331418621	8.08E-06	1.07E-04	Down
Bicc1	1635	1993	1461	1060	1022	-0.747155987	4.46E-09	1.07E-07	Down
Bid	613	467	554	1466	1451	1.365146259	1.08E-16	5.85E-15	Up
Birc3	263	316	286	1731	1693	2.518912672	2.20E-60	9.28E-58	Up
Blvrb	667	572	531	899	850	0.520440748	1.07E-03	8.20E-03	Up
Bmi1	3420	3695	3160	2787	2659	-0.378460071	5.26E-05	5.73E-04	Down
Bmp2K	1287	1433	1196	2225	2192	0.711425037	1.45E-10	4.20E-09	Up
Bmp4	659	639	547	67	168	-2.442033475	1.89E-18	1.17E-16	Down
Bmp5	190	219	315	30	69	-2.366466049	2.84E-09	7.02E-08	Down
Bmpr1A	6307	6719	5783	4642	4372	-0.523719147	4.55E-10	1.24E-08	Down
Bmx	26	29	51	0	1	-6.227446565	1.54E-04	1.49E-03	Down
Boc	536	403	482	221	292	-0.944088735	3.83E-05	4.32E-04	Down
Bok	264	314	240	120	136	-1.136735991	1.54E-05	1.92E-04	Down
Bop1	656	732	545	904	1135	0.616937333	8.55E-05	8.86E-04	Up
Braf	2017	2696	1930	1694	1688	-0.432089896	6.14E-04	5.06E-03	Down
Brix1	2590	2702	2357	3463	3595	0.420239882	4.09E-06	5.73E-05	Up
Brpf3	711	613	513	963	1135	0.731144772	4.13E-06	5.78E-05	Up
Btg1	1070	1252	1037	1717	1745	0.580634781	1.80E-06	2.70E-05	Up
C1Qbp	2535	2109	1991	3619	3589	0.656459783	2.22E-09	5.56E-08	Up
C1Qtnf3	4527	4496	3852	1750	2073	-1.215322182	8.69E-36	1.36E-33	Down
C3	28	61	10	380	423	3.594380274	6.70E-17	3.70E-15	Up
Cacna1C	394	355	258	102	177	-1.310436763	3.57E-06	5.08E-05	Down
Cacna1G	558	515	457	171	200	-1.507642267	2.23E-13	8.83E-12	Down
Cacna1H	105	128	67	19	28	-2.122490101	1.71E-05	2.12E-04	Down
Cad	789	617	556	959	1104	0.610779639	2.07E-04	1.94E-03	Up
Cadm1	310	383	288	91	73	-2.038263264	7.02E-14	2.98E-12	Down
Calcrl	561	643	575	863	900	0.520862072	7.88E-04	6.29E-03	Up
Cald1	130986	152776	123972	113018	110696	-0.327588079	1.11E-05	1.42E-04	Down
Calr	30762	35363	32098	26057	25830	-0.387507369	3.37E-06	4.85E-05	Down
Camk1	1623	1618	1314	1159	1249	-0.38004994	1.23E-03	9.22E-03	Down
Camk1D	605	650	539	1120	1235	0.929899037	5.27E-11	1.61E-09	Up
Camk2G	2977	3542	2693	1693	1622	-0.93337306	3.42E-18	2.08E-16	Down
Camk4	181	341	232	74	79	-1.761450841	1.05E-07	2.04E-06	Down
Cap2	429	387	399	204	229	-0.957794051	1.17E-05	1.49E-04	Down
Capg	2195	1939	1712	2589	3067	0.489290754	1.71E-05	2.12E-04	Up
Car5B	730	745	559	407	495	-0.631820632	2.66E-04	2.41E-03	Down
Car6	106	96	120	323	302	1.48201932	3.50E-07	6.07E-06	Up
Car8	1113	1231	992	644	734	-0.737642271	9.24E-08	1.81E-06	Down
Carhsp1	3193	3322	2575	4009	4139	0.383525721	2.85E-05	3.30E-04	Up
Cars	1718	1832	1853	2821	3003	0.637271525	4.22E-08	8.84E-07	Up
Casc4	5037	5578	4662	3970	4263	-0.355019195	3.03E-05	3.50E-04	Down
Casp12	627	709	545	366	251	-1.06377161	2.54E-07	4.52E-06	Down
Casp4	56	90	18	344	391	2.738734571	3.74E-11	1.17E-09	Up
Casp8	668	716	578	1022	1175	0.701260928	1.08E-06	1.70E-05	Up
Cav1	25452	25347	23268	12593	12489	-1.027143326	1.51E-46	3.70E-44	Down
Cav2	4766	4818	4071	3245	2889	-0.614869147	7.28E-11	2.19E-09	Down
Cbr2	325	276	219	130	107	-1.24549345	7.56E-06	1.01E-04	Down
Cbr3	632	428	329	668	928	0.745326094	1.03E-03	7.95E-03	Up
Cbx6	2612	3110	2454	2077	2306	-0.361459273	6.49E-04	5.31E-03	Down
Ccbe1	163	245	189	715	708	1.79042877	1.39E-16	7.43E-15	Up
Ccdc122	824	891	793	1755	1696	0.996191983	2.34E-15	1.12E-13	Up
Ccdc137	697	603	580	1021	994	0.635841622	2.85E-05	3.30E-04	Up
Ccdc34	2830	2791	2593	1849	1630	-0.703478718	1.25E-10	3.66E-09	Down
Ccdc80	10723	12474	9604	5731	6335	-0.903274338	1.62E-26	1.68E-24	Down
Ccdc86	493	457	370	882	834	0.920340288	3.24E-08	6.93E-07	Up
Ccl2	4346	3906	3872	58475	58969	3.809367012	0.00E+00	0.00E+00	Up
Ccl20	1276	908	996	4937	5143	2.197360276	2.98E-61	1.37E-58	Up
Ccl5	10	2	0	1163	1516	8.380798194	6.79E-09	1.60E-07	Up
Ccl7	2367	2243	2263	14315	16369	2.688898678	3.53E-182	1.34E-178	Up
Ccl8	5	14	11	109	73	3.13729583	1.32E-06	2.03E-05	Up
Ccl9	42	74	62	701	710	3.520103664	2.82E-41	5.95E-39	Up
Ccna2	612	814	455	339	291	-1.024714512	1.86E-06	2.79E-05	Down
Ccnb1	384	447	316	117	189	-1.366606021	1.14E-07	2.17E-06	Down
Ccnd2	67375	69595	51490	44617	43394	-0.554067665	3.96E-12	1.39E-10	Down
Ccnd3	2836	2773	2330	1648	2000	-0.58456428	8.60E-08	1.70E-06	Down
Ccni	5345	5537	4931	4429	4658	-0.263976551	1.29E-03	9.59E-03	Down
Ccr3	5	0	2	87	58	4.910038719	7.80E-08	1.55E-06	Up
Cct3	6235	6150	5017	7293	7989	0.352017583	1.71E-05	2.12E-04	Up
Cct5	7172	6839	6196	8807	9041	0.356972053	4.54E-06	6.32E-05	Up
Cd109	3718	4610	3542	2841	2993	-0.485577664	1.96E-06	2.94E-05	Down
Cd248	1780	1940	1526	474	588	-1.765958784	7.22E-40	1.50E-37	Down
Cd24A	4324	4050	3830	3030	2844	-0.519568284	6.49E-08	1.32E-06	Down
Cd34	602	548	448	1555	1487	1.470317384	1.38E-24	1.28E-22	Up
Cd40	48	3	29	146	114	2.219978359	1.17E-03	8.84E-03	Up
Cd44	26771	32103	23006	44269	44956	0.667180697	2.53E-15	1.21E-13	Up
Cd47	2384	2544	2104	3677	3446	0.557793233	7.14E-09	1.68E-07	Up
Cd59A	1943	1814	1494	1174	1196	-0.607170423	2.73E-07	4.84E-06	Down
Cd63	7985	7767	7373	9356	11273	0.367090994	5.14E-05	5.61E-04	Up
Cd81	11965	12175	9669	8688	9457	-0.357582822	3.65E-06	5.17E-05	Down
Cd82	226	264	243	643	603	1.299162781	1.27E-10	3.70E-09	Up
Cdc20	287	215	261	108	129	-1.160432813	6.11E-05	6.54E-04	Down
Cdc34	1834	1595	1271	2002	2641	0.522757736	1.63E-04	1.57E-03	Up
Cdc37	3673	3548	3094	4849	5252	0.506745035	5.08E-09	1.21E-07	Up
Cdc42Bpa	5741	6056	5270	4648	4412	-0.376576818	7.62E-06	1.02E-04	Down
Cdc42Ep2	208	214	124	80	78	-1.235988385	2.78E-04	2.50E-03	Down
Cdc42Ep5	109	57	48	295	305	2.034769507	1.08E-08	2.48E-07	Up
Cdh2	5498	6521	5424	4721	4399	-0.398032641	2.67E-05	3.12E-04	Down
Cdh3	177	230	138	82	76	-1.236681759	2.17E-04	2.03E-03	Down
Cdk14	2557	2467	2340	1720	1720	-0.563919526	7.03E-08	1.41E-06	Down
Cdk15	77	77	101	33	23	-1.665084683	9.56E-04	7.41E-03	Down
Cdk6	750	686	634	1624	1643	1.194538559	8.64E-20	5.94E-18	Up
Cdkn1A	22449	22421	17189	17401	17941	-0.269559413	5.78E-04	4.81E-03	Down
Cdkn1C	1001	847	717	391	396	-1.163562609	4.66E-12	1.62E-10	Down
Cdkn2B	3987	3569	3338	2902	3115	-0.321141152	9.56E-04	7.41E-03	Down
Cdo1	301	354	326	73	57	-2.381495398	3.79E-17	2.14E-15	Down
Cdon	491	569	468	152	197	-1.594972094	7.59E-14	3.21E-12	Down
Cebpz	3045	3390	3118	4642	4077	0.402744445	1.47E-04	1.43E-03	Up
Cemip	5294	6607	5214	4220	4517	-0.432315139	9.18E-06	1.20E-04	Down
Cenpa	349	346	294	130	171	-1.180159517	1.54E-06	2.34E-05	Down
Cenpe	817	1202	926	464	466	-1.125651164	1.94E-10	5.52E-09	Down
Cenpf	782	918	667	583	544	-0.527277685	1.00E-03	7.77E-03	Down
Cenph	272	309	282	163	164	-0.86666082	4.90E-04	4.17E-03	Down
Cenpq	260	238	361	131	168	-1.011670347	8.53E-04	6.75E-03	Down
Cep162	301	438	405	713	705	0.839374525	5.04E-05	5.51E-04	Up
Cetn4	336	286	280	147	176	-0.948247582	1.54E-04	1.49E-03	Down
Cfh	1190	1496	1386	799	738	-0.873816733	7.60E-09	1.78E-07	Down
Cflar	6537	5862	5122	7734	7370	0.325302994	2.85E-04	2.57E-03	Up
Cggbp1	6380	6662	5633	4610	4619	-0.478931309	1.21E-09	3.14E-08	Down
Ch25H	666	524	464	2021	2215	1.896050834	1.31E-38	2.65E-36	Up
Chac1	453	417	389	647	824	0.757913425	2.46E-05	2.91E-04	Up
Chchd4	457	469	373	724	827	0.795045544	2.01E-06	3.00E-05	Up
Chd3	3854	3963	2678	2608	2566	-0.472479035	4.14E-05	4.63E-04	Down
Chd6	1526	1856	1596	1219	1330	-0.431527694	6.17E-04	5.09E-03	Down
Chd9	1831	2168	1729	1377	1404	-0.503952256	1.14E-05	1.46E-04	Down
Chl1	131	38	39	18	4	-2.677234071	4.32E-04	3.73E-03	Down
Chn2	55	53	46	6	7	-3.029352168	2.42E-05	2.86E-04	Down
Chp1	6549	6774	6083	5308	4853	-0.397139505	5.15E-06	7.12E-05	Down
Chpt1	3055	3488	3229	2274	2420	-0.525994461	7.57E-07	1.24E-05	Down
Chst1	336	441	352	189	194	-1.022620398	9.24E-06	1.21E-04	Down
Chst12	829	770	802	531	585	-0.575449397	3.59E-04	3.16E-03	Down
Chst2	923	1020	872	511	531	-0.897498052	1.07E-09	2.82E-08	Down
Cib1	475	398	484	758	713	0.642972991	7.42E-04	5.96E-03	Up
Cirh1A	1598	1727	1577	2462	2683	0.603072734	2.46E-08	5.34E-07	Up
Cited2	8802	9945	7961	11628	12384	0.3850406	6.51E-07	1.08E-05	Up
Ckap2	1047	1259	818	706	777	-0.528825747	6.57E-04	5.37E-03	Down
Ckap2L	392	555	398	154	156	-1.576457432	1.35E-11	4.42E-10	Down
Ckap4	10902	13005	11208	8397	9024	-0.477005991	6.48E-08	1.31E-06	Down
Ckb	1444	1610	1096	833	928	-0.691697702	6.86E-07	1.13E-05	Down
Clec14A	89	114	89	10	17	-2.899888881	3.93E-08	8.30E-07	Down
Clec4D	44	33	31	157	112	1.858621051	3.35E-05	3.84E-04	Up
Clec4E	2	3	0	52	86	5.341757509	4.50E-08	9.34E-07	Up
Clic1	2514	2372	2105	3006	3123	0.347202156	3.28E-04	2.91E-03	Up
Clmp	487	614	393	308	335	-0.670204815	1.05E-03	8.06E-03	Down
Cltc	27288	30441	24229	23745	23086	-0.267414544	2.39E-04	2.20E-03	Down
Cluh	824	969	555	1165	1187	0.554278845	1.03E-03	7.95E-03	Up
Cmtm3	2552	2271	1949	2932	3472	0.457433426	3.75E-05	4.24E-04	Up
Cmtm4	3387	3405	2763	4060	4637	0.403169452	1.50E-05	1.87E-04	Up
Cmtr2	351	266	231	492	536	0.818449066	1.69E-04	1.62E-03	Up
Cnbp	17470	16729	15030	20786	19677	0.254297072	7.17E-04	5.78E-03	Up
Cndp2	675	730	494	1088	1144	0.778835683	4.30E-07	7.33E-06	Up
Cnn1	4174	3799	3316	1672	1723	-1.195013203	2.09E-33	2.99E-31	Down
Cnn2	17151	15981	11723	9500	9995	-0.656751372	1.28E-11	4.21E-10	Down
Cnn3	11255	11742	9702	7577	7689	-0.560076431	9.84E-15	4.53E-13	Down
Cntln	610	691	688	488	416	-0.606635195	1.02E-03	7.86E-03	Down
Cobl	912	951	902	324	363	-1.476956411	3.60E-20	2.56E-18	Down
Col11A1	4443	6156	4788	2455	2355	-1.139490926	8.35E-22	6.64E-20	Down
Col12A1	17266	23886	17941	10776	11119	-0.893372882	8.49E-18	4.98E-16	Down
Col14A1	137	193	204	69	77	-1.348431943	1.41E-04	1.38E-03	Down
Col1A1	34923	43534	36700	16463	17688	-1.219011658	2.32E-42	5.11E-40	Down
Col1A2	35847	49250	35085	23028	25923	-0.755181739	2.53E-13	9.90E-12	Down
Col22A1	14	20	24	140	154	2.863361731	3.33E-09	8.10E-08	Up
Col24A1	98	281	113	59	60	-1.488530253	8.71E-04	6.87E-03	Down
Col25A1	35	83	52	6	8	-3.062217108	2.54E-05	2.98E-04	Down
Col28A1	221	234	204	76	91	-1.445534264	1.22E-06	1.89E-05	Down
Col2A1	616	657	530	270	399	-0.894360825	7.46E-06	9.97E-05	Down
Col3A1	7645	9537	6970	2231	2454	-1.825063035	9.17E-75	6.63E-72	Down
Col4A1	12102	14943	11601	7985	9299	-0.623134923	2.67E-11	8.49E-10	Down
Col4A2	5742	6982	5029	4068	5112	-0.410985563	1.61E-04	1.55E-03	Down
Col4A5	5034	6213	4906	4123	4409	-0.382972601	7.12E-05	7.53E-04	Down
Col5A1	9537	12650	10379	5390	6370	-0.935480777	7.58E-18	4.49E-16	Down
Col5A2	18410	23815	18276	13950	15994	-0.476900082	7.35E-07	1.20E-05	Down
Col5A3	62	62	72	184	221	1.571492133	8.25E-06	1.09E-04	Up
Col6A2	840	1167	755	314	538	-1.156237023	6.32E-08	1.29E-06	Down
Col6A3	1103	1706	1199	372	435	-1.772816642	1.75E-23	1.50E-21	Down
Col8A1	17289	22426	18132	12760	12902	-0.635954264	2.19E-11	7.08E-10	Down
Col8A2	69	110	109	13	12	-3.000915634	4.91E-08	1.01E-06	Down
Colec12	1817	2254	1804	1107	1191	-0.817049976	2.64E-11	8.44E-10	Down
Copg1	4784	5231	4141	3760	3706	-0.382713468	1.02E-05	1.32E-04	Down
Cp	814	879	881	1551	1460	0.75699165	7.50E-08	1.50E-06	Up
Cpa6	702	733	778	389	379	-0.998733938	2.40E-08	5.22E-07	Down
Cpeb2	2652	2820	2285	1871	1989	-0.468007173	2.05E-06	3.05E-05	Down
Cped1	1637	1702	1156	698	707	-1.130770833	1.84E-15	8.98E-14	Down
Cplx2	484	677	394	309	273	-0.866923557	9.39E-05	9.61E-04	Down
Cpne3	5728	5578	4786	4619	4403	-0.295937468	4.90E-04	4.17E-03	Down
Cpsf3L	557	485	470	783	780	0.583031336	4.12E-04	3.57E-03	Up
Cpt1A	1260	1493	1354	767	1017	-0.672857757	8.01E-06	1.06E-04	Down
Crabp2	274	315	258	46	58	-2.489598664	6.21E-17	3.44E-15	Down
Crct1	72	48	73	157	168	1.273021115	1.13E-03	8.55E-03	Up
Creb3L1	1273	1084	908	706	848	-0.531445289	4.88E-04	4.15E-03	Down
Creb3L2	2555	2993	2370	1943	2033	-0.455135504	1.16E-05	1.48E-04	Down
Crebl2	639	623	531	346	370	-0.786371301	6.90E-06	9.27E-05	Down
Crebrf	1625	1853	1732	1184	1144	-0.62970999	6.17E-07	1.03E-05	Down
Crim1	7945	9994	7146	5880	6282	-0.502346221	2.39E-07	4.27E-06	Down
Crispld1	38	40	27	194	151	2.26390648	3.68E-08	7.82E-07	Up
Crispld2	183	178	140	41	51	-1.904969573	1.10E-07	2.11E-06	Down
Crlf1	4075	3815	3119	2686	3271	-0.346947071	1.09E-03	8.31E-03	Down
Crmp1	211	266	250	382	486	0.784245727	7.94E-04	6.32E-03	Up
Cryab	7030	6587	6702	5134	5216	-0.442069307	1.78E-06	2.69E-05	Down
Crybg3	856	876	897	629	514	-0.669954842	7.25E-05	7.64E-04	Down
Csf1	11734	13229	10915	36193	39859	1.620750401	1.50E-104	2.29E-101	Up
Csgalnact1	658	643	396	87	149	-2.298936865	9.05E-19	5.72E-17	Down
Csgalnact2	4013	4121	3370	2995	3108	-0.375281894	1.83E-05	2.24E-04	Down
Cspp1	937	1071	1096	798	680	-0.540987576	1.01E-03	7.80E-03	Down
Csrp1	6259	6006	4947	3642	3484	-0.731391156	1.84E-16	9.68E-15	Down
Ctdnep1	1274	1065	800	1494	1524	0.489109372	1.08E-03	8.28E-03	Up
Ctdsp2	2058	2064	1354	1162	1311	-0.599009847	1.99E-05	2.40E-04	Down
Ctdspl	670	820	732	387	330	-1.097116145	1.84E-09	4.69E-08	Down
Ctgf	42131	44767	37637	27839	33763	-0.479620426	2.39E-09	5.94E-08	Down
Cthrc1	1289	1297	1349	611	693	-1.065329694	2.45E-13	9.63E-12	Down
Ctnna1	11387	12309	10044	9400	9747	-0.278698018	1.25E-04	1.24E-03	Down
Ctnna2	314	260	273	127	153	-1.066139894	5.30E-05	5.77E-04	Down
Ctnnal1	861	722	694	402	401	-0.967674219	1.29E-08	2.92E-07	Down
Ctnnd1	7800	8508	6636	5432	5894	-0.47845079	4.27E-09	1.03E-07	Down
Ctps	3276	3510	2863	4835	4905	0.552508058	1.15E-10	3.38E-09	Up
Cttnbp2Nl	3575	4113	3153	4884	5066	0.416693145	4.54E-06	6.32E-05	Up
Cx3Cl1	256	343	289	551	669	0.991097294	1.79E-06	2.70E-05	Up
Cxcl1	49	38	102	703	783	3.462623109	3.18E-08	6.80E-07	Up
Cxcl10	4	15	16	626	654	5.721516579	1.96E-56	7.27E-54	Up
Cxcl12	22326	23005	19591	12518	13138	-0.802073525	8.41E-33	1.17E-30	Down
Cxcl14	3495	3014	2703	716	840	-2.028719081	2.39E-64	1.21E-61	Down
Cxcl16	184	181	115	2123	2108	3.686611354	2.01E-112	3.39E-109	Up
Cxcl2	2	1	0	210	198	7.631131012	3.69E-16	1.91E-14	Up
Cxcl5	241	422	327	1150	1221	1.794624371	2.74E-18	1.68E-16	Up
Cxcl9	0	0	0	45	60	8.10333954	2.51E-08	5.44E-07	Up
Cxxc5	2728	2908	2525	1279	1397	-1.073048849	1.40E-25	1.35E-23	Down
Cyb5R1	1645	1676	1258	2313	2288	0.55020706	1.09E-06	1.72E-05	Up
Cybb	34	58	54	207	240	2.14148941	1.46E-08	3.24E-07	Up
Cycs	1264	1149	980	1637	1610	0.476344917	1.19E-04	1.19E-03	Up
Cyld	3148	3628	2983	4249	4133	0.31857869	6.84E-04	5.54E-03	Up
Cyp1B1	35704	44136	34779	31947	32376	-0.294913297	4.12E-04	3.57E-03	Down
Cyp26B1	438	469	318	198	263	-0.866034522	1.52E-04	1.47E-03	Down
Cyp51	3489	3904	2911	1749	1977	-0.926330249	3.73E-19	2.45E-17	Down
Cyr61	11251	12339	10032	8692	9522	-0.346342542	5.28E-06	7.26E-05	Down
Cyth3	1386	1646	1217	1987	2244	0.534436179	7.82E-06	1.04E-04	Up
Daam1	1627	1727	1395	3060	2890	0.865460001	7.55E-17	4.13E-15	Up
Daam2	336	290	269	60	144	-1.603971815	1.15E-06	1.79E-05	Down
Dab2	2427	2978	2338	1742	1903	-0.548977196	8.17E-07	1.32E-05	Down
Dab2Ip	1550	1710	1434	1040	1128	-0.577747691	1.08E-06	1.69E-05	Down
Dact1	120	123	106	25	25	-2.265886817	2.33E-07	4.18E-06	Down
Dact3	625	672	537	268	395	-0.931635342	2.82E-06	4.11E-05	Down
Dag1	2738	3323	2164	1660	1947	-0.643737555	3.59E-07	6.21E-06	Down
Dap	8476	7108	7444	5392	5688	-0.524032949	1.56E-07	2.89E-06	Down
Dbp	242	194	138	96	90	-1.07673033	1.03E-03	7.96E-03	Down
Dcaf12L1	812	938	816	259	312	-1.634389462	1.75E-21	1.37E-19	Down
Dcaf6	1536	1555	1287	1144	1122	-0.410656343	5.13E-04	4.34E-03	Down
Dclk1	3054	3620	2510	5065	4443	0.596144334	9.76E-08	1.90E-06	Up
Dctd	420	409	302	665	688	0.802299857	9.89E-06	1.28E-04	Up
Dcun1D2	549	513	379	734	797	0.631306069	2.68E-04	2.43E-03	Up
Ddah2	854	1008	781	514	602	-0.705425542	5.84E-06	7.96E-05	Down
Ddx21	5256	5538	4827	7873	7541	0.517683944	1.69E-10	4.86E-09	Up
Ddx27	995	1120	910	1411	1590	0.525857745	3.02E-05	3.49E-04	Up
Ddx31	272	241	234	485	430	0.828708849	1.25E-04	1.24E-03	Up
Ddx39	1767	1614	1477	2329	2631	0.565394622	3.23E-07	5.67E-06	Up
Ddx58	990	1047	837	1499	1444	0.57464268	4.30E-06	6.00E-05	Up
Dennd5B	524	607	550	362	371	-0.6642023	3.01E-04	2.70E-03	Down
Denr	2485	2690	2458	5715	5998	1.151339748	6.05E-36	9.68E-34	Up
Dhrs3	237	287	220	18	19	-3.790074722	3.21E-24	2.92E-22	Down
Dhx9	7148	7216	6301	8661	8837	0.296849516	6.61E-05	7.03E-04	Up
Diablo	622	601	501	858	854	0.529559828	5.25E-04	4.43E-03	Up
Diaph3	716	716	539	388	374	-0.82744982	2.14E-06	3.17E-05	Down
Dirc2	1439	1236	1255	924	966	-0.523397445	1.13E-04	1.14E-03	Down
Dis3	1109	1138	1007	1784	1600	0.593921542	1.62E-06	2.46E-05	Up
Dixdc1	343	375	306	166	171	-1.064920304	4.11E-06	5.75E-05	Down
Dkc1	1558	1703	1419	3022	2662	0.819619521	2.07E-13	8.19E-12	Up
Dkk2	1944	1917	1990	1198	1004	-0.878523748	9.55E-11	2.83E-09	Down
Dkk3	3360	3788	2820	1357	1497	-1.262924946	3.23E-33	4.58E-31	Down
Dlc1	4167	4143	3699	3331	3485	-0.281249217	1.14E-03	8.61E-03	Down
Dlg1	7303	7975	6509	4973	5331	-0.542131454	8.92E-12	2.98E-10	Down
Dlg3	1500	1776	1534	1016	1111	-0.642925182	3.54E-07	6.14E-06	Down
Dlg5	2780	3255	2243	2003	2155	-0.44902238	7.03E-05	7.44E-04	Down
Dlk2	63	82	47	19	14	-1.987516634	7.27E-04	5.85E-03	Down
Dlx2	313	427	470	196	210	-1.054421756	4.17E-05	4.66E-04	Down
Dmd	1846	2401	1703	1072	1196	-0.8500002	8.92E-11	2.66E-09	Down
Dmpk	2184	2407	2029	754	870	-1.491344361	1.80E-37	3.25E-35	Down
Dmrta1	15	22	36	0	3	-4.11368111	1.31E-03	9.75E-03	Down
Dnah7B	58	45	58	12	11	-2.282082053	4.42E-04	3.81E-03	Down
Dnajc11	953	1038	800	1312	1254	0.420324476	1.33E-03	9.84E-03	Up
Dnajc2	3294	3658	3345	5036	4223	0.382005922	4.87E-04	4.15E-03	Up
Dnajc3	7205	8432	7203	5706	5574	-0.481809549	5.63E-08	1.15E-06	Down
Dnal1	1854	2208	1610	1291	1411	-0.528281155	1.09E-05	1.40E-04	Down
Dner	556	771	523	300	413	-0.835016711	5.53E-05	5.99E-04	Down
Dnm3Os	3661	7170	5206	1744	1819	-1.63393347	7.24E-07	1.19E-05	Down
Dnttip2	2854	2922	2976	3987	3726	0.348238987	1.32E-03	9.82E-03	Up
Dok1	725	704	646	436	464	-0.670112466	3.83E-05	4.32E-04	Down
Dph5	366	399	359	701	631	0.780834775	1.59E-05	1.98E-04	Up
Dpy19L1	2879	3327	2579	4329	4539	0.553315596	3.58E-09	8.69E-08	Up
Dpy19L3	1033	1415	994	848	775	-0.541406642	5.25E-04	4.43E-03	Down
Dpysl2	1710	2255	1643	1156	1229	-0.692899571	1.19E-07	2.26E-06	Down
Dpysl3	15146	15759	12303	10040	9792	-0.581625258	3.13E-14	1.38E-12	Down
Dram1	347	323	230	640	650	1.065125817	7.38E-08	1.48E-06	Up
Drg1	2000	1892	1680	2449	2544	0.378702246	2.18E-04	2.03E-03	Up
Dse	3175	3245	2838	2485	2522	-0.350093984	1.38E-04	1.36E-03	Down
Dsp	95	132	235	58	40	-1.736902426	1.94E-04	1.83E-03	Down
Dthd1	10	22	17	145	89	2.794711738	5.77E-07	9.69E-06	Up
Dtx3L	176	160	125	361	277	1.014235424	1.80E-04	1.71E-03	Up
Dtx4	52	100	62	246	289	1.863609387	7.13E-08	1.43E-06	Up
Dusp1	1723	1659	1499	1034	1117	-0.64657303	3.55E-08	7.55E-07	Down
Dusp10	249	316	262	476	529	0.816362306	9.14E-05	9.41E-04	Up
Dusp16	566	558	515	802	826	0.525210767	7.19E-04	5.80E-03	Up
Dusp9	19	9	8	57	92	2.590727347	1.13E-04	1.13E-03	Up
Dynlrb1	9361	7602	7978	6210	6364	-0.455868926	7.90E-06	1.05E-04	Down
Dyrk3	64	96	94	207	190	1.172360746	8.46E-04	6.71E-03	Up
Dzip1	1433	1556	1133	1080	1040	-0.415298274	1.29E-03	9.57E-03	Down
E130307A14Rik	53	53	89	14	16	-2.194648183	3.51E-04	3.09E-03	Down
E2F6	2251	2384	2152	1493	1586	-0.606028301	1.07E-08	2.45E-07	Down
Eaf1	1959	2125	1520	3270	3908	0.899680286	2.83E-15	1.34E-13	Up
Ebf1	776	1366	772	472	542	-0.975240797	2.82E-06	4.11E-05	Down
Ebf2	444	475	271	91	116	-1.972055347	2.74E-13	1.07E-11	Down
Ebf3	392	475	284	188	223	-0.937278307	9.51E-05	9.70E-04	Down
Ebna1Bp2	2046	1629	1699	2486	2599	0.453126457	2.48E-04	2.27E-03	Up
Ecscr	123	146	124	346	288	1.2279088	5.85E-06	7.96E-05	Up
Ect2	550	642	508	317	282	-0.964684817	3.32E-07	5.80E-06	Down
Edem3	3568	4149	3659	3052	3209	-0.327617445	9.35E-04	7.29E-03	Down
Edf1	2200	1508	1489	2859	2894	0.684954049	2.25E-06	3.33E-05	Up
Edil3	817	1024	737	359	540	-0.981419195	2.20E-07	3.96E-06	Down
Ednra	272	243	163	72	52	-1.898970318	1.44E-08	3.21E-07	Down
Ednrb	155	241	146	19	36	-2.758309965	2.88E-11	9.14E-10	Down
Eef1D	2885	2547	2449	3389	3478	0.336093177	9.12E-04	7.15E-03	Up
Eef1E1	1814	1887	1718	2469	2521	0.415657516	5.50E-05	5.96E-04	Up
Eef2K	861	684	741	402	515	-0.788489129	1.81E-05	2.22E-04	Down
Efcab3	0	0	0	22	16	6.64324516	3.29E-04	2.91E-03	Up
Efemp1	24614	28482	24890	13453	13300	-1.008591556	1.83E-35	2.84E-33	Down
Efna3	417	396	316	124	181	-1.349800152	4.54E-08	9.43E-07	Down
Efnb1	1204	1384	1163	859	947	-0.51860114	7.57E-05	7.94E-04	Down
Efnb2	3098	3976	2760	2261	2398	-0.534640975	3.17E-06	4.59E-05	Down
Efs	213	118	155	74	60	-1.326081335	5.21E-04	4.40E-03	Down
Egfl6	60	69	33	10	7	-2.691630213	1.21E-04	1.21E-03	Down
Egln3	89	109	115	233	220	1.060613653	7.91E-04	6.30E-03	Up
Egr1	1952	2123	1687	1292	1404	-0.556573011	4.85E-07	8.20E-06	Down
Egr3	22	23	35	2	2	-3.811144927	6.38E-04	5.23E-03	Down
Ehbp1	1255	1373	1112	814	775	-0.695375167	9.77E-08	1.90E-06	Down
Ehd2	4757	5111	3690	2665	2925	-0.734801404	1.52E-13	6.14E-12	Down
Eif1Ad	514	517	385	664	792	0.581888833	8.14E-04	6.47E-03	Up
Eif2B2	652	497	491	914	788	0.591549508	9.46E-04	7.35E-03	Up
Eif2B3	816	774	671	1224	1197	0.637177918	2.69E-06	3.94E-05	Up
Eif2S1	5023	5068	4639	6379	6467	0.337401532	3.59E-05	4.08E-04	Up
Eif3B	3594	3301	2656	4201	4376	0.386412828	9.22E-05	9.47E-04	Up
Eif3C	12896	13125	11190	15514	15249	0.263643699	1.77E-04	1.69E-03	Up
Eif4Ebp1	2564	1927	1935	3243	3661	0.638251968	4.96E-07	8.38E-06	Up
Eif5A	12622	11090	8975	15089	16335	0.48495635	1.77E-07	3.25E-06	Up
Eif6	1022	765	876	1444	1793	0.809845102	4.14E-07	7.11E-06	Up
Elac2	320	385	271	579	528	0.72596824	2.52E-04	2.31E-03	Up
Ell2	1975	2187	1897	5659	5450	1.411003084	6.85E-51	1.89E-48	Up
Eln	25	36	37	0	5	-3.779482581	3.87E-04	3.37E-03	Down
Elovl5	2128	2512	2063	1743	1528	-0.496325494	2.73E-05	3.18E-04	Down
Elovl6	1450	1576	1279	1011	957	-0.589664309	1.64E-06	2.48E-05	Down
Emb	549	752	642	318	379	-0.947057272	1.47E-06	2.24E-05	Down
Emc6	1722	1352	1123	1982	1993	0.46466027	8.91E-04	7.01E-03	Up
Emg1	1011	1000	817	1311	1491	0.525489987	4.58E-05	5.09E-04	Up
Emilin1	872	815	753	487	638	-0.583687159	4.08E-04	3.54E-03	Down
Emp1	39626	40738	33609	27776	27434	-0.506224717	3.18E-14	1.40E-12	Down
Emp2	3371	3113	2451	3856	3920	0.342219581	8.05E-04	6.40E-03	Up
Endod1	679	821	510	962	1035	0.538331507	1.13E-03	8.56E-03	Up
Enpp2	62	140	98	510	512	2.305651139	1.78E-14	7.97E-13	Up
Enpp4	255	295	247	533	435	0.819412073	1.38E-04	1.36E-03	Up
Epas1	495	595	389	269	197	-1.116616147	8.86E-07	1.42E-05	Down
Epb41L3	5598	6272	5071	4839	4563	-0.309986835	3.75E-04	3.29E-03	Down
Epb41L4B	140	118	211	45	52	-1.767873506	2.17E-05	2.60E-04	Down
Epha3	334	452	425	82	52	-2.643168627	9.53E-20	6.52E-18	Down
Epha7	452	587	534	189	269	-1.251886159	3.10E-08	6.65E-07	Down
Ephb2	231	321	225	147	103	-1.09065795	2.07E-04	1.94E-03	Down
Ephx1	5366	5699	4616	3223	3830	-0.614877391	3.01E-11	9.51E-10	Down
Epm2Aip1	4151	4797	4087	3153	3310	-0.476526418	3.45E-07	6.01E-06	Down
Eps8	3363	3256	2796	1979	2132	-0.657778534	6.64E-12	2.27E-10	Down
Erap1	313	311	416	993	863	1.355623135	1.95E-10	5.53E-09	Up
Erbb4	27	34	58	4	3	-3.584385469	8.54E-05	8.85E-04	Down
Ereg	2575	2804	2472	3930	4128	0.572564058	7.23E-10	1.92E-08	Up
Erh	781	716	614	1181	997	0.58606059	1.26E-04	1.24E-03	Up
Ern1	486	669	594	1217	1267	1.03776174	5.75E-10	1.55E-08	Up
Erp29	2720	2635	2621	1989	2050	-0.45003717	2.30E-05	2.74E-04	Down
Errfi1	1540	1530	1431	3015	2991	0.950707619	7.41E-20	5.14E-18	Up
Esd	19341	16745	16790	30111	29320	0.702223473	6.64E-16	3.33E-14	Up
Esyt2	9618	11072	8904	7081	7244	-0.508261842	2.34E-10	6.55E-09	Down
Etl4	620	623	595	321	299	-1.03385532	1.23E-08	2.80E-07	Down
Ets1	1791	1959	1673	3461	3167	0.827255711	1.98E-15	9.64E-14	Up
Ets2	630	668	482	960	1115	0.763729903	8.66E-07	1.39E-05	Up
Etv1	494	488	321	193	176	-1.270573693	4.03E-08	8.50E-07	Down
Etv6	1001	1124	950	733	787	-0.480286112	4.85E-04	4.14E-03	Down
Eva1B	971	770	740	529	629	-0.56403597	8.44E-04	6.69E-03	Down
Evi2A	21	27	12	126	124	2.613835549	2.46E-07	4.39E-06	Up
Exoc4	8576	9449	7248	6546	5969	-0.47148432	7.79E-08	1.55E-06	Down
Exosc2	277	327	311	469	537	0.6667744	1.29E-03	9.61E-03	Up
Exosc5	120	95	103	252	226	1.121479822	2.39E-04	2.19E-03	Up
Ext1	6186	6952	5658	10241	10684	0.692907753	9.50E-19	5.99E-17	Up
Eya1	322	337	227	124	141	-1.195460827	5.15E-06	7.12E-05	Down
Eya4	471	597	367	155	221	-1.386862732	6.04E-09	1.43E-07	Down
F2R	21137	26295	20976	9238	9564	-1.325645217	3.47E-52	9.95E-50	Down
F3	4860	5288	4801	2418	2327	-1.121100729	1.10E-32	1.51E-30	Down
F8	327	346	242	133	168	-1.060699026	3.40E-05	3.88E-04	Down
Fads1	1635	2133	1583	1246	1371	-0.492318167	1.46E-04	1.42E-03	Down
Fads3	2399	2584	1986	3056	3093	0.360797	2.34E-04	2.16E-03	Up
Fam102B	2473	2544	2077	1771	1492	-0.579004369	5.80E-07	9.73E-06	Down
Fam107B	1618	1638	1468	2406	2405	0.562299258	7.18E-08	1.44E-06	Up
Fam114A1	5217	5326	4607	2740	3141	-0.82926811	1.11E-20	8.17E-19	Down
Fam117B	1459	1821	1265	1052	1224	-0.455400307	8.61E-04	6.81E-03	Down
Fam133B	1230	1647	1380	2205	1990	0.514705675	1.79E-04	1.70E-03	Up
Fam136A	585	599	433	859	866	0.637539501	7.50E-05	7.88E-04	Up
Fam13C	484	580	342	85	115	-2.265144836	7.74E-19	4.96E-17	Down
Fam162A	1544	1171	1142	1817	1926	0.493226972	3.65E-04	3.20E-03	Up
Fam168A	2355	2704	2252	1316	1394	-0.895131572	1.17E-16	6.28E-15	Down
Fam198B	19362	20077	16363	16249	16551	-0.227087561	9.34E-04	7.28E-03	Down
Fam26E	197	189	159	64	80	-1.382741004	2.21E-05	2.64E-04	Down
Fam63B	2531	2978	2299	1955	1838	-0.500812311	3.81E-06	5.37E-05	Down
Fam64A	196	149	131	53	73	-1.379100061	1.48E-04	1.44E-03	Down
Farp1	2810	3026	2642	2008	2169	-0.485942152	7.12E-07	1.17E-05	Down
Farsb	2081	1925	1881	2843	2790	0.470182479	9.55E-06	1.25E-04	Up
Fas	1205	1187	966	1645	1592	0.487714616	5.28E-05	5.74E-04	Up
Fat1	14125	18043	13843	10031	10192	-0.646716631	2.26E-12	8.15E-11	Down
Fat3	20	64	18	2	2	-4.101413275	2.26E-04	2.10E-03	Down
Fat4	1246	1690	1454	674	579	-1.274040234	1.65E-15	8.06E-14	Down
Fbl	374	261	249	559	603	0.93311012	1.75E-05	2.16E-04	Up
Fblim1	2147	2664	2086	1499	1987	-0.448401135	6.31E-04	5.18E-03	Down
Fbln5	9064	9920	8161	4218	4568	-1.089758505	2.40E-43	5.44E-41	Down
Fbn1	10211	14423	10186	6898	7369	-0.746022528	1.73E-11	5.59E-10	Down
Fbn2	853	1418	792	252	256	-2.042098537	3.20E-22	2.56E-20	Down
Fbrsl1	368	425	357	572	793	0.780819572	5.88E-05	6.31E-04	Up
Fbxo48	42	58	59	15	9	-2.198562363	8.79E-04	6.93E-03	Down
Fcf1	1010	881	1079	1535	1503	0.55732647	3.26E-04	2.89E-03	Up
Fcho2	2939	3694	2621	2483	2400	-0.378946179	7.55E-04	6.05E-03	Down
Fdft1	939	993	915	653	632	-0.61329905	2.33E-05	2.76E-04	Down
Fdps	1412	1291	1264	786	1087	-0.552277835	2.55E-04	2.33E-03	Down
Fermt2	9691	10227	8755	6624	6713	-0.567161803	1.72E-14	7.77E-13	Down
Fgf10	1570	1975	1653	1051	1030	-0.78479323	1.75E-09	4.47E-08	Down
Fgfr2	1302	1339	1112	646	766	-0.872995478	9.73E-11	2.88E-09	Down
Fhl1	8245	8793	7037	3318	2901	-1.411333548	3.82E-53	1.16E-50	Down
Fhl2	4641	5192	4378	2865	3020	-0.735394747	1.20E-16	6.41E-15	Down
Fibin	690	593	693	232	289	-1.39842546	5.54E-12	1.89E-10	Down
Fig4	966	1020	895	522	710	-0.692356753	1.52E-05	1.90E-04	Down
Fkbp14	3002	3444	2990	1910	2018	-0.729572721	8.99E-13	3.35E-11	Down
Fkbp4	1489	1434	1053	1766	1909	0.430491108	6.66E-04	5.43E-03	Up
Fkbp7	1922	1848	1905	1524	1467	-0.393136197	1.19E-03	8.99E-03	Down
Flot1	1253	902	920	539	497	-1.032642164	3.10E-09	7.61E-08	Down
Flrt1	51	100	42	4	18	-2.583444865	2.73E-04	2.47E-03	Down
Flrt2	10861	12038	9858	16338	16615	0.546920049	6.02E-14	2.57E-12	Up
Flt1	705	691	591	330	398	-0.911927063	1.63E-07	3.01E-06	Down
Flt4	134	155	144	292	275	0.922388337	6.11E-04	5.04E-03	Up
Fmod	1386	1409	1200	593	659	-1.136917232	3.32E-18	2.02E-16	Down
Fndc3A	3212	3506	2675	2230	2104	-0.573578047	1.39E-08	3.10E-07	Down
Fndc3B	12825	14370	11438	10068	10619	-0.36205827	1.58E-06	2.40E-05	Down
Folh1	566	515	555	272	207	-1.240079801	7.44E-09	1.75E-07	Down
Fos	254	286	268	37	57	-2.574496548	5.44E-16	2.75E-14	Down
Fosl1	786	960	659	2135	2824	1.585489563	1.00E-27	1.09E-25	Up
Foxc1	1625	2052	1638	593	719	-1.482377153	2.56E-26	2.62E-24	Down
Foxc2	632	707	650	385	357	-0.888552795	4.54E-07	7.74E-06	Down
Foxg1	1091	1255	1008	2685	2731	1.229899602	1.47E-28	1.68E-26	Up
Foxp1	3901	4470	3392	3104	2954	-0.415513544	1.82E-05	2.22E-04	Down
Foxp2	579	530	333	184	124	-1.671811549	1.34E-10	3.88E-09	Down
Frem1	32	21	10	0	0	-6.856150408	1.33E-04	1.31E-03	Down
Frk	1152	1308	1187	682	573	-1.003813482	2.20E-11	7.08E-10	Down
Frmd6	2657	2833	2308	3839	4017	0.549446871	1.10E-09	2.87E-08	Up
Frrs1	309	343	285	686	586	0.980372554	3.15E-07	5.54E-06	Up
Fryl	1106	1000	885	748	748	-0.461315037	1.07E-03	8.16E-03	Down
Fst	12670	13750	11573	4755	5136	-1.404772322	4.90E-77	3.72E-74	Down
Fstl1	38385	43029	32312	27044	29516	-0.46637661	1.32E-09	3.41E-08	Down
Fth1	46969	39015	39034	50946	54605	0.289238504	1.16E-03	8.75E-03	Up
Ftsj3	1605	1539	1551	2416	2565	0.616403506	5.37E-08	1.10E-06	Up
Fut11	463	489	698	288	348	-0.864276936	4.61E-04	3.95E-03	Down
Fxyd1	29	50	39	8	5	-2.644110086	9.37E-04	7.29E-03	Down
Fxyd5	943	983	911	1604	1923	0.846359808	6.76E-11	2.04E-09	Up
Fzd1	1935	2504	1900	835	1068	-1.198703451	4.81E-18	2.89E-16	Down
Fzd2	1411	1425	1138	542	733	-1.1020937	1.55E-13	6.26E-12	Down
Fzd5	580	576	524	311	399	-0.709313279	1.57E-04	1.52E-03	Down
Fzd6	505	412	441	270	316	-0.682101525	1.17E-03	8.85E-03	Down
Fzd7	6245	7407	5784	3406	3864	-0.880368316	5.69E-21	4.25E-19	Down
Fzd8	629	603	510	284	273	-1.105488596	2.04E-09	5.13E-08	Down
G3Bp1	4852	5138	4693	6126	6240	0.286332931	6.96E-04	5.64E-03	Up
Gab1	567	471	494	249	322	-0.893858351	1.80E-05	2.21E-04	Down
Gabra3	218	187	269	57	34	-2.367748365	1.95E-10	5.53E-09	Down
Gabrb3	295	388	325	102	90	-1.85621816	3.06E-12	1.08E-10	Down
Gadd45A	1309	1088	1459	2643	2618	0.969197071	4.79E-10	1.30E-08	Up
Gadd45B	609	497	503	894	1035	0.794606642	1.60E-06	2.43E-05	Up
Gadd45G	1846	1744	1465	1044	1205	-0.630102771	2.09E-07	3.80E-06	Down
Galnt18	3579	3899	3478	1813	2043	-0.972821672	1.31E-22	1.07E-20	Down
Gap43	193	156	182	475	412	1.270686261	1.97E-07	3.59E-06	Up
Gars	7382	7302	6510	9691	9749	0.411768974	4.25E-08	8.88E-07	Up
Gas1	899	1181	1056	185	201	-2.490947751	5.61E-42	1.20E-39	Down
Gas2	1037	1172	930	582	557	-0.922645866	1.30E-10	3.79E-09	Down
Gas6	3713	3842	3391	1765	1889	-1.04732271	2.63E-29	3.10E-27	Down
Gas7	495	566	332	980	1106	1.132218193	4.32E-10	1.18E-08	Up
Gata2	807	805	670	492	479	-0.693269723	9.60E-06	1.25E-04	Down
Gbe1	763	559	616	1291	1168	0.877201306	1.85E-07	3.39E-06	Up
Gbf1	1581	1638	1396	1184	1214	-0.40702552	3.76E-04	3.29E-03	Down
Gbp2	130	166	141	1575	1507	3.354409298	1.31E-84	1.05E-81	Up
Gbp2B	0	1	0	24	15	5.720425481	1.34E-03	9.92E-03	Up
Gbp3	47	47	12	152	167	2.160055224	1.49E-05	1.87E-04	Up
Gbp6	0	5	0	30	33	4.238585099	1.30E-03	9.63E-03	Up
Gch1	71	49	96	468	379	2.484863263	8.03E-14	3.38E-12	Up
Gclm	5802	5962	5187	7638	8040	0.423785027	3.05E-08	6.55E-07	Up
Gcnt1	661	618	468	84	136	-2.448994184	7.61E-25	7.10E-23	Down
Gcnt4	654	901	610	188	237	-1.807115556	6.60E-19	4.27E-17	Down
Gda	1572	1331	1064	327	340	-2.029163651	4.60E-37	7.85E-35	Down
Gdi1	3087	3445	2772	2466	2311	-0.421967113	1.99E-05	2.40E-04	Down
Gdpd1	302	417	394	714	827	0.997206807	7.66E-07	1.25E-05	Up
Gemin5	494	553	545	820	955	0.685884679	4.59E-05	5.09E-04	Up
Gen1	151	69	133	23	46	-1.842627506	2.36E-04	2.17E-03	Down
Gfpt1	5128	5417	4368	3551	3644	-0.511922066	9.46E-10	2.50E-08	Down
Gfpt2	300	402	309	689	708	1.004880468	1.20E-07	2.28E-06	Up
Ggct	541	496	358	1220	1149	1.31035025	2.24E-15	1.08E-13	Up
Ggcx	672	873	592	416	469	-0.728694907	4.68E-05	5.18E-04	Down
Ghitm	14252	13664	12121	17649	17639	0.355028115	8.08E-07	1.31E-05	Up
Ghr	5798	6187	5272	4804	4610	-0.336601035	4.75E-05	5.25E-04	Down
Gjc1	401	388	303	640	522	0.633802705	1.24E-03	9.31E-03	Up
Glce	3088	3366	2593	3969	3901	0.340407355	2.53E-04	2.32E-03	Up
Glrb	284	347	163	128	82	-1.355690336	4.92E-05	5.41E-04	Down
Glrx	542	441	544	1283	1271	1.268175981	1.29E-13	5.31E-12	Up
Glt8D2	373	328	231	156	186	-0.900369989	5.01E-04	4.25E-03	Down
Gm15698	492	447	439	6	22	-5.091656529	3.26E-43	7.28E-41	Down
Gm3414	584	638	563	890	845	0.495081248	1.23E-03	9.24E-03	Up
Gm5424	706	561	472	1513	1735	1.44200578	3.08E-20	2.20E-18	Up
Gnao1	308	291	192	126	127	-1.095562955	8.82E-05	9.10E-04	Down
Gnaq	4851	5792	4253	3862	3418	-0.489387123	2.60E-06	3.82E-05	Down
Gnas	57986	51448	49260	42642	44904	-0.323692908	3.62E-05	4.11E-04	Down
Gnl3	3325	3075	3233	4962	5045	0.58494878	1.28E-08	2.90E-07	Up
Golga3	3085	3346	2534	2316	2380	-0.391038567	7.35E-05	7.73E-04	Down
Golim4	11887	14658	12782	8501	9504	-0.594370102	6.27E-10	1.69E-08	Down
Got1	1308	1244	1100	1923	1914	0.608815606	9.69E-08	1.89E-06	Up
Gpatch4	686	911	686	1381	1226	0.732292702	1.88E-06	2.82E-05	Up
Gpc4	9681	10858	8643	6493	6471	-0.630950193	1.15E-15	5.69E-14	Down
Gpc6	5126	7718	5606	2934	3409	-1.002149966	1.19E-14	5.40E-13	Down
Gpr137B	912	949	907	1362	1349	0.502916789	1.33E-04	1.31E-03	Up
Gpr153	755	878	704	512	530	-0.62697643	6.24E-05	6.66E-04	Down
Gpr176	2130	2310	1933	3007	3069	0.468784038	1.09E-06	1.71E-05	Up
Gpr84	0	6	2	44	35	3.85889731	4.06E-04	3.53E-03	Up
Gprc5A	290	363	251	508	538	0.753478997	2.12E-04	1.98E-03	Up
Gprin3	77	38	34	4	0	-4.663219344	4.67E-06	6.48E-05	Down
Gpx3	1588	1423	1155	880	1045	-0.573532372	3.20E-05	3.67E-04	Down
Grb10	31895	34856	29215	15810	15352	-1.084774237	6.33E-53	1.88E-50	Down
Grem1	71331	72292	61004	106729	105837	0.593545749	2.16E-20	1.55E-18	Up
Grem2	7608	8335	6849	10783	10694	0.452857113	2.35E-09	5.86E-08	Up
Gria3	4215	5468	4257	3612	3554	-0.421294742	7.25E-05	7.64E-04	Down
Grin3A	215	202	161	60	90	-1.407720114	2.00E-05	2.42E-04	Down
Grpel1	1495	1264	1244	1961	1827	0.455923046	3.17E-04	2.82E-03	Up
Grpr	84	58	23	0	6	-4.223260657	8.93E-06	1.17E-04	Down
Grwd1	228	250	153	427	405	0.948894712	7.27E-05	7.65E-04	Up
Gsap	96	58	96	343	260	1.793438295	1.59E-07	2.95E-06	Up
Gsdmd	117	117	110	622	512	2.257655991	1.51E-21	1.18E-19	Up
Gsn	9082	8083	7125	5382	6093	-0.544465983	1.90E-09	4.82E-08	Down
Gsta4	2731	2314	2213	1642	1914	-0.494895465	2.81E-05	3.27E-04	Down
Gstm1	1116	1095	827	643	793	-0.539590394	3.89E-04	3.39E-03	Down
Gtf2H1	2758	2783	2669	3684	3726	0.384931105	6.90E-05	7.31E-04	Up
Gtpbp4	4433	5010	4220	5920	5709	0.304770842	4.96E-04	4.21E-03	Up
Gucy1A2	897	958	911	624	599	-0.64447443	1.82E-05	2.22E-04	Down
Gucy1A3	80	135	61	16	14	-2.643173345	1.73E-06	2.61E-05	Down
Gulp1	3188	2997	2778	1463	1465	-1.078507526	3.59E-26	3.66E-24	Down
H19	12581	11080	9059	4284	4501	-1.355400433	6.74E-47	1.71E-44	Down
H1F0	1422	1332	1270	961	983	-0.51533992	4.55E-05	5.05E-04	Down
H2Afv	734	665	620	476	465	-0.565149134	6.60E-04	5.38E-03	Down
H2-D1	1000	937	743	2335	2441	1.375078615	6.99E-30	8.42E-28	Up
H2-K1	445	245	362	2495	2561	2.791008218	1.81E-46	4.36E-44	Up
H2-M2	0	0	0	10	32	6.773419935	2.18E-04	2.03E-03	Up
H2-Q4	12	10	15	174	175	3.762528678	7.30E-15	3.39E-13	Up
Hacd4	1751	1916	1347	542	471	-1.76096514	7.66E-35	1.15E-32	Down
Hapln1	28	50	81	0	4	-4.823302373	2.57E-06	3.78E-05	Down
Haus7	333	465	356	216	242	-0.7960077	5.38E-04	4.52E-03	Down
Havcr2	149	142	74	298	351	1.384542656	5.41E-06	7.42E-05	Up
Hax1	439	418	316	619	649	0.655407356	3.26E-04	2.89E-03	Up
Hbegf	2821	3913	2771	4521	4197	0.418009903	5.43E-04	4.56E-03	Up
Hcfc1R1	2898	2310	2341	1583	1586	-0.717774893	5.38E-09	1.28E-07	Down
Hcn1	75	32	46	247	194	2.063233076	4.61E-07	7.82E-06	Up
Hdgfrp3	1112	1192	877	845	702	-0.494809731	1.06E-03	8.09E-03	Down
Hdlbp	19106	19175	16005	14642	15225	-0.323270748	2.55E-06	3.76E-05	Down
Heatr1	774	889	603	1414	1373	0.844363076	4.64E-09	1.11E-07	Up
Hebp1	752	732	532	404	493	-0.625127094	4.98E-04	4.23E-03	Down
Heg1	3344	3248	2729	1386	1356	-1.22574227	3.33E-34	4.92E-32	Down
Herpud2	2613	2795	2194	2111	1903	-0.37951355	3.77E-04	3.30E-03	Down
Hes1	2418	2337	2148	760	838	-1.576359732	8.05E-44	1.85E-41	Down
Hgf	174	193	183	51	72	-1.631577548	1.67E-06	2.52E-05	Down
Hgsnat	991	1048	1034	1510	1657	0.573661511	1.28E-05	1.62E-04	Up
Hif1A	7417	8402	6854	6385	6493	-0.277908595	5.59E-04	4.67E-03	Down
Hint1	4999	3896	3876	5869	5839	0.410393195	1.89E-04	1.79E-03	Up
Hip1	1666	2049	1583	924	956	-0.955512846	2.87E-14	1.27E-12	Down
Hipk1	3697	3629	2809	4425	4650	0.382735343	4.84E-05	5.33E-04	Up
Hivep1	1379	1278	1070	1660	1766	0.417982129	4.73E-04	4.05E-03	Up
Hk2	760	980	699	1194	1166	0.494954479	8.31E-04	6.59E-03	Up
Hmcn1	312	468	475	136	184	-1.450245797	9.46E-08	1.85E-06	Down
Hmga1	1608	1411	1227	3109	3204	1.111308606	1.25E-23	1.10E-21	Up
Hmga1-Rs1	134	113	109	259	271	1.109613106	9.16E-05	9.41E-04	Up
Hmgcr	2019	2446	1930	1477	1431	-0.597777874	2.39E-07	4.27E-06	Down
Hmgcs1	4588	4923	4432	2372	2360	-1.024256993	3.88E-29	4.53E-27	Down
Hmgn5	538	772	623	354	389	-0.844707104	1.62E-05	2.01E-04	Down
Hmmr	923	1003	740	420	332	-1.280609515	1.50E-13	6.05E-12	Down
Hmox1	4632	4425	3737	8796	9135	1.025958456	1.61E-36	2.63E-34	Up
Hn1L	1172	1398	922	1693	1716	0.511555385	1.47E-04	1.43E-03	Up
Hnrnpa0	7547	7737	6041	5598	6055	-0.330930982	6.36E-05	6.79E-04	Down
Hnrnpf	2405	2344	2063	2819	3047	0.320794073	8.96E-04	7.04E-03	Up
Hook2	153	193	116	338	303	1.022066026	1.60E-04	1.54E-03	Up
Hook3	6487	7737	6479	5387	5455	-0.396957961	1.02E-05	1.32E-04	Down
Hoxa10	419	557	450	221	314	-0.881120499	8.33E-05	8.65E-04	Down
Hoxa3	582	651	424	355	373	-0.639477706	9.24E-04	7.22E-03	Down
Hoxa5	1572	1948	1360	1035	986	-0.727565982	5.17E-08	1.06E-06	Down
Hoxa7	1986	2055	1759	1045	966	-0.989857188	8.15E-18	4.82E-16	Down
Hoxa9	435	503	277	211	214	-0.961928105	8.08E-05	8.42E-04	Down
Hoxc10	708	820	674	435	395	-0.869082484	2.17E-07	3.91E-06	Down
Hoxc6	1806	2284	2031	1256	1342	-0.704217179	5.77E-08	1.18E-06	Down
Hoxc8	4316	5087	3825	1894	1689	-1.341847297	1.32E-36	2.18E-34	Down
Hoxd13	419	516	343	244	222	-0.908989266	3.66E-05	4.15E-04	Down
Hp1Bp3	4660	4589	4152	3634	3710	-0.332026629	9.95E-05	1.01E-03	Down
Hs3St3A1	209	163	107	52	74	-1.37793131	3.14E-04	2.80E-03	Down
Hs3St3B1	661	586	628	311	288	-1.115277034	4.22E-09	1.02E-07	Down
Hs6St2	8234	10437	8068	4141	4084	-1.161536208	3.26E-33	4.59E-31	Down
Hsd17B12	3811	3901	3525	5149	4987	0.386912621	8.46E-06	1.12E-04	Up
Hsd17B7	2899	3054	2627	1537	1653	-0.891067826	1.45E-19	9.88E-18	Down
Hsdl2	1003	1067	803	716	661	-0.517776477	4.07E-04	3.53E-03	Down
Hsp90B1	37924	48862	42733	36286	34492	-0.338157645	6.72E-04	5.47E-03	Down
Hspa2	349	370	236	140	194	-0.969631447	2.28E-04	2.11E-03	Down
Hspa9	17342	17559	15337	20988	21123	0.282331876	3.05E-05	3.52E-04	Up
Hspb6	485	564	406	226	271	-1.008248098	9.33E-07	1.49E-05	Down
Hspd1	9493	8611	8205	13453	12453	0.513438994	3.30E-09	8.06E-08	Up
Hspe1	8473	7587	7294	10447	9847	0.3327266	1.62E-04	1.56E-03	Up
Htr1B	2884	3522	2782	2097	2171	-0.56785748	7.50E-08	1.50E-06	Down
Htr2A	630	609	549	1044	1203	0.864705677	3.31E-09	8.06E-08	Up
Htra2	794	833	629	1204	1195	0.631124272	4.94E-06	6.86E-05	Up
Hvcn1	16	23	10	105	88	2.534469821	8.70E-06	1.15E-04	Up
Hykk	402	433	404	169	196	-1.231274504	2.30E-08	5.03E-07	Down
Iars	4209	3808	3638	5317	5399	0.413550891	5.99E-06	8.13E-05	Up
Ica1L	774	710	720	469	568	-0.557379166	9.44E-04	7.34E-03	Down
Icam1	273	291	245	1547	1653	2.521038743	6.55E-65	3.55E-62	Up
Id1	2232	2236	2346	1574	1902	-0.444180217	4.44E-04	3.82E-03	Down
Id2	3503	3572	3271	1306	1275	-1.468077911	4.03E-49	1.07E-46	Down
Id3	7037	5955	5572	3575	4168	-0.726210046	1.05E-12	3.90E-11	Down
Id4	894	864	845	244	186	-2.062750633	1.39E-28	1.60E-26	Down
Idh1	3372	3250	3161	1443	1410	-1.244594103	9.57E-33	1.32E-30	Down
Idi1	644	556	423	260	272	-1.064607661	1.88E-07	3.44E-06	Down
Ids	5110	5936	4800	3909	4207	-0.427678475	1.70E-06	2.56E-05	Down
Ier3	1629	1464	1184	2506	2898	0.877926805	2.46E-13	9.63E-12	Up
Ier5L	422	519	340	279	252	-0.723319899	8.84E-04	6.96E-03	Down
Ifi203	15	39	28	116	82	1.810550424	1.06E-03	8.10E-03	Up
Ifi209	54	70	45	232	255	2.070901605	9.75E-10	2.57E-08	Up
Ifih1	121	141	69	327	272	1.413614422	6.87E-06	9.25E-05	Up
Ifit1Bl1	54	72	78	8	25	-2.113511186	6.78E-04	5.51E-03	Down
Ifitm3	3928	3437	2865	7544	7643	1.11120547	4.20E-30	5.15E-28	Up
Ifnar1	1446	1508	1196	1867	1925	0.410129662	2.28E-04	2.11E-03	Up
Ifngr1	930	1003	968	1448	1648	0.624356575	3.04E-06	4.40E-05	Up
Ifngr2	3561	3044	2869	5698	5523	0.780950193	3.75E-15	1.77E-13	Up
Ifrd1	2388	2439	2170	5138	5676	1.163184198	3.72E-38	7.06E-36	Up
Ift74	2642	3053	2940	2409	2082	-0.41127431	8.65E-04	6.83E-03	Down
Igf1	1029	1073	881	319	385	-1.545590014	4.44E-23	3.72E-21	Down
Igf1R	1172	1211	964	730	839	-0.553758555	4.72E-05	5.21E-04	Down
Igf2	15736	16681	12922	9020	9852	-0.723784288	5.40E-21	4.06E-19	Down
Igfbp2	2030	2008	1857	1169	1297	-0.723437474	1.37E-10	3.96E-09	Down
Igfbp3	4083	4809	3324	1111	1312	-1.790496772	7.54E-54	2.39E-51	Down
Igfbp4	1129	1211	1016	730	677	-0.715540402	1.60E-07	2.96E-06	Down
Igfbp5	2581	2900	2069	900	797	-1.608148681	2.44E-38	4.82E-36	Down
Igfbp6	611	502	432	261	327	-0.854968446	3.56E-05	4.06E-04	Down
Igsf10	770	1046	741	383	316	-1.327289154	7.70E-13	2.90E-11	Down
Ikbip	4869	5586	4054	3940	3716	-0.378404805	1.05E-04	1.06E-03	Down
Ikbkap	1304	1335	1170	1830	1661	0.411937308	5.22E-04	4.41E-03	Up
Ikbke	144	172	179	447	443	1.374189835	1.95E-08	4.29E-07	Up
Il13Ra2	15	24	28	124	102	2.276861928	1.39E-05	1.75E-04	Up
Il18Rap	97	199	89	280	354	1.273063586	1.42E-04	1.39E-03	Up
Il1Rap	644	775	491	1159	1056	0.762358626	3.48E-06	4.98E-05	Up
Il1Rl1	1520	2002	1188	5193	5224	1.694774364	3.65E-38	7.02E-36	Up
Il1Rn	636	590	479	165	204	-1.668553864	3.18E-16	1.65E-14	Down
Il2Rg	10	25	5	261	348	4.487835498	2.01E-22	1.62E-20	Up
Il34	30	52	49	125	157	1.631400242	2.12E-04	1.98E-03	Up
Il6	137	195	181	518	502	1.522034223	3.87E-10	1.07E-08	Up
Il6St	5096	6249	4248	6814	7390	0.409796808	6.10E-05	6.53E-04	Up
Ildr2	807	771	658	212	271	-1.674091641	3.70E-20	2.61E-18	Down
Inppl1	1162	1180	834	1574	1442	0.471930671	6.04E-04	4.99E-03	Up
Insig1	1218	1150	1112	497	605	-1.127111204	2.31E-14	1.03E-12	Down
Ipo5	7726	8186	7262	10875	10742	0.435363177	1.32E-08	2.97E-07	Up
Ipo7	10449	10964	9612	15285	14308	0.468775072	1.13E-09	2.93E-08	Up
Iqsec1	1190	1086	1023	791	772	-0.542045497	7.86E-05	8.22E-04	Down
Irf1	108	152	98	378	417	1.694546156	1.76E-10	5.02E-09	Up
Irx2	741	824	782	580	552	-0.519475258	1.25E-03	9.35E-03	Down
Irx3	466	350	309	185	177	-1.094182535	6.71E-06	9.05E-05	Down
Irx5	444	354	321	247	207	-0.760579302	1.11E-03	8.46E-03	Down
Islr	375	356	239	119	125	-1.443128327	4.22E-08	8.84E-07	Down
Isoc1	1292	1432	1121	970	991	-0.431282576	5.95E-04	4.92E-03	Down
Itfg1	3790	4234	3719	3095	3187	-0.367573855	7.52E-05	7.89E-04	Down
Itga1	403	480	309	181	142	-1.334244292	5.09E-08	1.05E-06	Down
Itga11	1046	1220	989	432	458	-1.333165822	1.53E-19	1.03E-17	Down
Itga2	21	38	15	449	541	4.291572012	2.51E-37	4.43E-35	Up
Itga6	1633	2233	1608	2596	2839	0.530022785	2.85E-05	3.30E-04	Up
Itga8	1208	1644	1165	485	515	-1.464680684	4.11E-21	3.15E-19	Down
Itgb5	4275	4697	3351	2357	2684	-0.746324809	8.58E-13	3.20E-11	Down
Itgbl1	914	1200	786	422	460	-1.172325575	5.20E-12	1.79E-10	Down
Itpripl2	12049	12605	10983	24534	26635	1.057593626	4.77E-51	1.34E-48	Up
Itsn1	1918	1893	1895	1506	1479	-0.403184437	6.07E-04	5.01E-03	Down
Ivns1Abp	1968	2301	1994	3097	3245	0.55283516	1.34E-07	2.51E-06	Up
Jade1	7359	8839	7236	4571	4400	-0.84755571	2.07E-20	1.50E-18	Down
Jag1	1143	1302	934	683	860	-0.589458655	8.32E-05	8.65E-04	Down
Jam2	1921	1870	1683	637	680	-1.519625414	1.22E-36	2.03E-34	Down
Jph2	708	673	601	333	362	-0.975592873	1.31E-08	2.96E-07	Down
Jun	1864	1893	1363	2361	2926	0.589141436	2.24E-06	3.32E-05	Up
Junb	682	880	636	1366	1529	0.937840888	1.31E-10	3.80E-09	Up
Jund	1022	1240	955	798	706	-0.555897961	1.60E-04	1.55E-03	Down
Jup	1408	1385	938	617	795	-0.856314286	1.25E-07	2.35E-06	Down
Kank2	2770	2998	2507	2087	1996	-0.48079657	1.17E-06	1.82E-05	Down
Kank4	42	34	40	0	3	-4.752362991	2.28E-05	2.71E-04	Down
Kars	2317	2222	1906	2639	2992	0.342550462	7.87E-04	6.29E-03	Up
Kat2B	437	482	402	194	281	-0.941320886	2.22E-05	2.65E-04	Down
Kazald1	162	184	105	49	79	-1.268825409	9.50E-04	7.38E-03	Down
Kazn	348	411	331	181	187	-1.028598564	5.64E-06	7.71E-05	Down
Kcnab1	1531	1501	1450	869	729	-0.95312232	5.32E-12	1.82E-10	Down
Kcnd2	134	400	185	82	76	-1.631697999	4.77E-05	5.26E-04	Down
Kcne4	223	225	234	33	73	-2.162765554	1.97E-09	4.97E-08	Down
Kcnj2	141	176	67	41	27	-1.928543217	4.68E-05	5.18E-04	Down
Kcnk10	0	4	1	32	40	4.401519631	2.14E-04	2.00E-03	Up
Kcnk2	370	569	334	195	243	-0.992859593	5.91E-05	6.33E-04	Down
Kcnn3	0	2	0	44	20	5.571226138	2.00E-04	1.88E-03	Up
Kctd1	834	859	710	415	478	-0.890337948	1.76E-08	3.87E-07	Down
Kctd12B	172	158	108	69	53	-1.293691442	5.47E-04	4.59E-03	Down
Kctd4	9	18	7	95	97	3.052153175	5.74E-07	9.66E-06	Up
Kctd8	197	231	275	65	53	-2.052645944	1.12E-09	2.93E-08	Down
Kdelc2	2972	2901	2674	2185	2101	-0.460169448	3.51E-06	5.00E-05	Down
Khdrbs3	1081	1079	757	528	442	-1.04044882	6.71E-10	1.79E-08	Down
Kif11	478	608	395	157	216	-1.445865582	3.17E-10	8.80E-09	Down
Kif15	217	207	189	85	113	-1.09683575	2.86E-04	2.57E-03	Down
Kif1B	8140	9169	7662	6864	6808	-0.331613256	3.60E-05	4.09E-04	Down
Kif20A	550	537	399	246	288	-0.933852982	3.97E-06	5.58E-05	Down
Kif20B	491	783	479	301	318	-0.955882949	1.29E-05	1.63E-04	Down
Kif26B	237	168	172	31	21	-2.933168686	9.94E-14	4.14E-12	Down
Kif2A	4772	5731	4257	6825	6847	0.431145156	2.93E-06	4.26E-05	Up
Kif4	247	292	253	86	112	-1.467171202	1.86E-07	3.40E-06	Down
Kif5B	29083	31132	23761	22628	19662	-0.445938366	2.92E-07	5.16E-06	Down
Kifap3	3157	3485	2429	2159	2128	-0.535737769	1.10E-06	1.73E-05	Down
Kirrel	2434	2887	2167	1649	2011	-0.493427606	2.62E-05	3.07E-04	Down
Klf10	901	843	947	1412	1361	0.570987389	1.13E-04	1.14E-03	Up
Klf2	605	572	420	361	342	-0.638244212	9.44E-04	7.35E-03	Down
Klf3	1822	2015	1612	1285	1354	-0.507046644	5.57E-06	7.62E-05	Down
Klf4	5397	5190	4840	3714	3666	-0.52872813	1.34E-09	3.44E-08	Down
Klf7	1967	2592	1684	1403	1478	-0.570035063	2.07E-05	2.49E-04	Down
Klhl13	1289	1338	1109	586	630	-1.081168284	3.40E-16	1.76E-14	Down
Klhl2	919	1061	725	1589	1702	0.82739603	1.04E-09	2.74E-08	Up
Klhl29	191	271	201	90	52	-1.6789964	1.03E-06	1.62E-05	Down
Klhl9	7905	9046	7544	6733	6194	-0.384043274	1.20E-05	1.53E-04	Down
Klk14	45	59	88	5	20	-2.443524492	4.04E-04	3.52E-03	Down
Kmt2E	3188	4055	3249	2462	2340	-0.589576061	1.07E-07	2.06E-06	Down
Knl1	381	459	269	157	141	-1.344057401	1.27E-07	2.38E-06	Down
Knop1	3645	4075	3343	4869	4494	0.298400457	1.29E-03	9.59E-03	Up
Knstrn	213	263	259	95	108	-1.328649885	5.50E-06	7.53E-05	Down
Kti12	443	379	246	618	605	0.746427356	5.32E-04	4.48E-03	Up
Lama4	628	763	545	346	357	-0.918875533	3.27E-07	5.72E-06	Down
Lamc2	159	211	108	273	369	0.976592806	8.22E-04	6.53E-03	Up
Lancl3	226	265	139	513	408	1.104567645	1.93E-05	2.34E-04	Up
Lars	4370	4720	3843	5928	6268	0.453865219	2.78E-08	6.00E-07	Up
Lars2	1477	2031	1255	2519	2132	0.515171468	5.13E-04	4.34E-03	Up
Lasp1	4611	5074	4042	3297	3873	-0.39882552	2.22E-05	2.65E-04	Down
Lbh	4092	4839	3411	2960	3097	-0.48326317	2.40E-06	3.55E-05	Down
Lce1G	241	180	220	884	846	1.961614131	1.32E-21	1.05E-19	Up
Lce1H	122	64	46	464	443	2.519661554	3.74E-14	1.62E-12	Up
Ldb2	254	231	190	50	36	-2.429011419	5.54E-13	2.12E-11	Down
Ldb3	682	675	689	215	242	-1.633043867	3.47E-18	2.10E-16	Down
Ldlr	1203	1357	918	707	713	-0.746320039	3.71E-07	6.41E-06	Down
Leprot	3902	3548	3408	2656	2978	-0.41314821	3.46E-05	3.94E-04	Down
Lfng	168	152	189	68	50	-1.583060107	1.37E-05	1.73E-04	Down
Lgals3	1315	1336	1134	1737	2048	0.536519149	5.40E-06	7.41E-05	Up
Lgals9	1305	1260	1184	593	857	-0.839511187	1.18E-07	2.25E-06	Down
Lgalsl	2310	2374	1851	1317	1310	-0.773123693	1.60E-12	5.87E-11	Down
Lgr4	2368	2785	2395	943	1058	-1.381067426	3.04E-32	4.05E-30	Down
Lgr5	205	166	239	5	37	-3.354624997	5.33E-11	1.63E-09	Down
Lhfpl2	946	1018	787	1333	1416	0.539494026	2.50E-05	2.94E-04	Up
Lhx9	843	976	838	520	549	-0.778259173	3.33E-07	5.80E-06	Down
Lif	330	348	186	2130	2250	2.894832917	1.21E-60	5.23E-58	Up
Lilrb4A	29	35	66	166	191	1.957783379	1.75E-05	2.16E-04	Up
Lima1	9527	9451	7810	5245	5463	-0.783551341	2.71E-24	2.48E-22	Down
Limch1	1976	2254	1742	1174	1145	-0.82395078	7.31E-13	2.77E-11	Down
Limd2	742	632	493	1421	1557	1.216657914	1.54E-15	7.59E-14	Up
Litaf	2498	2402	2101	3948	4030	0.72601409	3.47E-15	1.64E-13	Up
Lman1	5449	6064	4516	4167	4670	-0.31765549	5.73E-04	4.77E-03	Down
Lmcd1	160	274	113	36	57	-1.999106211	1.33E-06	2.05E-05	Down
Lmo4	3065	3151	3088	2242	2152	-0.550344446	1.97E-07	3.59E-06	Down
Lmod1	2749	3038	2737	883	848	-1.765332275	3.78E-56	1.34E-53	Down
Lonp1	1592	1633	1273	2186	2275	0.529208414	1.18E-06	1.84E-05	Up
Lox	101843	118016	92638	71260	75037	-0.555705654	2.64E-14	1.17E-12	Down
Loxl2	1985	2467	1980	1500	1715	-0.464060056	1.09E-04	1.10E-03	Down
Loxl3	1477	1693	1197	688	865	-0.949567735	3.77E-11	1.18E-09	Down
Lpar4	2605	3474	2645	1351	1349	-1.152866558	5.13E-21	3.87E-19	Down
Lpin1	1363	1512	1165	759	939	-0.711553589	1.93E-07	3.52E-06	Down
Lpl	427	492	408	254	200	-1.007882633	3.69E-06	5.22E-05	Down
Lpp	28636	32301	24732	19524	15575	-0.743612237	8.42E-14	3.53E-12	Down
Lrch1	470	818	563	286	291	-1.141327428	4.72E-07	8.00E-06	Down
Lrch3	1686	1685	1482	2291	2028	0.36999049	1.11E-03	8.45E-03	Up
Lrig1	538	487	471	1334	1341	1.373098043	4.52E-21	3.43E-19	Up
Lrp1	14036	18780	15043	11688	12752	-0.433701526	1.92E-05	2.33E-04	Down
Lrp6	3435	4270	2738	2665	2699	-0.413774975	5.05E-04	4.28E-03	Down
Lrpprc	1616	1641	1462	2308	2336	0.512935129	9.13E-07	1.46E-05	Up
Lrrc17	294	324	286	122	165	-1.122651583	1.27E-05	1.61E-04	Down
Lrrc57	848	883	703	543	598	-0.553491609	2.54E-04	2.32E-03	Down
Lrrc58	9156	10761	8383	7898	7600	-0.328430484	1.17E-04	1.17E-03	Down
Lrrc8D	753	865	586	1349	1456	0.89261957	6.11E-10	1.65E-08	Up
Lrrcc1	3053	3516	3162	1623	1532	-1.090719739	2.34E-23	1.99E-21	Down
Lrrn1	50	71	58	6	4	-3.624707855	7.78E-07	1.26E-05	Down
Lrrn3	288	325	255	27	21	-3.635386666	9.87E-27	1.03E-24	Down
Lrrtm2	78	128	64	16	13	-2.663441237	1.40E-06	2.14E-05	Down
Lsg1	761	855	695	1115	1147	0.507345079	1.98E-04	1.86E-03	Up
Lsm14B	867	956	806	1234	1204	0.428729574	1.11E-03	8.42E-03	Up
Lsp1	602	496	522	231	215	-1.327858036	1.13E-10	3.32E-09	Down
Lss	868	982	753	400	587	-0.861749236	1.39E-06	2.14E-05	Down
Ltbp2	4337	5471	4019	5947	6945	0.438857479	2.44E-05	2.88E-04	Up
Ltbp3	2267	2549	2041	1569	1705	-0.528129919	6.15E-07	1.02E-05	Down
Luzp1	4911	4905	4302	3669	3920	-0.359194464	1.76E-05	2.16E-04	Down
Lxn	2373	2176	1966	1506	1518	-0.570272961	1.56E-07	2.90E-06	Down
Ly6A	11351	9679	9867	5932	6837	-0.743451021	3.42E-14	1.49E-12	Down
Ly6C1	1104	668	687	379	398	-1.12344861	1.19E-07	2.26E-06	Down
Lysmd3	1263	1220	1215	793	820	-0.665269342	8.42E-07	1.35E-05	Down
Lyz2	825	631	545	1309	1238	0.890473901	5.15E-08	1.06E-06	Up
Macf1	11037	11751	10257	9109	8002	-0.411941424	1.97E-06	2.95E-05	Down
Madcam1	0	0	0	64	77	8.529700574	7.74E-10	2.06E-08	Up
Maf	1963	2031	1464	1268	1256	-0.567820189	3.39E-06	4.87E-05	Down
Mafb	223	247	147	64	34	-2.098031704	2.09E-08	4.59E-07	Down
Maff	1199	962	1186	1836	2060	0.743643315	8.25E-07	1.33E-05	Up
Maged1	4487	4887	3876	2607	3251	-0.639618319	4.38E-10	1.20E-08	Down
Magee1	1202	1317	1118	889	802	-0.566818014	2.27E-05	2.71E-04	Down
Magi3	967	1118	779	724	659	-0.504734289	1.02E-03	7.87E-03	Down
Mak16	3098	3247	2959	3919	4302	0.355115763	1.24E-04	1.23E-03	Up
Mamdc2	321	496	286	201	193	-0.935724029	2.61E-04	2.38E-03	Down
Man1A	3108	4140	2823	1844	1929	-0.872819565	5.50E-13	2.11E-11	Down
Man1A2	5569	7038	5286	4960	4830	-0.329226285	9.01E-04	7.07E-03	Down
Man2A1	10069	12323	9570	7779	7683	-0.508038151	9.53E-09	2.20E-07	Down
Maoa	6903	6908	6455	3413	3219	-1.076847534	2.07E-34	3.09E-32	Down
Map1A	3898	3931	3703	2496	2526	-0.665742289	1.35E-12	4.97E-11	Down
Map1B	14782	16660	14039	12741	11406	-0.375315728	9.83E-06	1.28E-04	Down
Map2	321	387	352	130	70	-1.868208175	2.55E-10	7.13E-09	Down
Map2K1	2718	2795	2353	3440	3367	0.329969061	3.28E-04	2.90E-03	Up
Map2K3	1910	1882	1340	2940	3139	0.789469698	1.48E-11	4.82E-10	Up
Map2K6	21	29	49	272	293	3.020526303	1.02E-13	4.22E-12	Up
Map3K7Cl	417	394	462	62	110	-2.367662175	3.73E-17	2.12E-15	Down
Map4K3	3435	4058	3076	2180	2126	-0.754220508	1.32E-13	5.41E-12	Down
Map4K4	6909	7142	5736	9792	10260	0.559062493	1.99E-13	7.95E-12	Up
Map4K5	6933	7917	5918	4987	4961	-0.519741721	2.98E-09	7.35E-08	Down
Mapk11	71	102	31	194	206	1.539362896	2.26E-04	2.10E-03	Up
Mapk13	369	341	278	526	649	0.789043826	5.55E-05	6.00E-04	Up
Mapk6	3240	3469	2972	8357	8560	1.342024174	3.28E-62	1.56E-59	Up
Mapre2	1211	1550	1378	896	971	-0.616651711	1.94E-05	2.36E-04	Down
Marcks	23023	26912	19769	15697	15469	-0.618467749	6.10E-14	2.59E-12	Down
Masp1	265	360	279	156	174	-0.916771279	3.08E-04	2.76E-03	Down
Mat2A	6051	6171	5221	7820	8085	0.404775551	8.73E-08	1.72E-06	Up
Matr3	11477	12293	10842	10355	9471	-0.26730702	1.11E-03	8.46E-03	Down
Mbnl1	15957	19525	14326	10976	11183	-0.6266292	7.43E-13	2.81E-11	Down
Mbnl2	17415	20856	16103	12432	12513	-0.584188615	1.03E-12	3.81E-11	Down
Mcam	2212	2455	1956	428	520	-2.266592011	6.90E-72	4.56E-69	Down
Mcc	328	255	221	947	790	1.654380151	1.70E-16	8.97E-15	Up
Mdm2	14451	15878	13926	20309	20429	0.41595401	2.00E-08	4.39E-07	Up
Mdn1	1767	2082	1680	2871	2792	0.573070788	7.98E-08	1.58E-06	Up
Mecom	1151	1140	946	539	574	-1.001305332	8.51E-13	3.18E-11	Down
Med13	4394	5309	4806	3917	3845	-0.369692699	4.12E-04	3.57E-03	Down
Med14	1827	2124	1589	1315	1455	-0.459355415	9.50E-05	9.70E-04	Down
Med22	828	755	785	1204	1169	0.534664989	2.09E-04	1.96E-03	Up
Medag	1033	982	789	448	483	-1.049918373	7.27E-12	2.47E-10	Down
Mef2A	8013	9879	7748	6891	7035	-0.34192873	1.54E-04	1.49E-03	Down
Mef2C	293	361	340	68	70	-2.318113107	7.42E-17	4.07E-15	Down
Megf10	815	970	826	246	341	-1.620405513	7.02E-19	4.51E-17	Down
Megf6	9	43	35	2	0	-4.911740465	4.26E-04	3.69E-03	Down
Mei4	144	185	110	352	296	1.112253249	5.86E-05	6.29E-04	Up
Meis2	3037	3504	2779	1423	1592	-1.089981765	1.98E-25	1.87E-23	Down
Mest	865	859	682	261	221	-1.77684153	1.90E-23	1.62E-21	Down
Mex3B	515	558	358	1195	1031	1.187111266	8.34E-12	2.80E-10	Up
Mfap3L	2047	2443	2048	1469	1497	-0.604151893	1.08E-07	2.08E-06	Down
Mfhas1	590	825	574	1424	1313	1.00368002	3.50E-10	9.71E-09	Up
Mfsd1	4994	5532	5273	6897	7135	0.360065012	1.31E-04	1.29E-03	Up
Mgat4B	1012	1035	953	1411	1499	0.490156033	7.99E-05	8.34E-04	Up
Mgat4C	36	42	23	0	2	-5.110404664	8.44E-05	8.76E-04	Down
Mgll	414	371	285	152	168	-1.198370423	6.03E-07	1.01E-05	Down
Mgp	13290	12753	11868	8009	9232	-0.603300523	2.54E-13	9.92E-12	Down
Mical1	334	395	355	223	219	-0.760540845	7.02E-04	5.68E-03	Down
Micall2	225	167	209	456	553	1.273053144	1.17E-07	2.23E-06	Up
Mid2	1403	1526	1396	856	757	-0.887913932	3.93E-11	1.23E-09	Down
Mif	1807	1421	1352	2502	3079	0.820525172	6.60E-10	1.76E-08	Up
Mina	544	616	489	1119	1086	0.958859629	8.43E-11	2.51E-09	Up
Mki67	821	993	933	441	441	-1.107957598	3.12E-11	9.85E-10	Down
Mkl2	1325	1356	1192	931	968	-0.491996756	6.70E-05	7.12E-04	Down
Mlkl	232	229	197	433	514	1.061608141	8.34E-07	1.34E-05	Up
Mme	376	484	277	118	92	-1.88344715	4.75E-12	1.65E-10	Down
Mmp10	10	13	11	1433	1648	7.0377301	3.73E-122	8.10E-119	Up
Mmp12	1	15	2	82	65	3.608349244	3.02E-05	3.49E-04	Up
Mmp13	247	321	168	3573	3619	3.839706801	3.21E-131	8.12E-128	Up
Mmp16	1159	1445	1316	973	892	-0.538831936	2.43E-04	2.23E-03	Down
Mmp19	1066	1232	758	480	524	-1.057040204	4.38E-10	1.20E-08	Down
Mmp1A	0	0	0	30	20	7.040052114	3.96E-05	4.45E-04	Up
Mmp1B	1	0	0	24	52	6.670541044	1.54E-05	1.92E-04	Up
Mmp2	4854	5293	3895	3533	3887	-0.377889226	6.51E-05	6.94E-04	Down
Mmp23	641	576	383	343	275	-0.820590867	2.03E-04	1.91E-03	Down
Mmp3	86	71	60	4758	4821	6.003127652	0.00E+00	0.00E+00	Up
Mmp9	4	1	8	353	546	6.630300225	9.34E-38	1.71E-35	Up
Morc3	1772	1897	1592	2514	2212	0.384493775	5.81E-04	4.83E-03	Up
Mpdz	2938	3298	2889	2472	2367	-0.379386516	1.66E-04	1.59E-03	Down
Mphosph10	1483	1816	1730	2567	2372	0.504928405	1.15E-04	1.15E-03	Up
Mpp1	4330	4341	3729	2484	2566	-0.75843124	3.62E-18	2.18E-16	Down
Mpp6	917	754	741	1479	1436	0.809018813	1.13E-08	2.58E-07	Up
Mrc2	2045	2809	1752	1064	1444	-0.852803304	4.35E-08	9.07E-07	Down
Mrgprf	141	231	128	33	55	-1.960439378	1.11E-06	1.73E-05	Down
Mrpl15	1096	955	840	1295	1509	0.493413113	3.18E-04	2.83E-03	Up
Mrpl38	652	758	421	945	977	0.62278893	7.09E-04	5.73E-03	Up
Mrpl9	515	457	373	705	818	0.719451028	3.88E-05	4.37E-04	Up
Mrto4	759	609	642	1197	1102	0.727585304	4.16E-06	5.82E-05	Up
Mrvi1	443	465	334	143	133	-1.624820755	2.13E-12	7.73E-11	Down
Msmo1	3991	4572	3758	2673	2649	-0.673168673	5.58E-13	2.14E-11	Down
Msrb3	13282	13278	11384	7689	7885	-0.746972717	1.04E-25	1.00E-23	Down
Mt1	1612	1427	1620	3001	3365	0.976787048	1.40E-14	6.32E-13	Up
Mt2	1037	890	728	3814	4422	2.173712682	1.65E-70	1.00E-67	Up
Mtap	5150	5839	4468	7707	7239	0.493294683	2.52E-08	5.45E-07	Up
Mtch1	4157	3856	3127	2940	3118	-0.337875427	5.79E-04	4.82E-03	Down
Mthfd1	740	795	580	1139	1006	0.565064104	1.83E-04	1.74E-03	Up
Mthfd2	2323	2217	1721	2744	2948	0.404641038	1.66E-04	1.59E-03	Up
Mtmr6	3686	3940	2882	2810	2624	-0.406861461	8.00E-05	8.34E-04	Down
Mtrr	396	374	323	598	682	0.765056983	2.31E-05	2.75E-04	Up
Mtss1	747	801	580	230	220	-1.697176364	3.00E-20	2.15E-18	Down
Mtss1L	559	595	531	300	336	-0.871322652	1.89E-06	2.84E-05	Down
Mtus1	635	821	638	242	324	-1.351447654	4.48E-12	1.56E-10	Down
Mtx2	1685	1553	1402	2016	2155	0.382686223	5.38E-04	4.52E-03	Up
Mum1L1	1267	1433	1166	838	853	-0.654713892	3.25E-07	5.70E-06	Down
Mustn1	114	105	72	22	38	-1.734464332	2.92E-04	2.62E-03	Down
Mvp	1111	1161	829	1764	2012	0.827529626	1.81E-10	5.17E-09	Up
Mxd4	3038	2956	2026	1828	1903	-0.556641145	7.08E-06	9.48E-05	Down
Mxra7	2479	2265	2029	1454	1377	-0.720417537	9.86E-11	2.91E-09	Down
Mybbp1A	2360	2600	2104	3618	3974	0.64207316	1.34E-11	4.41E-10	Up
Myc	821	1028	1049	1634	1864	0.796835116	3.34E-07	5.82E-06	Up
Mycl	133	164	120	327	457	1.448848091	3.83E-08	8.11E-07	Up
Mycn	23	74	75	16	2	-2.728677685	8.97E-04	7.05E-03	Down
Myh10	11984	12490	10593	5072	5398	-1.206644498	6.22E-61	2.78E-58	Down
Myh11	896	963	738	321	244	-1.656421175	4.75E-20	3.31E-18	Down
Myh9	21214	23294	18776	16468	17687	-0.351142877	8.23E-07	1.33E-05	Down
Myl12B	2409	2119	2118	1390	1578	-0.630879596	9.62E-08	1.88E-06	Down
Myl9	14261	11983	12031	6346	6610	-1.029373259	2.34E-28	2.65E-26	Down
Mylip	463	497	412	222	179	-1.234349653	9.34E-09	2.16E-07	Down
Mylk	1907	1864	1512	448	342	-2.198357747	1.40E-49	3.78E-47	Down
Myo10	3399	3416	3231	5200	5704	0.650889266	8.35E-13	3.13E-11	Up
Myo18A	968	1019	882	660	708	-0.532315007	1.39E-04	1.36E-03	Down
Myo1B	1718	1968	1417	2192	2350	0.374656503	9.90E-04	7.66E-03	Up
Myo1D	1066	966	923	596	684	-0.673393916	5.07E-06	7.02E-05	Down
Myo1E	1658	1822	1260	860	876	-0.90366186	1.06E-11	3.52E-10	Down
Myo9A	1842	2423	1914	1459	1522	-0.514326898	4.41E-05	4.91E-04	Down
Myom1	579	795	551	249	257	-1.385182797	2.90E-12	1.03E-10	Down
Naa25	2116	2125	1568	2999	2866	0.55847704	4.59E-07	7.80E-06	Up
Nab1	3290	3696	3127	5013	4848	0.500788196	3.32E-08	7.07E-07	Up
Nab2	1696	1705	1226	589	756	-1.239543125	4.06E-17	2.29E-15	Down
Nabp1	2000	1991	1557	2904	3054	0.644203439	4.07E-10	1.12E-08	Up
Nacc2	2879	3095	2446	1518	1498	-0.940645328	1.58E-20	1.15E-18	Down
Nap1L1	22719	22622	19797	32311	30824	0.492610476	2.63E-12	9.38E-11	Up
Nap1L3	204	132	151	43	75	-1.516572911	9.35E-05	9.57E-04	Down
Napa	2490	2298	1919	2695	3248	0.36396412	1.07E-03	8.16E-03	Up
Nars	16194	15739	14144	22226	20658	0.433532348	1.37E-08	3.06E-07	Up
Nbea	3045	3392	2553	2427	2412	-0.351539925	4.23E-04	3.66E-03	Down
Nbeal1	5877	6239	5083	4832	4304	-0.372142955	3.99E-05	4.47E-04	Down
Ncald	150	188	142	45	32	-2.097318881	4.18E-08	8.78E-07	Down
Ncam1	2486	3444	2838	1553	1652	-0.917545813	1.86E-12	6.77E-11	Down
Nck2	658	863	558	450	458	-0.649170986	3.64E-04	3.20E-03	Down
Nckap1	11490	12312	10475	14559	14195	0.284071148	9.62E-05	9.80E-04	Up
Ncl	31767	36062	34091	47767	44111	0.382532294	2.48E-05	2.92E-04	Up
Ndnf	401	559	422	46	50	-3.309279028	3.37E-34	4.92E-32	Down
Ndrg2	147	161	137	353	351	1.19891253	1.33E-06	2.04E-05	Up
Ndrg4	3756	4046	3466	2162	2624	-0.700397907	5.11E-12	1.76E-10	Down
Ndufa12	2079	2008	1772	2538	2587	0.344019377	5.85E-04	4.85E-03	Up
Ndufaf4	969	978	931	1748	1496	0.707727772	1.66E-07	3.06E-06	Up
Necab1	3	14	44	0	0	-6.91744903	2.67E-04	2.42E-03	Down
Necap2	1120	1018	879	1504	1517	0.540949172	1.91E-05	2.32E-04	Up
Nectin2	584	630	562	912	947	0.600825852	5.78E-05	6.22E-04	Up
Nectin3	3048	3161	2868	2136	2251	-0.514544426	8.77E-08	1.72E-06	Down
Nedd4	68354	73467	58279	49401	51835	-0.443083424	4.04E-11	1.26E-09	Down
Nedd9	1673	2070	1441	452	442	-1.991596458	1.02E-44	2.43E-42	Down
Nefm	71	185	145	25	37	-2.166165168	8.78E-06	1.16E-04	Down
Nek6	961	770	723	492	535	-0.719779847	1.70E-05	2.11E-04	Down
Nek7	7491	8044	6094	5712	5608	-0.391535119	3.70E-06	5.23E-05	Down
Net1	942	1138	1042	283	374	-1.718867132	9.24E-23	7.58E-21	Down
Nfat5	8052	9592	8253	7077	6466	-0.399162504	2.61E-05	3.06E-04	Down
Nfatc4	762	767	500	269	410	-1.03416844	1.28E-06	1.99E-05	Down
Nfe2L1	6818	7449	6535	9264	9875	0.414722749	1.67E-07	3.08E-06	Up
Nfe2L2	3899	4081	3424	5308	5675	0.483294296	4.89E-09	1.16E-07	Up
Nfia	1488	1588	1423	741	720	-1.087295436	8.37E-18	4.93E-16	Down
Nfix	3500	3940	2847	1503	1503	-1.231260935	3.36E-31	4.30E-29	Down
Nfkb1	1073	1091	873	2374	2571	1.243004175	3.10E-28	3.46E-26	Up
Nfkb2	471	410	386	1545	1651	1.870588659	4.89E-38	9.16E-36	Up
Nfkbia	921	1048	895	6809	6569	2.760601045	4.38E-173	1.33E-169	Up
Nfkbib	509	422	342	881	951	1.067256802	1.19E-09	3.10E-08	Up
Nfkbie	134	71	61	834	823	3.185468448	3.18E-32	4.20E-30	Up
Ngf	1216	1179	1001	1647	1751	0.539077904	4.42E-06	6.16E-05	Up
Nhp2	1081	949	774	1730	1878	0.904786718	8.64E-12	2.90E-10	Up
Nhs	998	979	873	430	407	-1.230570876	4.44E-16	2.27E-14	Down
Nhsl2	84	66	73	21	21	-1.877416078	3.82E-04	3.34E-03	Down
Nid1	21551	29481	21500	33893	36659	0.500093493	7.01E-07	1.15E-05	Up
Nid2	547	562	367	230	230	-1.133468223	1.25E-07	2.35E-06	Down
Nif3L1	660	790	766	1230	1297	0.718962954	2.48E-06	3.66E-05	Up
Nifk	1462	1396	1400	2606	2596	0.820976766	4.63E-13	1.78E-11	Up
Ninj1	667	574	497	974	1216	0.871083849	7.35E-08	1.47E-06	Up
Nip7	816	834	644	1310	1239	0.694483149	4.18E-07	7.17E-06	Up
Nkain1	145	88	74	213	288	1.249577103	2.64E-04	2.40E-03	Up
Nkain3	98	110	80	15	38	-1.906032186	1.76E-04	1.67E-03	Down
Nkd1	182	178	104	53	59	-1.498511188	6.74E-05	7.15E-04	Down
Nmd3	2655	2716	2273	3477	3307	0.367012069	9.81E-05	9.98E-04	Up
Nme1	4324	3635	4014	5844	6352	0.555294672	3.92E-07	6.76E-06	Up
Nnmt	676	641	397	945	1032	0.756372381	3.36E-05	3.85E-04	Up
Noc2L	936	926	942	1483	1709	0.71641465	1.21E-07	2.28E-06	Up
Noc3L	1370	1220	991	2227	1861	0.734875044	6.62E-08	1.34E-06	Up
Noct	1214	1363	1247	2321	2465	0.856666551	1.45E-13	5.88E-12	Up
Nod2	0	4	0	34	26	4.489195453	9.67E-04	7.49E-03	Up
Nog	286	392	364	145	190	-1.109777329	1.98E-05	2.40E-04	Down
Nol4	71	115	183	335	279	1.238213941	1.04E-03	7.99E-03	Up
Nol6	572	578	430	802	877	0.630191426	9.42E-05	9.63E-04	Up
Nol8	1391	1782	1178	2144	1953	0.459807963	6.62E-04	5.40E-03	Up
Nol9	900	908	682	1222	1350	0.588896841	1.79E-05	2.20E-04	Up
Nolc1	1304	1489	1195	1972	2246	0.618450876	9.62E-08	1.88E-06	Up
Nop14	2392	2820	2226	3597	3300	0.431138366	3.77E-05	4.26E-04	Up
Nop16	932	822	797	1152	1324	0.490383407	4.80E-04	4.10E-03	Up
Nop2	1065	1134	900	1468	1702	0.571454727	5.10E-06	7.06E-05	Up
Nop56	1680	1557	1466	2526	2459	0.619524056	1.31E-08	2.94E-07	Up
Nop58	7494	7725	7261	11444	11350	0.553459919	7.93E-12	2.68E-10	Up
Nov	908	892	814	561	653	-0.572308079	1.34E-04	1.32E-03	Down
Nox4	934	1060	686	470	533	-0.871300517	2.39E-07	4.27E-06	Down
Nploc4	2110	2157	1810	2526	2751	0.334072668	7.32E-04	5.89E-03	Up
Npm1	31470	31044	29246	41385	35603	0.282267709	1.19E-03	8.93E-03	Up
Npr3	2850	2898	2613	946	1059	-1.525605875	1.24E-46	3.08E-44	Down
Nptn	16911	18886	16115	13236	13496	-0.421213751	1.32E-08	2.97E-07	Down
Nptx2	119	160	100	25	51	-1.77675422	5.72E-05	6.18E-04	Down
Npy6R	95	66	134	23	20	-2.271956153	1.80E-05	2.21E-04	Down
Nqo2	754	699	578	1036	1044	0.574834391	7.62E-05	7.99E-04	Up
Nr2F1	620	964	704	337	252	-1.415903977	4.54E-11	1.40E-09	Down
Nr2F2	3006	4234	3231	2266	2217	-0.685286832	4.20E-08	8.82E-07	Down
Nr3C1	5454	6350	5115	4540	4489	-0.367393231	3.18E-05	3.66E-04	Down
Nr4A1	1024	1102	845	615	574	-0.778980977	9.76E-08	1.90E-06	Down
Nr4A3	199	237	208	89	75	-1.437475138	2.80E-06	4.09E-05	Down
Nrcam	260	335	291	759	782	1.332318904	2.19E-12	7.91E-11	Up
Nrep	591	740	446	128	120	-2.290994821	5.54E-24	4.98E-22	Down
Nrg1	68	98	139	266	280	1.349778196	1.49E-04	1.45E-03	Up
Nrn1	3166	3000	2886	1859	2257	-0.605184107	3.72E-08	7.90E-07	Down
Nrp1	13071	18156	12682	7875	7362	-0.983584523	3.32E-19	2.21E-17	Down
Nrp2	1844	2084	1605	4006	4624	1.180561957	1.36E-30	1.70E-28	Up
Nsdhl	1537	1509	1496	1089	998	-0.589117453	5.25E-06	7.24E-05	Down
Nsun2	2599	2873	2500	4310	4279	0.643493274	4.59E-12	1.60E-10	Up
Ntn1	210	158	114	363	441	1.28434692	2.01E-06	3.00E-05	Up
Nuak1	3344	3704	3162	2347	2699	-0.481543486	1.04E-06	1.64E-05	Down
Nudt4	6926	7448	6427	5892	5765	-0.298640096	1.84E-04	1.74E-03	Down
Nuf2	302	333	284	136	158	-1.108797797	6.83E-06	9.20E-05	Down
Nufip1	515	473	470	816	786	0.66952711	5.01E-05	5.50E-04	Up
Nusap1	315	419	251	119	192	-1.118524516	6.86E-05	7.27E-04	Down
Nxn	1724	1715	1155	882	1060	-0.695950731	2.25E-06	3.33E-05	Down
Nyap2	32	30	81	10	8	-2.503833821	1.27E-03	9.49E-03	Down
Nynrin	615	756	538	301	365	-0.978071409	1.83E-07	3.36E-06	Down
Oaf	4545	4216	3557	5211	5853	0.383779426	3.05E-05	3.52E-04	Up
Oat	6906	6778	5842	4791	5026	-0.454460483	8.72E-09	2.03E-07	Down
Odc1	1175	1159	1102	2200	2205	0.892304625	7.28E-15	3.39E-13	Up
Ogn	3096	3738	2783	689	673	-2.278235318	4.12E-86	3.48E-83	Down
Oit3	0	0	0	26	17	6.8226504	1.34E-04	1.32E-03	Up
Olfm3	28	25	39	0	2	-5.017266335	1.48E-04	1.44E-03	Down
Olfml2B	404	543	449	176	209	-1.324545811	3.30E-09	8.06E-08	Down
Olfml3	538	536	411	181	214	-1.369411082	4.46E-11	1.38E-09	Down
Omd	40	94	76	6	12	-3.018987675	6.95E-06	9.32E-05	Down
Orai2	436	497	376	774	727	0.7392719	1.38E-05	1.74E-04	Up
Ormdl1	401	372	428	708	694	0.750226759	7.21E-05	7.60E-04	Up
Osbpl1A	1095	1236	980	850	764	-0.496049828	3.59E-04	3.16E-03	Down
Osbpl6	153	275	304	118	107	-1.183598155	6.52E-04	5.33E-03	Down
Otud4	3167	3729	2629	4874	4812	0.56839353	2.18E-08	4.78E-07	Up
Oxct1	4667	4860	3821	2102	2095	-1.128023555	5.32E-35	8.08E-33	Down
Oxr1	4393	4508	3658	3387	3342	-0.360132655	3.58E-05	4.08E-04	Down
P2Ry1	41	37	41	9	6	-2.456571185	1.31E-03	9.75E-03	Down
P3H2	225	212	205	93	126	-1.020520255	5.70E-04	4.75E-03	Down
P4Ha1	4790	6277	4535	3260	3534	-0.658467864	1.06E-09	2.78E-08	Down
P4Ha3	2580	2709	2637	1790	1744	-0.633485702	9.03E-09	2.10E-07	Down
Pa2G4	5075	4807	4425	7489	7152	0.5695342	2.40E-11	7.71E-10	Up
Pabpc4L	222	451	281	176	138	-1.057497988	5.48E-04	4.59E-03	Down
Paf1	1990	2030	1681	1381	1527	-0.433006593	7.16E-05	7.57E-04	Down
Pak1Ip1	2080	2082	1792	2549	2604	0.32916091	8.15E-04	6.48E-03	Up
Palld	4719	4487	3472	2449	2370	-0.851996228	5.40E-17	3.01E-15	Down
Palmd	64	89	44	1	2	-5.483042323	7.02E-08	1.41E-06	Down
Pank3	5226	6021	4283	4017	3915	-0.424942794	1.32E-05	1.67E-04	Down
Papolg	713	782	701	492	562	-0.525535363	1.08E-03	8.25E-03	Down
Pappa	7692	9275	7187	2193	2153	-1.934577263	1.52E-95	1.65E-92	Down
Papss1	1422	1318	989	751	952	-0.58837711	1.03E-04	1.04E-03	Down
Papss2	1298	1385	1022	1788	1639	0.431598315	5.66E-04	4.73E-03	Up
Paqr8	263	299	278	180	142	-0.848558871	1.18E-03	8.90E-03	Down
Parm1	1386	1737	1241	584	638	-1.294597703	7.73E-20	5.33E-18	Down
Parp10	5	20	14	76	78	2.515127711	1.94E-04	1.83E-03	Up
Parp14	52	36	38	153	235	2.154166281	7.79E-08	1.55E-06	Up
Parp8	587	715	594	921	1102	0.62829767	6.29E-05	6.71E-04	Up
Parva	11031	10765	8795	7680	7545	-0.465941487	3.12E-09	7.65E-08	Down
Parvb	662	587	484	788	1092	0.655531567	2.02E-04	1.90E-03	Up
Pawr	2666	2921	2288	1820	1647	-0.642060405	2.37E-09	5.92E-08	Down
Pax1	142	164	109	54	58	-1.343968573	3.10E-04	2.77E-03	Down
Pbx1	4906	5703	4337	2805	2971	-0.831145207	4.58E-19	2.97E-17	Down
Pbx3	811	1145	879	607	606	-0.686719223	4.08E-05	4.56E-04	Down
Pbxip1	2909	3291	2290	1883	2217	-0.506623106	1.27E-05	1.61E-04	Down
Pcdh10	133	183	105	43	26	-2.054875208	1.49E-06	2.28E-05	Down
Pcdh11X	615	637	575	327	385	-0.825753679	3.39E-06	4.87E-05	Down
Pcdh18	2322	2648	2282	1024	1030	-1.284221765	1.99E-30	2.46E-28	Down
Pcdh19	8058	9633	7543	5644	5128	-0.687669626	1.84E-13	7.34E-12	Down
Pcdh7	1663	2049	1293	2868	2981	0.77239103	1.48E-09	3.79E-08	Up
Pcdha10	434	391	347	196	260	-0.826334922	2.35E-04	2.17E-03	Down
Pcdhgc4	7166	7773	6481	5692	6541	-0.271626303	1.18E-03	8.88E-03	Down
Pcmtd1	2969	3623	3031	2296	2226	-0.553094936	2.70E-07	4.80E-06	Down
Pcolce	4118	4378	3424	2344	2644	-0.71699189	3.86E-14	1.67E-12	Down
Pcp4L1	1325	1212	1078	629	658	-0.952598325	2.87E-12	1.02E-10	Down
Pcsk5	262	299	230	26	62	-2.633782943	9.68E-14	4.04E-12	Down
Pcsk6	174	184	200	46	69	-1.755380755	6.01E-07	1.00E-05	Down
Pdcd4	1853	2046	1651	1427	1367	-0.450611555	5.69E-05	6.15E-04	Down
Pde1A	140	261	167	39	85	-1.659269911	3.66E-05	4.15E-04	Down
Pde3B	529	499	624	264	269	-1.110254233	2.99E-07	5.26E-06	Down
Pde4A	966	996	797	572	517	-0.799791403	1.09E-07	2.10E-06	Down
Pde4D	397	421	280	198	175	-1.009145403	2.22E-05	2.65E-04	Down
Pde7B	734	840	576	248	206	-1.696561528	2.03E-18	1.25E-16	Down
Pde8B	1129	967	771	170	252	-2.224184013	1.39E-29	1.66E-27	Down
Pdgfa	3328	3388	2968	2684	2686	-0.313893499	5.50E-04	4.60E-03	Down
Pdgfb	5	11	21	168	174	3.711771816	1.36E-11	4.44E-10	Up
Pdgfc	2529	2831	2330	1292	1329	-1.015054561	2.82E-22	2.26E-20	Down
Pdgfd	1210	1302	1200	643	609	-1.033729902	8.00E-14	3.37E-12	Down
Pdgfrb	2676	3198	2397	1162	1313	-1.200555767	4.91E-26	4.85E-24	Down
Pdia4	5560	6262	5670	4538	4791	-0.373805053	3.98E-05	4.46E-04	Down
Pdk3	907	1074	728	599	677	-0.541914873	6.29E-04	5.17E-03	Down
Pdk4	919	934	851	1840	1884	0.996821508	9.19E-17	4.98E-15	Up
Pdlim2	705	690	639	347	369	-0.971796284	9.76E-09	2.25E-07	Down
Pdlim5	17464	18855	14943	10837	11615	-0.651410195	3.80E-19	2.49E-17	Down
Pdzrn3	1802	2297	1861	531	509	-1.981419864	6.68E-48	1.75E-45	Down
Peg10	1030	1295	1169	612	581	-1.017521358	6.11E-11	1.85E-09	Down
Peg3	5133	6579	4689	979	932	-2.55828488	8.76E-113	1.66E-109	Down
Peli2	200	246	155	84	118	-1.028360341	1.23E-03	9.22E-03	Down
Penk	592	678	642	1336	1544	1.121406134	3.33E-14	1.45E-12	Up
Perp	4790	5020	4234	3862	3906	-0.316450491	1.27E-04	1.26E-03	Down
Pfdn6	711	678	611	1137	1229	0.778357826	2.20E-08	4.81E-07	Up
Pgd	4487	4567	3535	5629	6185	0.449484281	4.26E-07	7.28E-06	Up
Pgk1	3373	3100	2552	3827	3894	0.315716095	1.26E-03	9.41E-03	Up
Pglyrp3	1	0	9	77	83	4.466312781	9.72E-07	1.54E-05	Up
Pgm5	250	328	157	74	85	-1.652409429	5.29E-07	8.91E-06	Down
Pgrmc2	3688	3962	3721	2894	2882	-0.444392653	5.21E-06	7.18E-05	Down
Phc2	1540	1521	1405	1975	2061	0.388567799	3.80E-04	3.33E-03	Up
Phc3	3538	4057	3217	3116	2634	-0.369862926	6.31E-04	5.18E-03	Down
Phf5A	582	552	570	835	941	0.589562911	2.49E-04	2.28E-03	Up
Phgdh	2238	2222	1880	2842	2991	0.417898866	1.46E-05	1.84E-04	Up
Phkb	1225	1235	938	796	756	-0.587191748	2.31E-05	2.74E-04	Down
Phlda1	2709	3108	2413	4936	5380	0.865283821	2.12E-20	1.53E-18	Up
Phldb2	21500	25070	20103	18374	19228	-0.288072839	1.66E-04	1.59E-03	Down
Picalm	27156	29058	24955	22686	24057	-0.259943189	1.32E-04	1.31E-03	Down
Pid1	1356	1493	1105	669	672	-1.017287116	4.29E-14	1.84E-12	Down
Piezo2	488	740	463	288	259	-1.081254906	8.52E-07	1.37E-05	Down
Pigp	814	676	791	409	592	-0.664514037	7.49E-04	6.02E-03	Down
Pik3Ip1	453	383	363	231	269	-0.726802652	7.78E-04	6.21E-03	Down
Pik3R1	2482	2826	2174	1706	1792	-0.556621255	1.10E-07	2.11E-06	Down
Pik3R3	2120	2223	1622	1465	1517	-0.45652129	7.83E-05	8.18E-04	Down
Pin1	1656	1225	1118	1963	2096	0.561109074	9.15E-05	9.41E-04	Up
Pip4K2A	1225	1512	1013	930	731	-0.626864694	9.23E-05	9.47E-04	Down
Pitpnc1	1240	1348	1101	960	923	-0.431005865	7.03E-04	5.68E-03	Down
Pitx2	217	281	198	124	78	-1.237893495	8.74E-05	9.04E-04	Down
Pja2	9181	9860	7695	5809	6070	-0.629743756	1.14E-15	5.64E-14	Down
Pkia	1056	1007	868	394	581	-1.053109905	1.25E-09	3.24E-08	Down
Pla2G7	1175	1341	1134	980	741	-0.545266774	4.11E-04	3.57E-03	Down
Plagl1	1287	1445	1234	791	913	-0.683687634	2.00E-07	3.63E-06	Down
Plat	841	1002	847	464	433	-1.047747196	5.04E-11	1.55E-09	Down
Plaur	2129	2185	1829	2560	3523	0.521185381	2.62E-05	3.07E-04	Up
Plcb1	327	362	392	111	137	-1.599826834	6.00E-10	1.62E-08	Down
Plcb4	882	936	884	544	513	-0.8205973	9.50E-08	1.86E-06	Down
Plcl1	498	484	352	147	89	-1.94941425	1.19E-13	4.91E-12	Down
Plekha3	2780	3135	2353	3503	3776	0.357367412	2.54E-04	2.32E-03	Up
Plekhf1	388	457	373	193	239	-0.959629686	1.23E-05	1.56E-04	Down
Plin2	1360	1154	1103	1810	1853	0.554040137	9.06E-06	1.19E-04	Up
Plk1	295	247	129	75	79	-1.564998187	9.05E-06	1.19E-04	Down
Plk2	6421	6794	5815	18030	18393	1.473589374	2.02E-94	2.04E-91	Up
Plod2	6123	7223	6467	5350	4848	-0.423712257	2.55E-05	3.00E-04	Down
Plpp2	904	813	741	1313	1240	0.592380072	1.52E-05	1.90E-04	Up
Pls3	24381	25015	21293	13395	13082	-0.878559863	2.07E-37	3.70E-35	Down
Plscr1	298	232	228	514	573	1.055424431	7.00E-07	1.15E-05	Up
Plxdc2	4691	5508	4036	3492	3326	-0.518974095	1.26E-07	2.36E-06	Down
Plxna2	1085	1249	683	547	589	-0.855515731	3.84E-06	5.42E-05	Down
Pml	1215	1337	1125	778	972	-0.535956615	1.06E-04	1.07E-03	Down
Pmp22	3248	3556	3072	694	703	-2.285469714	6.11E-104	8.43E-101	Down
Pno1	2276	2228	2313	3297	3086	0.43560561	1.14E-04	1.15E-03	Up
Pnp	1030	955	840	1550	1689	0.734504902	4.35E-09	1.05E-07	Up
Pnrc1	1836	1668	1575	2427	2365	0.451765126	3.79E-05	4.27E-04	Up
Pogk	917	861	746	1432	1324	0.666146459	5.94E-07	9.95E-06	Up
Polr1A	868	886	824	1232	1336	0.527910708	6.16E-05	6.58E-04	Up
Polr1B	208	266	208	480	448	0.983501141	8.22E-06	1.09E-04	Up
Polr1E	340	291	275	594	572	0.900821613	3.92E-06	5.51E-05	Up
Polr2E	713	617	564	838	1081	0.553933408	7.48E-04	6.01E-03	Up
Pop1	282	456	263	596	577	0.77745204	5.94E-04	4.92E-03	Up
Postn	3003	3315	2926	2311	2279	-0.474674953	1.45E-06	2.23E-05	Down
Ppan	360	341	323	535	562	0.633663027	7.44E-04	5.98E-03	Up
Pparg	231	262	262	52	63	-2.187068826	1.71E-12	6.25E-11	Down
Ppat	731	665	542	1019	1093	0.664691657	8.25E-06	1.09E-04	Up
Ppic	5125	4825	4317	7957	8061	0.703991149	5.42E-18	3.24E-16	Up
Ppid	3713	4153	3731	5631	5673	0.49721031	4.74E-08	9.78E-07	Up
Ppie	179	206	166	329	332	0.801062644	9.16E-04	7.17E-03	Up
Ppm1K	514	509	523	234	312	-0.97397696	2.88E-06	4.20E-05	Down
Ppm1L	677	796	550	287	349	-1.126490787	1.49E-09	3.80E-08	Down
Ppp1R11	1100	1001	898	1404	1515	0.497785655	8.78E-05	9.08E-04	Up
Ppp1R12A	3752	4736	3814	3368	2691	-0.482050964	8.13E-05	8.46E-04	Down
Ppp1R12B	1049	966	839	1520	1743	0.730518408	1.24E-08	2.82E-07	Up
Ppp1R15A	595	565	647	986	1010	0.669632547	5.91E-05	6.33E-04	Up
Ppp1R3A	26	22	14	0	0	-6.845008618	1.16E-04	1.16E-03	Down
Ppp1R3B	219	332	233	114	119	-1.209863851	2.53E-05	2.98E-04	Down
Ppp1R3C	150	216	170	16	22	-3.283494798	3.91E-15	1.84E-13	Down
Ppp1R9A	111	114	82	258	270	1.325835464	5.73E-06	7.81E-05	Up
Ppp2R2B	115	66	181	7	15	-3.55075832	3.15E-09	7.71E-08	Down
Ppp2R3A	927	1033	950	696	682	-0.544904416	1.88E-04	1.78E-03	Down
Ppp3R1	7305	7345	6098	5935	5762	-0.28718512	2.96E-04	2.66E-03	Down
Prc1	886	876	845	466	431	-1.005401782	2.13E-10	5.99E-09	Down
Prdx1	15225	13599	13324	18490	18742	0.354787877	1.72E-05	2.12E-04	Up
Prdx6	8070	8454	6802	10304	11182	0.420696795	2.97E-08	6.38E-07	Up
Prelp	2901	3235	2311	884	1208	-1.472286869	2.79E-28	3.14E-26	Down
Prep	2436	2042	2072	3044	3097	0.440405834	8.66E-05	8.97E-04	Up
Prepl	2290	2188	2031	1328	1506	-0.665555428	1.94E-09	4.91E-08	Down
Prex2	380	316	381	90	128	-1.781586431	5.32E-11	1.63E-09	Down
Prickle1	344	412	301	75	120	-1.900137711	3.55E-12	1.25E-10	Down
Prickle2	990	1159	1037	455	459	-1.267801506	8.85E-17	4.81E-15	Down
Prkab2	1333	1562	1278	455	529	-1.548035382	3.48E-28	3.83E-26	Down
Prkacb	4558	4578	3832	3369	3539	-0.370138811	1.34E-05	1.69E-04	Down
Prkag2	868	843	707	548	582	-0.55874261	2.17E-04	2.02E-03	Down
Prkar1A	16474	17538	13616	12993	13401	-0.310439571	2.56E-05	3.01E-04	Down
Prkar1B	858	903	649	443	536	-0.756945028	5.69E-06	7.76E-05	Down
Prkar2B	3414	3710	3199	4892	5246	0.509694437	4.51E-09	1.08E-07	Up
Prkca	2173	2770	1961	1660	1683	-0.503540125	3.00E-05	3.47E-04	Down
Prkcdbp	1327	1036	1116	658	693	-0.832880988	8.45E-08	1.67E-06	Down
Prkci	4312	4488	3896	2767	3075	-0.584062214	5.05E-11	1.55E-09	Down
Prkg1	1515	1909	1481	661	551	-1.476114519	4.88E-24	4.41E-22	Down
Prkg2	4548	4795	4342	3151	2792	-0.667386078	1.06E-11	3.52E-10	Down
Prl2C2	323	255	401	1134	1120	1.718835606	2.79E-15	1.33E-13	Up
Prl2C3	408	383	415	1198	1110	1.466678559	1.23E-18	7.68E-17	Up
Prl2C5	12	19	22	208	33	2.719923059	8.04E-05	8.38E-04	Up
Prl8A8	19	36	31	0	2	-4.90363617	2.63E-04	2.39E-03	Down
Prlr	63	134	69	6	25	-2.559760987	3.90E-05	4.38E-04	Down
Prnp	12788	13506	11888	10474	11275	-0.276767981	1.63E-04	1.57E-03	Down
Procr	809	626	635	2373	2465	1.759636351	3.21E-37	5.60E-35	Up
Prpf31	938	993	891	1329	1463	0.518902685	4.68E-05	5.18E-04	Up
Prr11	357	404	391	139	231	-1.11249085	1.55E-05	1.93E-04	Down
Prr13	2064	2274	2004	3171	3599	0.628285323	7.93E-10	2.11E-08	Up
Prrc1	2283	2437	1962	1343	1551	-0.668905739	9.82E-10	2.59E-08	Down
Prrg1	324	376	287	496	552	0.626067193	1.23E-03	9.25E-03	Up
Prrg4	927	884	895	1359	1484	0.60209297	7.55E-06	1.01E-04	Up
Prrx1	20542	23335	18381	14036	14638	-0.579062352	6.89E-15	3.22E-13	Down
Prrx2	2365	1919	2151	1229	1096	-0.937967881	1.24E-11	4.10E-10	Down
Prss23	28985	31410	27392	15599	16498	-0.91622134	1.80E-38	3.61E-36	Down
Prss35	162	139	69	24	46	-1.847354018	1.08E-04	1.09E-03	Down
Prune1	573	621	542	422	372	-0.59131956	9.57E-04	7.41E-03	Down
Prune2	1158	1315	959	397	466	-1.450081582	1.35E-21	1.06E-19	Down
Psat1	4477	4242	3526	5876	6279	0.528841246	1.29E-09	3.34E-08	Up
Psd3	2162	2296	1599	669	743	-1.555964	1.59E-32	2.14E-30	Down
Psma1	3770	3432	3490	4838	4924	0.400505649	4.38E-05	4.88E-04	Up
Psma5	2893	2804	2640	3468	3839	0.343136822	3.55E-04	3.12E-03	Up
Psma6	2988	2635	2983	6284	6255	1.070643118	2.39E-21	1.86E-19	Up
Psmb10	169	128	121	472	494	1.746387099	6.14E-13	2.34E-11	Up
Psmb3	2874	2740	2067	3374	3462	0.375678589	4.04E-04	3.52E-03	Up
Psmb8	21	38	24	111	180	2.347741951	8.16E-07	1.32E-05	Up
Psmd10	777	654	907	1469	1391	0.810553319	6.81E-06	9.18E-05	Up
Psmd12	4052	4116	3683	4960	4984	0.28274416	7.57E-04	6.06E-03	Up
Psmd8	7478	6886	6381	9086	10007	0.41516836	6.19E-07	1.03E-05	Up
Psme1	825	779	562	943	1195	0.524569068	1.33E-03	9.85E-03	Up
Psme2	326	267	323	563	679	0.964236324	4.91E-06	6.81E-05	Up
Psph	1323	1217	998	1794	1917	0.609235294	5.18E-07	8.74E-06	Up
Ptbp3	3370	4091	3249	2791	3050	-0.337047194	8.98E-04	7.05E-03	Down
Ptges	591	474	490	1563	1823	1.655008353	1.38E-27	1.49E-25	Up
Ptma	5415	5749	5347	7946	7637	0.450355115	2.27E-07	4.09E-06	Up
Ptms	4392	4303	4096	2407	2578	-0.826478484	9.76E-19	6.13E-17	Down
Ptn	6193	7195	6336	3086	3525	-1.043939596	3.51E-27	3.70E-25	Down
Ptp4A1	1720	1808	1351	2294	2182	0.419106876	2.07E-04	1.94E-03	Up
Ptpdc1	666	659	623	437	480	-0.553855645	9.09E-04	7.12E-03	Down
Ptpn13	592	513	423	326	341	-0.654611173	7.51E-04	6.02E-03	Down
Ptpn2	1117	1148	1115	1802	1651	0.563972434	9.50E-06	1.24E-04	Up
Ptpn22	8	34	10	201	196	3.493813423	2.58E-11	8.28E-10	Up
Ptprb	1249	1281	1242	585	579	-1.163924642	7.19E-17	3.96E-15	Down
Ptpre	267	351	203	500	638	1.018482557	7.01E-06	9.39E-05	Up
Ptprk	939	1484	1073	681	782	-0.718783991	4.29E-05	4.79E-04	Down
Ptprm	897	1248	940	520	704	-0.797567571	5.67E-06	7.74E-05	Down
Ptprq	278	376	318	134	107	-1.475681188	3.95E-08	8.34E-07	Down
Ptprz1	752	942	737	311	227	-1.634314968	3.74E-17	2.12E-15	Down
Ptrf	17619	18356	14584	9068	8333	-0.997110546	6.41E-36	1.01E-33	Down
Ptrh2	668	624	419	882	903	0.60931682	4.86E-04	4.14E-03	Up
Pttg1Ip	3756	3848	3283	4637	4789	0.329631411	7.72E-05	8.09E-04	Up
Ptx3	1738	1908	1553	3680	3642	1.032938343	3.66E-26	3.70E-24	Up
Pum3	2811	2819	2567	4201	3692	0.482152966	2.03E-06	3.03E-05	Up
Pura	5974	7010	5268	5256	4719	-0.329049088	6.83E-04	5.54E-03	Down
Purb	7863	9570	6739	6864	6379	-0.323434437	1.04E-03	7.99E-03	Down
Pus1	185	225	213	389	425	0.916173957	8.99E-05	9.27E-04	Up
Pus10	623	692	508	929	913	0.557879341	2.62E-04	2.38E-03	Up
Pvr	1615	1686	1622	2551	2731	0.633228494	8.71E-09	2.03E-07	Up
Pwp1	1092	1121	775	1539	1500	0.570963821	3.43E-05	3.92E-04	Up
Pwp2	349	377	354	583	649	0.722109831	9.06E-05	9.34E-04	Up
Pxmp4	500	405	426	228	267	-0.895716111	3.32E-05	3.80E-04	Down
Pygb	1348	1103	1105	718	754	-0.738346139	4.17E-07	7.16E-06	Down
Qtrtd1	421	413	295	815	798	1.06008291	2.60E-09	6.45E-08	Up
Rab10	10967	12100	9715	9078	9264	-0.298522986	6.55E-05	6.97E-04	Down
Rab11Fip1	97	87	56	354	364	2.129265224	3.79E-13	1.47E-11	Up
Rab12	4583	4266	3750	5585	5227	0.318079299	4.49E-04	3.85E-03	Up
Rab14	8902	9332	7907	7728	7253	-0.264713744	7.64E-04	6.11E-03	Down
Rab30	373	323	305	669	689	0.976063852	1.03E-07	1.99E-06	Up
Rab32	1135	1172	1046	1614	1512	0.435372957	3.48E-04	3.07E-03	Up
Rab35	1432	1415	1241	1928	2094	0.512924048	3.26E-06	4.71E-05	Up
Rab3B	463	383	415	141	148	-1.594802607	7.81E-12	2.64E-10	Down
Rab3D	184	232	164	92	108	-0.994692693	1.25E-03	9.35E-03	Down
Rab6A	9982	10881	10003	8654	7934	-0.361553662	4.34E-05	4.84E-04	Down
Rab8B	1699	1513	1118	2130	2106	0.514259739	9.57E-05	9.76E-04	Up
Rab9	1683	1492	1581	1110	1169	-0.531183768	4.73E-05	5.23E-04	Down
Rabggtb	1976	1757	1704	2401	2402	0.355728824	1.28E-03	9.56E-03	Up
Racgap1	298	301	332	145	196	-0.925016105	3.73E-04	3.27E-03	Down
Ralgapa2	219	268	181	449	417	0.919880769	5.05E-05	5.53E-04	Up
Ran	6127	5786	5241	8082	7397	0.389205923	8.33E-06	1.10E-04	Up
Rap1B	11457	11528	10063	24172	21871	1.016606125	2.97E-38	5.78E-36	Up
Raph1	1346	1239	1280	2538	2522	0.920105625	8.55E-15	3.94E-13	Up
Rarres1	363	377	325	118	97	-1.769683204	1.30E-12	4.80E-11	Down
Rars	6029	5541	4831	10039	10009	0.828339295	1.58E-23	1.38E-21	Up
Rasgef1A	2	0	3	33	25	4.039584471	1.20E-03	9.05E-03	Up
Rasgrp3	658	699	469	264	312	-1.118974336	1.10E-08	2.52E-07	Down
Rasl11A	219	214	262	39	36	-2.689157461	1.03E-14	4.71E-13	Down
Rasl11B	183	214	275	125	55	-1.37674496	3.19E-04	2.83E-03	Down
Rassf1	1348	1549	1175	1935	2069	0.516156203	7.81E-06	1.04E-04	Up
Rb1	1867	2038	1755	1423	1332	-0.501609632	9.34E-06	1.22E-04	Down
Rbfox1	146	207	272	583	692	1.540248115	1.63E-08	3.60E-07	Up
Rbl2	1809	1648	1293	1176	1123	-0.503366616	1.05E-04	1.06E-03	Down
Rbm5	3594	4013	3144	2921	2916	-0.340878673	2.38E-04	2.19E-03	Down
Rbms2	3667	3412	2937	2533	2865	-0.354093178	3.35E-04	2.96E-03	Down
Rbms3	7402	8124	6279	4114	4027	-0.879983955	1.50E-25	1.43E-23	Down
Rbmx	549	684	657	370	430	-0.712105617	2.06E-04	1.93E-03	Down
Rbpj	3820	3953	3330	7036	6860	0.862236794	4.92E-26	4.85E-24	Up
Rcan2	1450	1452	1237	523	544	-1.417858398	2.14E-27	2.27E-25	Down
Rcbtb2	1033	1344	1068	893	796	-0.489641839	1.11E-03	8.41E-03	Down
Rcc1	350	420	281	635	606	0.785534611	4.52E-05	5.03E-04	Up
Rcc2	2289	2688	1876	2917	3401	0.425633029	1.94E-04	1.83E-03	Up
Rcl1	315	301	307	550	657	0.916894389	3.04E-06	4.40E-05	Up
Rcor3	1020	922	837	516	548	-0.848488761	1.56E-08	3.45E-07	Down
Rdx	7810	8470	7545	6859	6637	-0.284603929	5.34E-04	4.50E-03	Down
Reck	1041	1130	1080	513	617	-0.994358327	6.57E-11	1.99E-09	Down
Recql	724	655	697	424	487	-0.659327943	1.63E-04	1.57E-03	Down
Rela	1207	963	734	1647	1749	0.771315955	6.13E-07	1.02E-05	Up
Relb	210	190	202	1172	1014	2.393462136	6.96E-38	1.29E-35	Up
Rell1	759	1019	650	470	509	-0.764670759	1.70E-05	2.11E-04	Down
Rerg	39	74	50	4	16	-2.495611062	5.88E-04	4.88E-03	Down
Rev3L	1152	1590	1202	889	984	-0.536312649	3.04E-04	2.73E-03	Down
Rffl	134	181	143	345	353	1.145064168	8.29E-06	1.10E-04	Up
Rflnb	2396	2545	2171	976	1077	-1.256153949	3.37E-31	4.30E-29	Down
Rgl1	1027	1024	787	317	310	-1.635606695	2.63E-24	2.42E-22	Down
Rgs16	1560	1709	1447	4898	5981	1.741030311	2.89E-62	1.42E-59	Up
Rgs17	2894	3222	2865	2299	2261	-0.442929065	1.07E-05	1.38E-04	Down
Rgs19	829	903	811	1124	1400	0.521751098	2.62E-04	2.38E-03	Up
Rgs4	1465	1415	1304	765	922	-0.776786334	4.18E-09	1.01E-07	Down
Rgs5	1624	1603	1606	876	991	-0.842053982	7.30E-11	2.19E-09	Down
Rhbdf2	85	64	68	162	242	1.426732025	6.81E-05	7.22E-04	Up
Rhoc	3328	2985	2622	5299	6007	0.876924335	1.62E-19	1.09E-17	Up
Rhog	901	826	723	1095	1440	0.584886441	9.81E-05	9.98E-04	Up
Rhoj	2234	1793	1769	1106	1307	-0.730330064	4.67E-08	9.68E-07	Down
Rictor	2568	3372	2371	2082	2255	-0.396281925	9.15E-04	7.16E-03	Down
Rif1	941	998	770	1290	1300	0.476536397	2.40E-04	2.21E-03	Up
Rin1	1026	1095	808	1326	1397	0.437414722	7.90E-04	6.30E-03	Up
Riok3	4554	4898	4383	6462	5873	0.370397922	5.10E-05	5.57E-04	Up
Ripk2	3058	2997	2698	4316	4092	0.478755135	2.02E-07	3.66E-06	Up
Rnase4	4849	4413	4482	3320	3240	-0.534828914	7.71E-08	1.54E-06	Down
Rnd1	267	319	236	1136	1413	2.171713483	6.08E-37	1.03E-34	Up
Rnd3	7850	9090	7274	5791	5535	-0.556852286	8.18E-11	2.45E-09	Down
Rnf128	1203	1280	1309	497	586	-1.280383551	5.52E-17	3.07E-15	Down
Rnf145	2669	3239	2444	2134	2335	-0.362312124	7.72E-04	6.17E-03	Down
Rnf19B	1028	977	1030	1627	1732	0.675652815	3.50E-07	6.07E-06	Up
Rnf2	3272	3592	3039	2686	2515	-0.391242296	5.12E-05	5.59E-04	Down
Rnf213	787	889	913	1824	1912	1.056940114	8.82E-14	3.69E-12	Up
Rnf43	28	33	4	0	0	-6.875781908	1.94E-04	1.83E-03	Down
Rnft1	3662	4153	3206	2771	2734	-0.460599629	1.24E-06	1.92E-05	Down
Rnmt	1897	2130	1701	2688	2564	0.414650475	7.10E-05	7.52E-04	Up
Rock2	36753	43442	37128	22538	20546	-0.90875249	9.29E-26	9.04E-24	Down
Ror1	120	105	96	6	17	-3.271523717	2.02E-09	5.08E-08	Down
Rora	1559	1905	1418	974	1119	-0.682039158	1.48E-07	2.76E-06	Down
Rp2	1473	1915	1440	1113	1242	-0.49679368	1.91E-04	1.81E-03	Down
Rpap1	151	182	131	278	300	0.858525609	1.09E-03	8.34E-03	Up
Rpf2	965	824	807	1696	1477	0.825914556	5.45E-09	1.29E-07	Up
Rpl30	6849	5433	5848	8047	7921	0.348755815	1.18E-03	8.87E-03	Up
Rps19Bp1	408	323	354	644	613	0.744455869	1.39E-04	1.36E-03	Up
Rps27L	13915	11305	11939	16234	16386	0.344083238	4.57E-04	3.92E-03	Up
Rps29	7461	5675	5902	8067	8998	0.375154262	7.66E-04	6.13E-03	Up
Rps4X	8778	7459	7627	9647	10846	0.311872095	1.24E-03	9.30E-03	Up
Rps6	2334	2015	1948	2771	2868	0.375643207	5.41E-04	4.54E-03	Up
Rptor	542	556	388	861	815	0.719806508	2.16E-05	2.59E-04	Up
Rrad	22	27	38	212	178	2.683659512	4.10E-10	1.13E-08	Up
Rragd	410	461	404	946	926	1.089826871	1.32E-11	4.34E-10	Up
Rrbp1	8056	9630	7572	7041	6869	-0.321136568	2.37E-04	2.18E-03	Down
Rrm1	1940	1859	1764	1354	1430	-0.464947679	3.67E-05	4.16E-04	Down
Rrm2	2091	1993	1835	1300	1483	-0.554328597	9.69E-07	1.54E-05	Down
Rrp15	430	514	349	695	706	0.660442836	2.19E-04	2.04E-03	Up
Rrp1B	313	396	318	549	543	0.62615811	1.30E-03	9.68E-03	Up
Rrp9	370	342	280	541	680	0.838263647	1.77E-05	2.17E-04	Up
Rrs1	1013	944	763	1745	1580	0.832154088	3.97E-10	1.09E-08	Up
Rsbn1	1088	1354	966	2044	2175	0.849983865	1.63E-11	5.29E-10	Up
Rsl1	65	101	77	196	310	1.590887548	3.92E-06	5.51E-05	Up
Rsl1D1	5358	5476	4993	7328	7207	0.412257205	4.19E-07	7.17E-06	Up
Rspo2	656	855	845	538	539	-0.60179758	1.09E-03	8.28E-03	Down
Rsu1	5484	5259	4841	3942	4212	-0.399625813	2.91E-06	4.23E-05	Down
Rtn3	6169	6982	5205	4619	4411	-0.480656368	1.21E-07	2.29E-06	Down
Rtn4	40028	42115	36803	48812	46892	0.223098865	1.26E-03	9.41E-03	Up
Runx1T1	1068	1509	1210	565	579	-1.191158006	1.39E-13	5.66E-12	Down
Runx2	908	1162	866	609	549	-0.800678095	4.54E-07	7.74E-06	Down
S1Pr1	347	350	404	646	728	0.843547967	1.99E-05	2.41E-04	Up
S1Pr2	1056	1044	824	1673	1878	0.820584363	4.38E-11	1.36E-09	Up
S1Pr3	969	908	624	444	570	-0.756925345	3.21E-05	3.69E-04	Down
Saa3	3	14	5	502	536	6.10393674	2.54E-47	6.54E-45	Up
Samd4	7848	7799	7064	6351	5909	-0.353032188	2.14E-05	2.57E-04	Down
Samhd1	1480	1772	1384	1024	1055	-0.617874496	7.26E-07	1.19E-05	Down
Samm50	1000	1052	834	1346	1315	0.423583578	8.47E-04	6.71E-03	Up
Sars	4517	4505	3918	5865	5637	0.367891452	1.02E-05	1.32E-04	Up
Sash1	3943	4418	3545	5680	6000	0.510979974	2.05E-09	5.14E-08	Up
Sat1	3687	3665	3537	5128	4625	0.374948638	1.45E-04	1.42E-03	Up
Scd1	4716	4811	4379	2937	2910	-0.714811331	4.55E-16	2.32E-14	Down
Scd2	14015	15698	11705	6876	7842	-0.951511638	1.08E-28	1.25E-26	Down
Scel	58	86	45	4	9	-3.313352839	2.68E-06	3.93E-05	Down
Scn2A	103	131	104	38	44	-1.506686514	2.89E-04	2.60E-03	Down
Scn3A	39	35	47	2	2	-4.399241718	1.23E-05	1.57E-04	Down
Sco2	264	195	180	428	393	0.902101875	1.83E-04	1.74E-03	Up
Scpep1	12961	14190	11943	6949	8052	-0.845999306	1.92E-25	1.82E-23	Down
Scrn1	955	812	718	423	405	-1.045927598	3.48E-10	9.66E-09	Down
Scrn3	1020	962	895	592	635	-0.694652987	1.46E-06	2.24E-05	Down
Scube3	143	137	110	331	360	1.365306153	1.17E-07	2.23E-06	Up
Sdad1	919	978	862	1207	1362	0.431805368	9.34E-04	7.28E-03	Up
Sdc1	1683	1931	1466	1081	1224	-0.600084368	8.12E-07	1.32E-05	Down
Sdc2	9375	10740	8081	4878	5120	-0.95449549	1.65E-29	1.95E-27	Down
Sdpr	17349	17514	14279	13416	12349	-0.39053042	5.89E-07	9.88E-06	Down
Sec23A	10150	10533	8944	6668	6923	-0.586787644	7.35E-16	3.67E-14	Down
Sec62	17935	21443	17347	16019	15127	-0.326395737	1.08E-04	1.09E-03	Down
Secisbp2L	7255	7552	6392	5484	5881	-0.362161501	2.57E-06	3.78E-05	Down
Sel1L3	6	16	9	57	68	2.553754122	3.32E-04	2.93E-03	Up
Selk	4413	4455	4485	3224	3892	-0.379478155	4.06E-04	3.53E-03	Down
Sema3A	3696	4039	3763	2987	2998	-0.409124335	2.83E-05	3.29E-04	Down
Sema3D	704	820	796	289	300	-1.447985242	1.21E-15	5.98E-14	Down
Sema4B	141	158	156	395	429	1.386890799	1.31E-08	2.94E-07	Up
Sema5A	266	424	240	122	58	-1.812931872	1.23E-07	2.32E-06	Down
Sepp1	562	625	689	288	282	-1.193485857	4.41E-09	1.06E-07	Down
Serpinb1A	525	515	614	363	366	-0.658474593	1.26E-03	9.41E-03	Down
Serpinb2	143	113	164	1373	1343	3.215662545	1.29E-55	4.24E-53	Up
Serpinb6C	128	93	62	16	27	-2.170277295	3.30E-05	3.78E-04	Down
Serpinb8	296	313	231	84	107	-1.595550187	7.52E-09	1.76E-07	Down
Serpine1	37000	41645	35648	52670	56684	0.47168757	9.43E-11	2.80E-09	Up
Serpinh1	20556	22494	19888	17156	19298	-0.253960507	1.07E-03	8.20E-03	Down
Serpini1	327	336	278	202	175	-0.779282928	1.01E-03	7.80E-03	Down
Sertad4	1053	1115	943	489	635	-0.933483333	1.08E-09	2.82E-08	Down
Sesn3	509	524	413	174	146	-1.633413389	4.15E-14	1.79E-12	Down
Sestd1	1510	1724	1342	2054	2199	0.433861754	9.24E-05	9.47E-04	Up
Setbp1	2202	2921	2388	852	742	-1.699059325	3.48E-35	5.34E-33	Down
Sf3B3	2819	3035	2443	3490	3707	0.3337893	2.58E-04	2.35E-03	Up
Sfrp1	1609	1666	1346	627	893	-1.067513785	6.83E-13	2.59E-11	Down
Sfrp2	317	294	312	65	133	-1.697241078	4.43E-08	9.22E-07	Down
Sfxn3	1944	1837	1579	1388	1383	-0.413044925	2.38E-04	2.19E-03	Down
Sgce	1129	1065	1072	849	732	-0.513290762	5.18E-04	4.38E-03	Down
Sgms1	2128	2432	2292	1483	1445	-0.694680715	5.68E-09	1.34E-07	Down
Sgol2A	443	458	316	250	154	-1.039924556	5.32E-05	5.78E-04	Down
Sh2D4A	64	123	78	12	12	-2.921928592	3.11E-07	5.48E-06	Down
Sh3Bgrl	24268	26373	22458	18044	16461	-0.545060427	2.50E-12	8.93E-11	Down
Sh3Bgrl2	230	223	169	543	596	1.414736773	1.49E-11	4.83E-10	Up
Sh3Bp2	118	102	84	239	231	1.170352547	1.18E-04	1.18E-03	Up
Sh3Bp4	1265	1109	908	464	619	-1.060332228	1.22E-10	3.58E-09	Down
Sh3Kbp1	7982	7992	7278	11405	11767	0.53000046	1.44E-12	5.27E-11	Up
Shcbp1	201	250	231	70	126	-1.272697986	9.25E-05	9.48E-04	Down
Shmt2	1185	1177	795	1914	2036	0.870296545	2.20E-10	6.20E-09	Up
Shox2	1130	1015	752	310	290	-1.725352318	5.87E-23	4.85E-21	Down
Sim1	115	146	137	43	16	-2.216165091	2.49E-06	3.67E-05	Down
Sim2	579	753	537	295	339	-1.018829001	9.13E-08	1.79E-06	Down
Sipa1L1	1847	2350	1728	1397	1608	-0.439602627	4.72E-04	4.04E-03	Down
Six1	630	620	547	317	317	-0.966020321	5.22E-08	1.07E-06	Down
Ski	5687	6273	4428	3677	4255	-0.503367266	6.89E-07	1.14E-05	Down
Skida1	62	140	57	19	23	-2.066435085	2.32E-04	2.15E-03	Down
Slc11A2	582	553	407	1031	1099	1.00997191	2.27E-10	6.38E-09	Up
Slc12A2	1966	2756	1645	3139	3057	0.51006684	2.54E-04	2.32E-03	Up
Slc14A1	313	552	335	172	202	-1.137630894	1.74E-05	2.15E-04	Down
Slc16A4	356	415	302	85	85	-2.115432095	1.64E-16	8.67E-15	Down
Slc1A3	119	136	147	24	21	-2.632716669	1.88E-09	4.77E-08	Down
Slc1A5	242	444	278	638	719	1.036004207	9.05E-06	1.19E-04	Up
Slc25A25	275	273	196	427	430	0.748738254	6.20E-04	5.10E-03	Up
Slc25A33	237	218	307	591	637	1.205552393	3.27E-07	5.72E-06	Up
Slc25A37	1167	1292	1193	2415	2403	0.933173301	9.01E-16	4.48E-14	Up
Slc2A13	556	587	464	250	286	-1.044730783	4.25E-08	8.88E-07	Down
Slc2A6	26	32	19	347	445	3.905133338	3.01E-31	3.90E-29	Up
Slc35F1	115	164	130	38	47	-1.731833191	1.31E-05	1.65E-04	Down
Slc36A4	1216	1552	1084	825	970	-0.559851437	1.23E-04	1.22E-03	Down
Slc38A1	2839	3702	2885	4107	4185	0.353288173	1.16E-03	8.74E-03	Up
Slc38A4	785	756	659	280	300	-1.386147546	3.81E-16	1.96E-14	Down
Slc39A10	1548	1521	1432	1166	1181	-0.405294176	6.70E-04	5.46E-03	Down
Slc3A2	1944	2034	1720	2934	3157	0.633393958	7.75E-11	2.33E-09	Up
Slc40A1	423	435	467	234	170	-1.183092389	6.04E-07	1.01E-05	Down
Slc43A2	108	166	61	302	334	1.487296662	1.13E-05	1.45E-04	Up
Slc44A2	1920	2347	1882	1468	1533	-0.497341275	1.86E-05	2.27E-04	Down
Slc48A1	3306	2608	2343	4469	5087	0.749326445	1.90E-10	5.40E-09	Up
Slc4A4	189	299	129	63	89	-1.464446345	7.13E-05	7.54E-04	Down
Slc4A7	2487	3356	2096	4265	4068	0.617999848	1.21E-06	1.88E-05	Up
Slc5A3	3084	3605	2560	2260	2022	-0.565969027	6.22E-07	1.03E-05	Down
Slc5A7	6583	7649	6687	2232	2289	-1.675585478	4.06E-72	2.80E-69	Down
Slc6A15	89	100	129	310	326	1.518911764	5.95E-07	9.95E-06	Up
Slc6A6	8146	9603	6852	6327	6833	-0.359639538	9.59E-05	9.77E-04	Down
Slc7A11	1400	1632	1230	6258	6062	2.0728701	3.83E-97	4.47E-94	Up
Slc7A2	326	378	353	1529	1465	2.035309745	2.95E-39	6.05E-37	Up
Slc7A7	57	86	82	243	287	1.76307689	1.09E-07	2.10E-06	Up
Slc9A3R2	655	592	567	426	328	-0.729200164	1.51E-04	1.46E-03	Down
Slc9A6	1275	1330	1098	855	943	-0.504291898	7.18E-05	7.57E-04	Down
Slco3A1	2117	2061	1994	3881	3997	0.88503306	3.49E-19	2.31E-17	Up
Slco4A1	51	122	51	394	489	2.532618032	1.43E-13	5.83E-12	Up
Slfn2	37	42	38	219	277	2.616260829	2.01E-13	7.98E-12	Up
Slit3	977	1398	996	455	554	-1.200959456	2.39E-12	8.59E-11	Down
Slitrk5	481	621	402	286	351	-0.695173064	8.84E-04	6.96E-03	Down
Smad6	1523	1865	1593	633	793	-1.271488255	3.68E-19	2.43E-17	Down
Smad9	328	341	290	165	153	-1.0541018	1.02E-05	1.32E-04	Down
Smap1	5070	5661	4674	4331	4082	-0.334095957	1.57E-04	1.52E-03	Down
Smarca1	355	392	398	201	118	-1.310036171	1.51E-06	2.31E-05	Down
Smarca2	1920	1900	1587	1131	1068	-0.758181771	5.41E-11	1.65E-09	Down
Smarcc2	2440	2863	2484	1994	1967	-0.440001005	4.83E-05	5.32E-04	Down
Smc1A	2829	3299	2718	2312	2456	-0.354784702	4.17E-04	3.61E-03	Down
Smc2	1910	2149	1997	1587	1589	-0.398544375	6.06E-04	5.00E-03	Down
Smc4	2896	4121	3397	2161	2136	-0.74239347	1.29E-08	2.93E-07	Down
Smim1	548	444	512	261	314	-0.860239305	4.97E-05	5.45E-04	Down
Smn1	644	490	449	844	824	0.615260301	5.07E-04	4.30E-03	Up
Smoc1	164	202	140	51	64	-1.595502548	5.36E-06	7.37E-05	Down
Smpdl3A	681	604	718	496	381	-0.663533884	9.87E-04	7.65E-03	Down
Smurf1	1478	1554	1088	2250	2319	0.694470394	9.45E-09	2.18E-07	Up
Smurf2	5449	5444	4338	7714	7420	0.532386864	2.87E-10	7.99E-09	Up
Smyd2	627	689	478	823	976	0.547462064	7.94E-04	6.32E-03	Up
Smyd5	404	323	266	556	612	0.776011508	1.38E-04	1.35E-03	Up
Snai2	4637	5195	5113	2123	2111	-1.289747428	1.17E-32	1.59E-30	Down
Sncg	394	337	341	191	206	-0.90028108	8.54E-05	8.85E-04	Down
Sned1	797	1069	689	94	88	-3.2647548	9.90E-53	2.89E-50	Down
Snhg12	1901	1725	1621	2531	2814	0.561252173	2.33E-07	4.18E-06	Up
Snhg18	1255	1008	958	640	733	-0.694319201	6.68E-06	9.03E-05	Down
Snhg4	380	334	431	602	705	0.711687638	6.72E-04	5.47E-03	Up
Snrpd1	1894	1711	1599	2710	2586	0.561710386	2.56E-07	4.54E-06	Up
Snta1	308	335	284	192	167	-0.830092093	5.44E-04	4.57E-03	Down
Snx10	1720	1623	1532	2096	2325	0.392740668	3.77E-04	3.30E-03	Up
Snx18	6279	6466	5195	5013	4810	-0.328115169	8.28E-05	8.61E-04	Down
Snx5	4861	4369	4136	6241	6371	0.451411536	4.20E-07	7.19E-06	Up
Snx7	5406	5456	4867	4078	4264	-0.379302624	3.65E-06	5.17E-05	Down
Sod2	1396	1460	1142	1733	1966	0.427716338	2.47E-04	2.26E-03	Up
Sorbs1	1449	1424	1177	509	582	-1.353707865	1.61E-23	1.40E-21	Down
Sorbs2	3817	4258	3265	2865	3029	-0.403442968	1.50E-05	1.87E-04	Down
Sorbs3	718	885	704	444	409	-0.896418516	1.09E-07	2.09E-06	Down
Sort1	659	875	547	375	507	-0.693881563	4.73E-04	4.05E-03	Down
Sox6	245	220	277	123	129	-1.035578475	3.32E-04	2.93E-03	Down
Sp7	97	68	51	16	7	-2.677196715	1.92E-05	2.33E-04	Down
Sparc	108791	120063	97586	75411	75662	-0.572684661	1.19E-17	6.90E-16	Down
Spata6	1388	1700	1487	1110	1058	-0.542834893	4.53E-05	5.04E-04	Down
Spats2	966	961	676	1229	1327	0.518908174	3.17E-04	2.82E-03	Up
Spc25	643	759	543	421	466	-0.590556345	6.76E-04	5.50E-03	Down
Spcs3	3127	3478	2643	3914	4018	0.31988223	6.06E-04	5.00E-03	Up
Speg	719	1031	804	491	552	-0.756018184	2.03E-05	2.45E-04	Down
Sphkap	17	22	4	0	0	-6.286048401	1.33E-03	9.85E-03	Down
Spib	0	0	0	35	22	7.229669877	1.29E-05	1.64E-04	Up
Spint2	61	39	27	110	164	1.656277145	3.35E-04	2.96E-03	Up
Spon2	133	89	59	17	7	-2.990050769	4.60E-07	7.80E-06	Down
Spred1	7370	8548	6272	6216	5646	-0.359831821	1.46E-04	1.42E-03	Down
Sprr1A	56	61	35	199	177	1.858256756	1.01E-06	1.59E-05	Up
Sprr3	26	64	32	8	4	-2.790132606	8.30E-04	6.59E-03	Down
Spry1	1446	1761	1476	263	348	-2.404537336	2.40E-53	7.44E-51	Down
Spsb1	712	615	569	918	1109	0.631605377	5.78E-05	6.22E-04	Up
Sptan1	8536	9480	7777	6733	7382	-0.332334703	2.83E-05	3.29E-04	Down
Sptbn1	39922	42344	34661	24130	24950	-0.713557334	2.04E-27	2.18E-25	Down
Sqle	1976	2188	1762	1439	1332	-0.556716269	8.30E-07	1.34E-05	Down
Sqstm1	9750	10358	9023	21259	22515	1.123261408	2.58E-56	9.32E-54	Up
Srm	1050	889	717	1209	1400	0.515720353	5.48E-04	4.59E-03	Up
Srr	1162	1041	814	737	710	-0.516279522	6.33E-04	5.20E-03	Down
Srsf7	2996	2956	2700	3662	3740	0.310153385	6.39E-04	5.24E-03	Up
Srxn1	1895	2093	1797	2990	3303	0.656896223	8.27E-11	2.47E-09	Up
Ssbp2	800	800	667	402	499	-0.794058546	1.63E-06	2.47E-05	Down
Ssbp3	3469	3724	2619	2106	2049	-0.693994773	2.03E-10	5.72E-09	Down
Ssfa2	2330	2624	2161	1859	1767	-0.434002128	3.91E-05	4.39E-04	Down
Ssh1	1088	1093	947	760	826	-0.443164898	9.32E-04	7.27E-03	Down
Sspn	1812	2024	1326	927	997	-0.876839853	1.52E-10	4.40E-09	Down
St13	9560	10770	9164	8646	8291	-0.263302641	1.21E-03	9.10E-03	Down
St3Gal5	791	841	753	528	462	-0.732016432	5.40E-06	7.41E-05	Down
St5	906	833	883	546	490	-0.808522622	8.73E-07	1.40E-05	Down
Stag2	6279	7207	5818	5341	5195	-0.334677651	9.23E-05	9.47E-04	Down
Stap2	42	30	12	97	114	1.890778374	5.74E-04	4.78E-03	Up
Stard4	850	914	620	434	382	-0.99896259	1.34E-08	2.99E-07	Down
Stat3	2912	2981	2498	1880	2154	-0.519353899	2.12E-07	3.84E-06	Down
Stat6	893	789	726	1129	1330	0.565566766	7.32E-05	7.70E-04	Up
Steap1	426	318	213	777	697	1.175630909	2.83E-07	5.01E-06	Up
Stip1	4014	4265	3570	4811	5034	0.270362667	1.11E-03	8.45E-03	Up
Stk17B	1217	1478	983	3018	2959	1.2464949	1.04E-23	9.22E-22	Up
Stk26	200	195	121	39	68	-1.723325848	6.15E-06	8.34E-05	Down
Stk4	1109	1236	968	1442	1578	0.405703643	9.46E-04	7.35E-03	Up
Stox2	2384	2812	2378	1702	1800	-0.577293216	1.02E-07	1.98E-06	Down
Strn	1878	2153	1671	1448	1398	-0.461918393	4.97E-05	5.45E-04	Down
Strn3	10512	12269	10750	9486	9000	-0.323929426	2.51E-04	2.30E-03	Down
Stx11	93	255	118	396	493	1.482890724	1.07E-05	1.38E-04	Up
Stx6	592	557	531	836	918	0.595847171	1.23E-04	1.22E-03	Up
Sumo1	3865	3245	3213	4965	4974	0.479894208	2.68E-06	3.93E-05	Up
Svep1	1622	2332	1574	676	767	-1.395369613	4.24E-20	2.98E-18	Down
Svil	1432	1514	1420	1034	1187	-0.443221707	4.66E-04	4.00E-03	Down
Syap1	3744	3725	3738	3070	3103	-0.329472059	1.05E-03	8.04E-03	Down
Syne3	248	230	247	88	97	-1.441795912	6.38E-07	1.06E-05	Down
Synpo	2604	2738	2090	1024	1235	-1.177644863	6.93E-24	6.19E-22	Down
Syt11	700	828	567	521	440	-0.57772156	1.24E-03	9.31E-03	Down
Syt17	29	28	13	120	124	2.357350367	2.79E-06	4.08E-05	Up
Tacc1	1586	1934	1508	1058	1055	-0.711422376	1.16E-08	2.64E-07	Down
Taf15	1468	1665	1387	2050	2066	0.402243745	2.71E-04	2.45E-03	Up
Tagln	53768	47271	45386	30303	39986	-0.526738113	1.74E-07	3.21E-06	Down
Tagln2	3529	3116	2811	5198	5911	0.768889593	4.81E-15	2.26E-13	Up
Taldo1	3316	2893	3036	5128	5481	0.729161878	2.39E-12	8.59E-11	Up
Tank	2832	2998	2995	6234	6047	1.007318549	5.81E-23	4.82E-21	Up
Taok3	2625	2809	2323	1879	1697	-0.577602725	4.36E-08	9.08E-07	Down
Tapbp	781	806	461	1963	1841	1.447226848	6.43E-18	3.83E-16	Up
Tars	4868	5571	4542	6734	6968	0.409102983	1.13E-06	1.77E-05	Up
Tbc1D14	930	948	735	1313	1289	0.535854368	4.85E-05	5.34E-04	Up
Tbc1D8B	1707	1841	1534	1039	1081	-0.723626368	2.83E-10	7.91E-09	Down
Tbc1D9	336	329	214	554	625	0.971056163	3.69E-06	5.22E-05	Up
Tbl1X	5553	6154	5700	4799	4619	-0.352926451	1.59E-04	1.53E-03	Down
Tbrg4	330	321	280	499	562	0.725098328	1.73E-04	1.65E-03	Up
Tbx15	2080	2371	2225	1195	1252	-0.91651515	2.15E-14	9.65E-13	Down
Tbx2	343	386	261	90	124	-1.666477725	4.87E-10	1.32E-08	Down
Tcaf1	6193	6830	6064	3868	3889	-0.764181691	8.39E-19	5.33E-17	Down
Tcea3	420	421	444	232	268	-0.834127577	1.04E-04	1.05E-03	Down
Tcf4	6528	8327	6553	3903	3784	-0.939067478	8.25E-21	6.14E-19	Down
Tcf7L1	829	761	634	485	452	-0.705935788	1.83E-05	2.24E-04	Down
Tcf7L2	1184	1465	1112	668	628	-0.996269742	3.59E-12	1.26E-10	Down
Tchh	146	125	95	48	54	-1.299317975	1.05E-03	8.06E-03	Down
Tcp11L2	475	428	436	276	278	-0.740927634	2.71E-04	2.45E-03	Down
Tead1	15899	17216	14121	11468	11736	-0.486983313	5.08E-12	1.76E-10	Down
Tead3	828	737	658	417	431	-0.852602005	2.36E-07	4.24E-06	Down
Tenm3	397	503	360	193	221	-1.064659909	1.48E-06	2.27E-05	Down
Tet1	60	154	70	8	16	-3.014646734	6.95E-07	1.15E-05	Down
Tfam	932	967	913	1399	1314	0.482316196	2.63E-04	2.39E-03	Up
Tfpi2	111	103	63	339	317	1.794796985	1.75E-09	4.47E-08	Up
Tfrc	1096	1238	1035	1703	1697	0.550566498	4.01E-06	5.63E-05	Up
Tgfb1	510	375	393	923	828	0.990177385	1.07E-07	2.06E-06	Up
Tgfb1I1	2631	2278	2115	1547	2026	-0.441016367	5.53E-04	4.62E-03	Down
Tgfb2	1594	2042	1639	767	713	-1.295577615	2.70E-21	2.08E-19	Down
Tgfb3	2950	2907	2574	874	773	-1.817948588	9.90E-59	3.86E-56	Down
Tgfbi	585	611	442	235	356	-0.930184134	1.47E-05	1.85E-04	Down
Tgfbr1	1459	1921	1418	1251	1170	-0.445512295	1.01E-03	7.79E-03	Down
Tgfbr2	3373	3975	2904	2420	2486	-0.520989918	3.66E-07	6.33E-06	Down
Tgif1	1998	2297	1730	3418	3478	0.736089889	4.59E-13	1.77E-11	Up
Tgoln1	6987	8018	6505	8953	9270	0.298778833	2.09E-04	1.96E-03	Up
Thbd	6466	8304	6155	9097	9215	0.348327581	3.25E-04	2.88E-03	Up
Thbs1	212317	294551	206113	134068	148408	-0.794217915	1.02E-14	4.66E-13	Down
Thbs2	4408	5769	4346	1878	2127	-1.319826016	5.70E-32	7.46E-30	Down
Themis	0	4	1	74	108	5.730542952	4.73E-10	1.29E-08	Up
Thra	743	753	702	454	449	-0.749059199	3.37E-06	4.85E-05	Down
Thsd4	342	364	305	80	130	-1.733394898	1.74E-10	4.99E-09	Down
Thsd7A	2582	2770	2618	3948	3631	0.460882828	9.76E-06	1.27E-04	Up
Thy1	6205	5809	4657	3050	3221	-0.869170871	1.54E-20	1.13E-18	Down
Tifa	158	115	125	329	292	1.176707969	2.63E-05	3.07E-04	Up
Timm10	355	290	446	630	668	0.765408463	1.03E-03	7.95E-03	Up
Timm8A1	101	134	91	235	284	1.212367523	5.02E-05	5.50E-04	Up
Timp1	7405	7393	6371	15593	17209	1.16860331	8.89E-56	3.00E-53	Up
Timp3	99320	120256	89286	37974	39905	-1.446477434	4.05E-71	2.56E-68	Down
Tinagl1	4353	4802	3706	2866	3562	-0.461635956	8.20E-06	1.09E-04	Down
Tjp1	3412	4258	3149	2889	2994	-0.337998124	1.25E-03	9.36E-03	Down
Tln2	1105	1032	793	604	542	-0.809748304	2.39E-07	4.27E-06	Down
Tlr2	193	163	124	907	825	2.396385291	4.22E-31	5.30E-29	Up
Tma16	443	510	415	923	762	0.840790825	1.24E-06	1.93E-05	Up
Tmed8	1087	1254	1160	1578	1667	0.422497435	1.00E-03	7.77E-03	Up
Tmem100	76	98	52	11	28	-1.988083825	6.20E-04	5.10E-03	Down
Tmem106B	10890	11253	9428	8805	9075	-0.282038855	7.81E-05	8.17E-04	Down
Tmem119	461	306	292	88	152	-1.606102474	6.58E-08	1.33E-06	Down
Tmem176A	1010	942	863	1284	1428	0.481474616	2.04E-04	1.92E-03	Up
Tmem176B	2475	2402	1865	3965	4260	0.828662643	1.48E-16	7.86E-15	Up
Tmem206	232	178	263	396	479	0.895851744	5.73E-04	4.78E-03	Up
Tmem245	4289	4717	4376	3744	3551	-0.341833384	4.44E-04	3.81E-03	Down
Tmem263	4601	4752	4002	2988	2974	-0.625180002	2.43E-13	9.60E-12	Down
Tmem37	599	473	540	327	376	-0.668967879	9.26E-04	7.23E-03	Down
Tmem39A	1552	1771	1605	1230	1125	-0.530846196	2.95E-05	3.41E-04	Down
Tmem45A	1814	1583	1420	1065	1048	-0.650466987	2.24E-07	4.04E-06	Down
Tmem64	2717	2504	2119	1517	1752	-0.628533482	1.67E-08	3.69E-07	Down
Tmem88	195	193	195	69	79	-1.447934158	5.20E-06	7.18E-05	Down
Tmtc1	190	158	89	36	48	-1.825320947	1.31E-05	1.66E-04	Down
Tmtc3	4933	7341	5899	4370	4966	-0.427089176	9.19E-04	7.19E-03	Down
Tmx4	1379	1456	1339	1086	1014	-0.456233374	3.02E-04	2.71E-03	Down
Tnfaip2	2414	2213	1890	4850	5433	1.196289435	4.43E-34	6.41E-32	Up
Tnfaip3	345	308	206	1823	2025	2.7101459	8.51E-60	3.40E-57	Up
Tnfrsf11B	1296	1439	1325	846	896	-0.687991864	1.56E-07	2.90E-06	Down
Tnfrsf12A	2361	1932	1645	3006	3358	0.640277869	1.34E-07	2.50E-06	Up
Tnfsf15	1561	2112	1211	801	570	-1.27826832	3.35E-12	1.18E-10	Down
Tnfsf18	455	422	435	275	297	-0.667050294	1.10E-03	8.34E-03	Down
Tnip1	432	377	340	1523	1666	2.009785567	3.24E-42	7.04E-40	Up
Tnip3	8	42	10	458	413	4.434686103	2.92E-07	5.16E-06	Up
Tnmd	1182	1311	1252	756	720	-0.811159192	9.15E-09	2.12E-07	Down
Tnrc18	593	639	435	260	278	-1.08588597	3.62E-08	7.69E-07	Down
Tnrc6B	2872	3330	2675	2300	1868	-0.549926076	3.60E-06	5.11E-05	Down
Tns1	6096	5261	4505	3870	4139	-0.446121662	6.88E-06	9.25E-05	Down
Tns2	551	643	492	400	358	-0.611739957	8.62E-04	6.82E-03	Down
Tns3	5585	5928	4624	7855	8504	0.560100075	6.89E-12	2.35E-10	Up
Tob1	1756	2307	1882	1230	1560	-0.557589566	5.82E-05	6.25E-04	Down
Tomm5	408	300	289	581	678	0.873190745	2.12E-05	2.54E-04	Up
Tomm70A	6544	6921	5116	9174	8892	0.503404315	9.16E-09	2.12E-07	Up
Top2A	1994	2120	1527	1182	1148	-0.730913116	1.99E-09	5.02E-08	Down
Top2B	10388	11391	9559	7816	8001	-0.449136602	1.94E-09	4.91E-08	Down
Tor1B	1265	1203	1034	1655	1852	0.539561559	5.94E-06	8.08E-05	Up
Tor3A	360	282	368	518	749	0.847321731	2.23E-04	2.07E-03	Up
Tox	114	194	128	15	21	-3.058016052	2.86E-11	9.09E-10	Down
Tpbg	768	1058	791	651	572	-0.556720186	1.13E-03	8.53E-03	Down
Tpd52	1342	1434	1234	2072	2144	0.608818376	2.37E-08	5.18E-07	Up
Tpm2	15019	13559	12068	8438	9013	-0.682463291	3.51E-17	2.01E-15	Down
Tpra1	264	257	297	475	506	0.787426496	3.11E-04	2.78E-03	Up
Trabd2B	410	497	422	148	117	-1.788725918	2.84E-14	1.26E-12	Down
Traf1	3	0	2	275	303	7.386302899	1.62E-23	1.40E-21	Up
Traf3	1152	1227	1287	2896	2897	1.188303267	4.40E-21	3.35E-19	Up
Trib2	2493	2512	1957	981	1103	-1.199318394	5.99E-26	5.87E-24	Down
Tril	58	38	63	4	6	-3.476740557	6.61E-06	8.94E-05	Down
Trim27	1286	1215	1038	1757	1654	0.486446895	5.46E-05	5.92E-04	Up
Trim30D	212	309	274	85	115	-1.462509161	1.25E-06	1.94E-05	Down
Trim56	2101	2295	2000	3954	3854	0.824055238	1.15E-17	6.68E-16	Up
Trim59	3527	3741	2925	1851	1992	-0.86691412	2.62E-19	1.75E-17	Down
Trip11	3596	4632	3179	3124	2768	-0.407612251	5.82E-04	4.84E-03	Down
Triqk	542	410	536	248	258	-1.032298159	5.29E-06	7.27E-05	Down
Trmt10C	1194	1247	1080	2098	1805	0.687072471	2.85E-08	6.14E-07	Up
Trp53	1431	1324	1185	2723	3012	1.077965853	4.54E-23	3.79E-21	Up
Trp53Inp1	11076	12139	9536	8881	9091	-0.32552075	1.70E-05	2.11E-04	Down
Trp53Inp2	4106	4220	3555	3175	3365	-0.323533157	1.67E-04	1.60E-03	Down
Trps1	1100	1349	960	882	779	-0.493037571	8.56E-04	6.77E-03	Down
Trub2	362	341	274	502	539	0.632165138	1.13E-03	8.55E-03	Up
Tsc22D2	10176	12867	11186	9107	8986	-0.385935142	9.89E-05	1.00E-03	Down
Tsc22D4	1043	991	725	520	592	-0.767011862	1.86E-06	2.80E-05	Down
Tshz2	692	914	494	321	329	-1.138811753	5.09E-08	1.05E-06	Down
Tshz3	467	573	477	241	287	-0.987893208	1.03E-06	1.63E-05	Down
Tsku	610	710	431	952	938	0.660015914	1.36E-04	1.33E-03	Up
Tslp	171	229	49	785	838	2.435097778	4.18E-04	3.62E-03	Up
Tspan2	2957	2993	2751	1219	1162	-1.334427579	4.28E-37	7.39E-35	Down
Tspan5	1672	1500	1381	878	984	-0.754398644	3.01E-09	7.41E-08	Down
Tspan9	1063	927	676	1684	1911	0.976437626	4.55E-11	1.41E-09	Up
Tsr1	2127	2016	1950	3276	3149	0.610615001	3.76E-09	9.12E-08	Up
Ttc1	1709	1544	1365	2234	2136	0.459098919	5.26E-05	5.73E-04	Up
Ttc13	1871	2163	1755	2580	2504	0.351214174	9.05E-04	7.10E-03	Up
Ttc27	570	525	415	816	871	0.701578125	1.82E-05	2.22E-04	Up
Ttc28	1737	1977	1521	1143	1142	-0.655261729	2.45E-08	5.34E-07	Down
Ttc3	5965	6519	5157	4565	4260	-0.4583407	1.55E-07	2.89E-06	Down
Ttc39C	229	224	241	1580	1745	2.789558622	2.80E-67	1.57E-64	Up
Ttc8	856	824	795	599	607	-0.503750678	8.63E-04	6.82E-03	Down
Ttll4	484	517	446	905	817	0.78886724	9.99E-07	1.58E-05	Up
Tuba1C	2394	2417	2248	3391	3514	0.502171265	1.58E-07	2.93E-06	Up
Tuba4A	847	866	663	1247	1334	0.660904173	9.64E-07	1.53E-05	Up
Twist1	2655	2700	2397	1587	1759	-0.676911325	2.66E-11	8.48E-10	Down
Twsg1	6438	6998	5584	5182	4797	-0.389834683	6.26E-06	8.49E-05	Down
Txn1	8289	7302	7826	11510	11367	0.496426451	3.30E-07	5.77E-06	Up
Txn2	2287	2175	1898	3107	2608	0.385564415	7.15E-04	5.77E-03	Up
Txndc17	3470	3079	3035	4435	4548	0.440160833	6.91E-06	9.27E-05	Up
Txnip	1923	1887	1404	1300	1342	-0.436907068	3.47E-04	3.06E-03	Down
Txnrd1	16944	18588	16265	27500	27440	0.620621425	1.76E-17	1.02E-15	Up
U90926	57	68	77	800	960	3.648877663	5.73E-54	1.85E-51	Up
Uba6	5442	6056	4495	3684	3638	-0.584286582	1.69E-10	4.86E-09	Down
Ube2C	529	546	410	210	353	-0.861063836	1.97E-04	1.85E-03	Down
Ube2H	3082	3671	3112	2348	2534	-0.479746342	3.51E-06	5.00E-05	Down
Ube2R2	11258	10584	10779	9103	9008	-0.31769874	3.36E-04	2.97E-03	Down
Uchl1	1460	1493	1257	2043	2076	0.506733458	2.53E-06	3.73E-05	Up
Uck2	1108	938	661	2306	2293	1.31284408	2.22E-18	1.37E-16	Up
Ugp2	5195	4845	4363	3076	2851	-0.743261351	2.07E-15	1.00E-13	Down
Umps	792	741	775	1240	1211	0.617621183	1.90E-05	2.31E-04	Up
Unc13C	357	335	255	114	166	-1.217539845	4.29E-06	5.99E-05	Down
Unc5B	4515	5374	4119	3438	3822	-0.408909379	2.12E-05	2.54E-04	Down
Unc5C	1100	1505	1039	442	434	-1.513297924	1.11E-20	8.17E-19	Down
Upk1B	991	868	855	589	654	-0.593394884	1.01E-04	1.03E-03	Down
Upp1	16	14	21	320	371	4.284487665	4.52E-30	5.49E-28	Up
Usp27X	84	75	45	154	218	1.414989435	1.81E-04	1.72E-03	Up
Ust	238	286	246	443	470	0.780556458	2.32E-04	2.15E-03	Up
Utp14A	1032	1053	924	1616	1701	0.676841921	1.30E-08	2.93E-07	Up
Utp15	746	836	668	1093	1046	0.466727574	8.68E-04	6.85E-03	Up
Utp20	2187	2270	2037	3198	2989	0.466309475	3.48E-06	4.98E-05	Up
Vasn	1474	1714	1553	862	1301	-0.603130197	1.53E-04	1.49E-03	Down
Vcam1	7037	7728	6676	20560	20657	1.479050916	2.08E-87	1.86E-84	Up
Vcan	6557	9232	6793	5036	5002	-0.629576015	2.68E-08	5.79E-07	Down
Vcl	21391	26834	20680	8364	8998	-1.44996473	8.51E-60	3.40E-57	Down
Vegfc	184	147	136	1285	1205	2.953575631	1.17E-58	4.43E-56	Up
Vegfd	2873	3345	2736	554	588	-2.433717617	1.47E-101	1.86E-98	Down
Vim	130612	136127	124543	94042	94500	-0.51907077	5.87E-14	2.51E-12	Down
Vip	392	283	188	94	49	-2.034910537	1.07E-08	2.46E-07	Down
Vkorc1	1155	1037	1019	761	821	-0.488117781	5.04E-04	4.27E-03	Down
Vldlr	2244	2557	2105	1527	1669	-0.57463223	8.53E-08	1.69E-06	Down
Vmn2R79	122	46	49	246	226	1.668254472	5.68E-05	6.14E-04	Up
Vnn1	397	468	435	182	185	-1.292777553	4.73E-09	1.13E-07	Down
Vps37B	515	507	319	713	870	0.7874864	4.86E-05	5.34E-04	Up
Vsir	65	84	35	18	10	-2.14966695	8.38E-04	6.65E-03	Down
Vwa5A	3283	3021	2585	2178	2105	-0.513671874	4.90E-07	8.28E-06	Down
Wbp5	9075	9010	8508	6391	6252	-0.538734116	4.61E-11	1.42E-09	Down
Wbscr17	737	689	569	278	435	-0.948047344	3.08E-06	4.45E-05	Down
Wbscr27	412	407	745	320	218	-1.034582167	6.55E-04	5.35E-03	Down
Wdr1	9401	9507	7731	7385	7214	-0.327247749	2.33E-05	2.76E-04	Down
Wdr12	1427	1139	1320	2057	2040	0.605008723	1.45E-05	1.82E-04	Up
Wdr26	10376	11368	9392	9075	8898	-0.254281681	7.63E-04	6.11E-03	Down
Wdr3	1246	1317	1169	1991	1926	0.605881453	1.08E-07	2.08E-06	Up
Wdr36	2615	2681	2360	3510	3586	0.426703207	2.79E-06	4.08E-05	Up
Wdr43	3259	3711	2634	4441	4355	0.417638974	3.43E-05	3.92E-04	Up
Wdr72	229	263	183	43	8	-3.170709006	9.00E-12	3.00E-10	Down
Wdr74	668	491	614	937	915	0.590196177	1.26E-03	9.41E-03	Up
Wdr75	1850	2144	1381	2651	2635	0.523854931	2.77E-05	3.23E-04	Up
Wdr77	1588	1903	1499	2471	2530	0.541968815	9.11E-07	1.45E-05	Up
Wipi2	2672	2587	2082	3783	3646	0.558718896	1.30E-08	2.93E-07	Up
Wisp1	9203	10274	7986	7477	7870	-0.299363993	1.54E-04	1.49E-03	Down
Wisp2	880	882	645	257	336	-1.479005673	5.72E-16	2.89E-14	Down
Wls	13094	14808	12505	9220	9741	-0.555367479	6.28E-13	2.39E-11	Down
Wnk4	49	51	48	14	8	-2.212604713	1.04E-03	8.01E-03	Down
Wnt4	82	73	47	20	15	-1.97606326	5.84E-04	4.85E-03	Down
Wnt5A	5265	6657	4865	3094	3388	-0.832050494	6.43E-16	3.23E-14	Down
Wrn	893	1002	936	424	513	-1.064499923	4.10E-11	1.27E-09	Down
Wscd2	9	42	31	2	1	-4.240431065	7.01E-04	5.67E-03	Down
Wwc2	7031	7566	5644	4637	4383	-0.622487902	5.22E-12	1.79E-10	Down
Wwp1	5041	5406	4591	4049	3972	-0.369210031	1.06E-05	1.37E-04	Down
Wwtr1	11305	11487	9363	8959	9384	-0.270288378	2.31E-04	2.14E-03	Down
Xbp1	3411	3228	2635	2334	2546	-0.386241795	1.14E-04	1.14E-03	Down
Xirp2	0	2	0	36	18	5.327895728	6.31E-04	5.18E-03	Up
Xpo5	1663	1510	1151	1991	2061	0.450160724	3.26E-04	2.89E-03	Up
Xpot	5139	5134	4303	6286	6150	0.310166357	1.33E-04	1.31E-03	Up
Yap1	7386	8337	6866	6225	6372	-0.304825132	1.48E-04	1.44E-03	Down
Yars2	488	516	474	738	817	0.606645348	1.93E-04	1.82E-03	Up
Ybx3	8518	7812	6838	11253	10410	0.442434239	2.73E-07	4.84E-06	Up
Yipf4	4070	4029	3804	2877	3373	-0.397155444	5.33E-05	5.79E-04	Down
Yipf5	5109	5524	4275	3814	4153	-0.363553898	3.37E-05	3.85E-04	Down
Ypel2	723	773	602	387	379	-0.912421901	4.72E-08	9.76E-07	Down
Zbtb4	2897	3692	2840	2436	2534	-0.384971013	4.43E-04	3.81E-03	Down
Zc2Hc1A	4644	5097	4172	2515	2504	-0.932293504	4.69E-26	4.69E-24	Down
Zc3H6	507	682	425	354	313	-0.726366606	4.96E-04	4.21E-03	Down
Zc3Hav1	878	1037	871	1880	1801	0.938867497	1.38E-13	5.66E-12	Up
Zcchc24	4124	3783	3273	2197	2112	-0.836127411	2.64E-17	1.51E-15	Down
Zcchc5	22	79	65	4	7	-3.39381708	2.83E-05	3.29E-04	Down
Zdbf2	871	919	851	585	514	-0.729811102	2.96E-06	4.29E-05	Down
Zdhhc18	567	633	486	874	902	0.615603651	5.85E-05	6.28E-04	Up
Zfand2A	862	882	774	1164	1208	0.450172142	5.79E-04	4.82E-03	Up
Zfhx3	4155	5833	3995	3712	3570	-0.397554696	9.54E-04	7.40E-03	Down
Zfhx4	2423	3051	2564	1422	1391	-0.979052367	1.93E-16	1.01E-14	Down
Zfp260	2878	2922	2558	2021	1907	-0.551927297	2.61E-08	5.64E-07	Down
Zfp275	2554	2705	2203	3160	3436	0.360507297	1.23E-04	1.22E-03	Up
Zfp354C	1117	1316	905	554	630	-0.951596318	3.69E-10	1.02E-08	Down
Zfp365	2555	2276	1841	1554	1431	-0.617303526	3.72E-07	6.41E-06	Down
Zfp36L1	2673	2979	2451	5301	5745	0.984340337	3.24E-28	3.59E-26	Up
[truncated: 18 more rows]
