# Supplementary material for: Bioinformatics Analyses of the Transcriptome Reveal Ube3a-Dependent Effects on Mitochondrial-Related Pathways
Source: Int J Mol Sci. 2020 Jun 10;21(11):4156. doi: 10.3390/ijms21114156 (PMC7312912; doi:10.3390/ijms21114156)
Supplement: Supplementary file 1 [file ijms-21-04156-s001.zip › ijms-809633-suppl/SupplementaryTable6 CROSS DEGinWT and DEGinNULL.txt]

Gene	Ube3a+/+ C1_S1	Ube3a+/+ C2_S2	Ube3a+/+ C3_S3	Ube3a+/+ T1_S4	Ube3a+/+ T2_S5	Ube3a+/+ T3_S6	WT.log2FoldChange	WT.pvalue	WT.padj	UP/Down Ube3a+/+ TNFa treated	Gene	Ube3a-/- C1_S7	Ube3a-/- C2_S8	Ube3a-/- C3_S9	Ube3a-/- TNF_S11	Ube3a-/- TNF_S12	NULL.log2FoldChange	NULL.pvalue	NULL.padj	Up/Down in Ube3a-/- TNFa treated
1190002N15Rik	1985	1993	1664	641	836	853	-1.42518483	1.52E-39	2.59E-37	Down	1190002N15Rik	2357	2311	2160	688	808	-1.657325107	3.93E-44	9.18E-42	Down
1810011O10Rik	170	138	194	483	795	644	1.769204733	3.34E-17	1.80E-15	UP	1810011O10Rik	288	238	170	596	721	1.465410362	3.72E-11	1.17E-09	Up
1810013L24Rik	3037	3107	2606	2436	2623	2889	-0.284355233	9.85E-04	7.83E-03	Down	1810013L24Rik	3179	3369	2931	2522	2376	-0.415469988	1.55E-05	1.93E-04	Down
2010111I01Rik	1212	1014	883	719	780	861	-0.535394769	2.98E-06	4.47E-05	Down	2010111I01Rik	1385	1337	1049	844	877	-0.589898847	8.12E-06	1.08E-04	Down
2310022B05Rik	4823	3823	3442	2044	2485	2493	-0.922029911	3.65E-28	3.91E-26	Down	2310022B05Rik	4828	4966	3869	2591	2778	-0.806531527	8.03E-19	5.12E-17	Down
2510009E07Rik	947	829	737	552	690	558	-0.621728619	2.17E-06	3.35E-05	Down	2510009E07Rik	973	886	724	638	568	-0.556330003	4.35E-04	3.75E-03	Down
2610008E11Rik	2596	2789	2103	1926	1832	2189	-0.472590974	7.38E-06	1.00E-04	Down	2610008E11Rik	2405	3026	2502	1540	1626	-0.789532792	1.19E-11	3.94E-10	Down
2810417H13Rik	446	394	283	162	220	249	-0.970779691	1.44E-06	2.30E-05	Down	2810417H13Rik	434	390	301	227	240	-0.725213858	1.15E-03	8.69E-03	Down
2900026A02Rik	1855	1351	1353	1084	1355	1248	-0.444971147	5.20E-05	5.93E-04	Down	2900026A02Rik	1742	1887	1723	1339	1454	-0.405033036	4.43E-04	3.81E-03	Down
3300005D01Rik	367	432	335	612	620	670	0.600466633	1.31E-04	1.37E-03	UP	3300005D01Rik	321	252	296	776	698	1.29247734	1.87E-10	5.33E-09	Up
3830417A13Rik	141	143	125	50	35	58	-1.657507375	7.40E-07	1.25E-05	Down	3830417A13Rik	158	104	213	53	58	-1.592216901	1.45E-04	1.42E-03	Down
4931406C07Rik	1048	938	934	684	802	894	-0.445273517	2.16E-04	2.13E-03	Down	4931406C07Rik	1162	1075	938	670	824	-0.551131753	1.53E-04	1.48E-03	Down
5430416N02Rik	595	579	436	786	850	851	0.490506018	1.82E-04	1.84E-03	UP	5430416N02Rik	510	494	382	860	720	0.733297221	3.08E-05	3.54E-04	Up
8430436N08Rik	50	33	36	4	0	3	-4.204208872	8.93E-07	1.48E-05	Down	8430436N08Rik	57	16	43	2	1	-4.753197402	3.75E-05	4.24E-04	Down
Aars	5039	4035	3791	5312	5826	6120	0.285445733	9.48E-05	1.03E-03	UP	Aars	4444	3784	3204	5206	5092	0.390651039	1.68E-04	1.61E-03	Up
Abat	632	648	639	281	459	409	-0.903284779	1.32E-07	2.54E-06	Down	Abat	993	823	736	528	606	-0.632359417	1.06E-04	1.07E-03	Down
Abca1	1234	1150	998	626	820	1000	-0.618570081	3.71E-06	5.43E-05	Down	Abca1	1546	1910	1365	1217	1204	-0.450824104	4.45E-04	3.82E-03	Down
Abcb1A	41	71	27	187	164	261	1.999712768	1.59E-08	3.52E-07	UP	Abcb1A	61	71	57	240	248	1.906675575	4.22E-09	1.02E-07	Up
Abcb1B	316	400	407	1571	1939	1833	2.085240906	1.69E-44	3.72E-42	UP	Abcb1B	450	430	427	2085	1976	2.169211407	4.09E-56	1.41E-53	Up
Abcc1	2905	1850	1714	3687	4360	5089	0.892041982	1.15E-13	4.43E-12	UP	Abcc1	2165	2450	1790	4370	4599	1.028157909	7.62E-25	7.10E-23	Up
Abcc4	630	480	421	887	856	904	0.66130519	1.55E-06	2.46E-05	UP	Abcc4	452	581	413	836	680	0.612641272	9.27E-04	7.23E-03	Up
Abcc5	2094	1754	1561	1327	1465	1826	-0.369824895	5.52E-04	4.82E-03	Down	Abcc5	1776	2608	1716	1350	1291	-0.662828354	6.15E-06	8.34E-05	Down
Abcg1	58	79	123	174	328	309	1.438518394	1.33E-05	1.73E-04	UP	Abcg1	98	133	45	323	277	1.68797807	3.00E-06	4.36E-05	Up
Abcg2	3320	2701	2394	2016	2323	2267	-0.485948415	6.66E-09	1.54E-07	Down	Abcg2	3369	2905	2874	2506	2319	-0.387983877	4.35E-04	3.75E-03	Down
Abi2	1427	1181	995	736	970	975	-0.56675444	1.33E-06	2.15E-05	Down	Abi2	1471	1559	1301	973	1116	-0.51493708	2.58E-05	3.03E-04	Down
Abi3Bp	601	333	350	124	195	184	-1.485061898	5.06E-11	1.49E-09	Down	Abi3Bp	378	525	336	192	191	-1.14784447	9.98E-07	1.58E-05	Down
Abl2	1918	1845	1374	2155	2764	2965	0.475166888	4.83E-06	6.91E-05	UP	Abl2	1880	1868	1552	2281	2408	0.362137772	4.33E-04	3.74E-03	Up
Ablim1	407	317	406	256	226	213	-0.844479809	4.97E-05	5.73E-04	Down	Ablim1	393	670	395	294	272	-0.816995728	6.77E-04	5.50E-03	Down
Abracl	4000	3859	3638	3329	3388	3173	-0.360440994	5.13E-05	5.86E-04	Down	Abracl	4540	4898	4380	3734	3840	-0.332756024	1.47E-04	1.43E-03	Down
Acadsb	3559	4062	2812	2622	2932	2989	-0.430237303	2.13E-05	2.68E-04	Down	Acadsb	4484	5006	4229	3205	3164	-0.569926574	1.62E-10	4.67E-09	Down
Acat1	2285	2214	1941	1985	1696	1848	-0.356201621	1.12E-03	8.71E-03	Down	Acat1	2481	2396	2323	1823	1846	-0.4395621	3.44E-05	3.92E-04	Down
Acat2	541	573	544	387	325	384	-0.743016764	1.21E-05	1.58E-04	Down	Acat2	634	682	607	450	460	-0.54428575	1.05E-03	8.03E-03	Down
Ackr3	874	920	763	456	514	541	-0.905989046	4.35E-12	1.43E-10	Down	Ackr3	907	980	777	589	663	-0.550361454	1.80E-04	1.71E-03	Down
Ackr4	107	88	110	1	1	8	-5.097966231	1.77E-15	8.10E-14	Down	Ackr4	200	136	118	2	2	-6.283083886	2.48E-14	1.10E-12	Down
Acod1	0	0	0	16	19	44	6.994696523	2.55E-06	3.87E-05	UP	Acod1	0	0	0	26	33	7.272232645	9.19E-06	1.20E-04	Up
Acot11	344	249	282	99	152	184	-1.163196069	1.18E-06	1.92E-05	Down	Acot11	287	236	286	108	114	-1.339827293	2.07E-06	3.08E-05	Down
Acot7	1615	1217	1020	2235	2329	2350	0.716641135	1.93E-11	5.93E-10	UP	Acot7	1599	1426	1386	2170	2353	0.569849702	7.28E-07	1.19E-05	Up
Acsbg1	8	10	12	60	59	72	2.509105336	4.81E-06	6.88E-05	UP	Acsbg1	12	12	0	61	99	3.317006214	4.37E-05	4.87E-04	Up
Acsl3	845	874	660	456	570	659	-0.644719622	6.64E-06	9.11E-05	Down	Acsl3	737	885	901	551	519	-0.709529493	5.76E-05	6.21E-04	Down
Acsl5	1290	987	806	1261	1818	1580	0.460047568	2.93E-04	2.79E-03	UP	Acsl5	1025	1129	750	1589	1578	0.672099368	1.33E-06	2.04E-05	Up
Acta1	1047	846	733	411	432	512	-1.090482929	8.46E-16	3.99E-14	Down	Acta1	893	808	770	312	433	-1.197799275	2.52E-11	8.09E-10	Down
Acta2	84682	69116	60524	47286	55695	52694	-0.597427	9.84E-21	6.80E-19	Down	Acta2	87005	78819	74803	50883	56449	-0.630810143	4.61E-16	2.34E-14	Down
Actb	136544	129670	110352	98130	116706	97976	-0.408670788	1.31E-08	2.91E-07	Down	Actb	161491	184386	151028	114425	104861	-0.641165655	1.40E-16	7.48E-15	Down
Actg1	7957	5671	5872	4779	6046	5659	-0.382282702	1.66E-05	2.12E-04	Down	Actg1	6844	5913	5204	4758	5033	-0.336666312	3.85E-04	3.36E-03	Down
Actg2	5038	4912	3909	1754	1743	1511	-1.601671514	2.73E-56	1.02E-53	Down	Actg2	4760	4631	6236	1786	1929	-1.557055785	5.06E-08	1.04E-06	Down
Actn4	23125	20218	17979	14145	15885	15803	-0.560020078	7.32E-23	5.83E-21	Down	Actn4	27906	29064	23198	16611	18953	-0.633397339	4.20E-17	2.36E-15	Down
Acvr2A	1808	1600	1121	801	1013	1059	-0.791204251	2.07E-10	5.72E-09	Down	Acvr2A	1360	1557	1400	844	861	-0.806574091	6.46E-10	1.73E-08	Down
Acyp2	1593	1687	1474	1020	1227	1152	-0.634127343	2.59E-09	6.27E-08	Down	Acyp2	1552	1652	1361	1083	1153	-0.491546945	2.54E-05	2.99E-04	Down
Adam10	8003	7357	6134	5095	6331	6779	-0.384201468	6.02E-07	1.03E-05	Down	Adam10	7235	8715	7355	6299	6523	-0.326515189	3.08E-04	2.75E-03	Down
Adam23	1695	1482	1358	881	1227	1332	-0.549118695	3.10E-06	4.62E-05	Down	Adam23	1693	1949	1618	1213	1250	-0.557622088	1.56E-06	2.38E-05	Down
Adamts1	10094	9488	8347	1965	2268	2732	-2.151572588	4.34E-141	1.24E-137	Down	Adamts1	8944	11591	8832	2317	2563	-2.050733258	8.45E-90	8.02E-87	Down
Adamts10	787	682	534	261	471	501	-0.849662494	5.53E-06	7.75E-05	Down	Adamts10	506	703	562	339	393	-0.739612796	1.72E-04	1.65E-03	Down
Adamts5	19164	17337	14770	3343	3706	4366	-2.309753793	5.83E-209	4.99E-205	Down	Adamts5	15199	17941	13685	2783	2893	-2.50394134	2.81E-192	1.42E-188	Down
Adamts9	596	491	337	167	157	327	-1.263332875	3.03E-07	5.49E-06	Down	Adamts9	533	599	369	260	208	-1.129463823	5.27E-07	8.88E-06	Down
Adamtsl1	338	340	280	52	81	101	-2.188806942	8.52E-19	5.16E-17	Down	Adamtsl1	470	551	351	140	128	-1.80726394	1.36E-14	6.18E-13	Down
Adamtsl3	707	545	414	147	149	125	-2.105013272	8.04E-27	8.05E-25	Down	Adamtsl3	785	1191	620	166	203	-2.262676153	8.51E-24	7.56E-22	Down
Adcy1	234	254	191	144	126	144	-0.851000936	3.00E-04	2.84E-03	Down	Adcy1	302	275	209	75	97	-1.65008733	1.46E-08	3.24E-07	Down
Adcyap1R1	1805	1263	1085	367	409	478	-1.856681967	8.29E-40	1.47E-37	Down	Adcyap1R1	950	964	701	254	293	-1.713879734	3.66E-23	3.09E-21	Down
Add3	681	843	599	268	270	348	-1.40849778	2.77E-16	1.38E-14	Down	Add3	843	840	573	283	306	-1.390808474	4.73E-14	2.03E-12	Down
Adgra3	2032	1761	1593	1304	1374	1391	-0.543177277	3.79E-09	8.98E-08	Down	Adgra3	1600	1872	1457	1290	1272	-0.404022332	6.84E-04	5.54E-03	Down
Adgre5	960	765	772	420	463	549	-0.946257041	4.09E-12	1.35E-10	Down	Adgre5	785	1077	787	480	483	-0.919366675	6.33E-08	1.29E-06	Down
Adgrf5	187	236	152	104	118	128	-0.861153764	9.23E-04	7.40E-03	Down	Adgrf5	229	296	242	79	107	-1.510136158	2.50E-07	4.46E-06	Down
Adgrl2	1688	1409	1144	492	502	602	-1.543579602	2.86E-36	4.37E-34	Down	Adgrl2	1892	2191	1703	680	691	-1.537421427	2.14E-36	3.46E-34	Down
Adk	3906	4317	3593	2299	2356	2243	-0.920998977	2.63E-21	1.92E-19	Down	Adk	4672	4462	4448	2533	2656	-0.85667706	1.32E-18	8.23E-17	Down
Adm	843	696	742	266	493	483	-1.038794205	8.48E-09	1.94E-07	Down	Adm	713	758	592	490	350	-0.752031546	8.12E-05	8.46E-04	Down
Adra1B	366	323	280	118	203	159	-1.162074959	9.34E-08	1.84E-06	Down	Adra1B	312	321	261	118	144	-1.232707475	1.24E-06	1.92E-05	Down
Adra1D	163	117	138	8	17	20	-3.372753551	1.37E-16	6.97E-15	Down	Adra1D	115	79	85	2	9	-4.136115473	5.49E-10	1.49E-08	Down
Adtrp	39	46	24	523	541	560	3.762743796	1.98E-56	7.53E-54	UP	Adtrp	41	7	26	521	393	4.14966687	7.63E-07	1.24E-05	Up
Afap1L2	142	108	138	53	62	52	-1.365892399	2.52E-05	3.11E-04	Down	Afap1L2	244	125	127	43	59	-1.74181416	2.14E-05	2.56E-04	Down
Aff3	539	461	421	123	154	185	-1.767328014	3.34E-21	2.42E-19	Down	Aff3	581	476	461	243	221	-1.173077416	1.60E-08	3.53E-07	Down
Agrn	719	585	433	841	1167	1303	0.792794723	1.40E-07	2.69E-06	UP	Agrn	626	732	582	1173	1452	0.973022926	6.08E-11	1.85E-09	Up
Ahcyl1	9070	8413	7383	5076	5699	6251	-0.690850154	5.28E-24	4.48E-22	Down	Ahcyl1	9406	10543	8922	6571	6199	-0.639430889	1.14E-14	5.22E-13	Down
Ahi1	1221	989	806	744	891	888	-0.391994525	1.08E-03	8.42E-03	Down	Ahi1	1211	1387	1100	899	889	-0.508957056	9.00E-05	9.27E-04	Down
Ahnak	58222	43011	38130	31575	37340	43168	-0.449698049	3.20E-07	5.76E-06	Down	Ahnak	45079	47882	40547	31744	28495	-0.609371687	2.05E-15	9.95E-14	Down
Ahsa1	1100	907	1042	1343	1756	1545	0.45402525	1.63E-04	1.67E-03	UP	Ahsa1	1171	934	902	1442	1574	0.540072849	1.16E-04	1.16E-03	Up
Ai413582	511	438	432	196	275	258	-1.071701628	6.55E-10	1.70E-08	Down	Ai413582	647	456	459	311	320	-0.770858042	2.77E-04	2.50E-03	Down
Ai837181	397	313	256	497	514	622	0.624813904	1.62E-04	1.66E-03	UP	Ai837181	506	437	322	602	751	0.640790767	1.12E-03	8.49E-03	Up
Aim1	115	91	154	35	39	28	-1.98338641	3.69E-07	6.53E-06	Down	Aim1	144	115	156	59	36	-1.601370452	1.10E-04	1.11E-03	Down
Akap12	14002	10975	10655	8153	9891	9015	-0.536825514	1.74E-13	6.61E-12	Down	Akap12	10492	11246	10075	6619	7181	-0.670896413	2.21E-17	1.27E-15	Down
Akr1B3	500	224	251	499	645	605	0.723953737	8.17E-04	6.66E-03	UP	Akr1B3	389	302	247	538	606	0.828731003	8.80E-05	9.09E-04	Up
Akr1B8	935	801	812	1593	1773	1792	0.872280511	1.57E-17	8.66E-16	UP	Akr1B8	1064	1083	905	2088	2147	1.011097358	4.34E-19	2.83E-17	Up
Alcam	6262	6784	5495	4228	4484	4830	-0.599197157	6.38E-13	2.27E-11	Down	Alcam	6744	8666	7197	4663	4662	-0.741928741	3.51E-13	1.36E-11	Down
Aldh1A1	834	761	598	449	584	400	-0.749199221	2.73E-06	4.12E-05	Down	Aldh1A1	721	717	665	421	437	-0.758992885	3.41E-06	4.89E-05	Down
Aldh1A7	668	541	531	234	210	265	-1.433370822	1.16E-17	6.50E-16	Down	Aldh1A7	875	568	811	372	426	-0.976176318	6.68E-06	9.03E-05	Down
Amotl2	8722	7868	6565	5980	6915	7125	-0.350182174	1.50E-07	2.86E-06	Down	Amotl2	8763	9648	7968	7049	6922	-0.378561536	1.12E-06	1.75E-05	Down
Ampd3	577	576	405	1746	2066	2269	1.824206961	3.76E-53	1.22E-50	UP	Ampd3	741	794	472	2088	2358	1.697420204	8.93E-28	9.76E-26	Up
Angpt1	230	112	160	4	23	18	-3.636065671	3.51E-16	1.74E-14	Down	Angpt1	293	265	233	33	75	-2.340551354	1.14E-11	3.79E-10	Down
Angptl2	2096	1484	1329	980	1257	1259	-0.6236475	1.57E-07	2.99E-06	Down	Angptl2	1889	2376	1990	1473	1641	-0.471673222	1.26E-04	1.25E-03	Down
Angptl4	22	30	25	69	145	177	2.166616571	2.83E-07	5.17E-06	UP	Angptl4	49	22	70	189	225	2.051409446	9.67E-06	1.26E-04	Up
Angptl7	126	103	112	1	8	13	-4.123834566	3.34E-15	1.50E-13	Down	Angptl7	324	449	299	114	92	-1.833492717	7.51E-12	2.55E-10	Down
Ank	5352	4733	3962	2535	2748	3033	-0.894747784	9.82E-31	1.19E-28	Down	Ank	5368	6486	4796	2774	3224	-0.93270989	4.61E-20	3.22E-18	Down
Ankrd28	2456	2420	2186	4421	4584	5020	0.844097183	6.31E-25	5.75E-23	UP	Ankrd28	2480	2918	2280	4509	4576	0.782248638	4.00E-16	2.05E-14	Up
Ankrd44	737	575	377	186	286	286	-1.286200333	1.74E-10	4.87E-09	Down	Ankrd44	666	798	606	226	251	-1.577936947	8.77E-18	5.12E-16	Down
Ankrd6	165	108	87	199	331	266	1.012889865	9.51E-05	1.03E-03	UP	Ankrd6	112	85	83	312	307	1.681815692	7.44E-09	1.75E-07	Up
Anln	1429	1144	1171	441	741	762	-1.101702167	3.34E-13	1.24E-11	Down	Anln	1451	1359	1019	651	678	-0.982519214	8.20E-12	2.76E-10	Down
Ano1	251	327	240	672	829	815	1.34892311	4.42E-16	2.15E-14	UP	Ano1	305	357	313	676	720	1.052173708	9.07E-09	2.11E-07	Up
Ano3	3136	2601	2149	1810	2253	2468	-0.411198237	2.72E-05	3.35E-04	Down	Ano3	3115	3174	2932	2369	2507	-0.385353774	5.79E-05	6.23E-04	Down
Anxa1	53213	49507	47180	33559	37157	35832	-0.638310646	2.51E-24	2.20E-22	Down	Anxa1	53450	48359	47069	38591	38009	-0.424672783	6.67E-08	1.35E-06	Down
Anxa6	5211	3898	4221	3025	3822	3736	-0.47865468	1.32E-07	2.54E-06	Down	Anxa6	4750	4480	4204	3005	3568	-0.498084586	3.72E-07	6.41E-06	Down
Anxa8	808	763	930	511	555	521	-0.814138108	1.89E-07	3.56E-06	Down	Anxa8	1060	926	840	602	566	-0.736413903	1.31E-06	2.02E-05	Down
Aox1	428	244	228	140	208	208	-0.823631368	5.64E-04	4.91E-03	Down	Aox1	339	417	325	150	209	-1.054209436	1.45E-05	1.82E-04	Down
Ap2A2	2789	2565	2185	1850	2037	2210	-0.447848648	8.49E-08	1.68E-06	Down	Ap2A2	2766	2794	2179	1897	2120	-0.405272515	1.05E-04	1.06E-03	Down
Apex1	1148	991	1087	1679	1753	1701	0.523525877	2.52E-06	3.84E-05	UP	Apex1	1288	1211	1024	1774	1965	0.624282547	1.44E-07	2.69E-06	Up
Aqp1	554	590	406	197	328	380	-0.92930985	4.68E-06	6.71E-05	Down	Aqp1	561	709	469	314	337	-0.87261831	6.99E-06	9.37E-05	Down
Arap3	11	22	37	203	335	277	3.342951139	8.23E-19	5.02E-17	UP	Arap3	8	38	18	174	191	3.058518136	4.39E-09	1.05E-07	Up
Arhgap20	768	832	690	226	303	329	-1.57048805	1.69E-23	1.36E-21	Down	Arhgap20	807	974	634	157	186	-2.270245793	3.75E-31	4.74E-29	Down
Arhgap22	227	192	176	405	399	418	0.901831077	7.53E-07	1.27E-05	UP	Arhgap22	260	167	177	386	502	1.09011363	2.47E-05	2.91E-04	Up
Arhgap23	2383	2133	1748	1571	2003	1982	-0.314777096	7.36E-04	6.11E-03	Down	Arhgap23	2330	2777	2215	1759	2094	-0.38942683	6.43E-04	5.26E-03	Down
Arhgap29	4369	3970	3345	2695	2991	2999	-0.567135989	1.94E-14	8.06E-13	Down	Arhgap29	5276	5433	4280	3251	3103	-0.69645501	7.85E-15	3.63E-13	Down
Arhgap42	1601	1247	1188	1042	993	973	-0.555402201	1.94E-06	3.02E-05	Down	Arhgap42	1515	1724	1228	1193	911	-0.539401788	3.14E-04	2.80E-03	Down
Arhgdib	4369	3667	3512	6804	7713	7240	0.773006458	1.48E-27	1.53E-25	UP	Arhgdib	4839	4453	4038	7139	7083	0.630431675	1.74E-13	7.00E-12	Up
Arhgef25	1732	1641	1563	1122	1275	1364	-0.541433845	4.69E-08	9.66E-07	Down	Arhgef25	1544	1699	1272	1060	1215	-0.447883888	3.46E-04	3.05E-03	Down
Arhgef28	1431	985	1029	769	828	920	-0.588867773	2.84E-06	4.28E-05	Down	Arhgef28	1263	1219	1134	868	843	-0.544206562	3.08E-05	3.54E-04	Down
Arhgef3	94	88	56	189	217	209	1.238727484	4.17E-06	6.03E-05	UP	Arhgef3	60	47	76	206	191	1.634503203	1.80E-05	2.21E-04	Up
Arhgef9	385	351	263	179	192	195	-0.953193091	9.78E-07	1.61E-05	Down	Arhgef9	489	379	501	224	289	-0.895312571	1.66E-04	1.59E-03	Down
Arl4C	1470	1493	1134	1864	2445	2235	0.531394983	2.85E-07	5.19E-06	UP	Arl4C	1841	2280	1607	2697	2825	0.490034084	2.11E-05	2.53E-04	Up
Arl5A	9328	8390	7531	5161	5383	5931	-0.757270478	5.90E-29	6.74E-27	Down	Arl5A	9851	9739	7867	5498	5529	-0.775371796	1.55E-22	1.26E-20	Down
Arpc1B	6088	5965	5473	7825	8919	9073	0.410314876	5.16E-09	1.21E-07	UP	Arpc1B	8160	7069	6607	10142	10513	0.455973759	2.12E-07	3.84E-06	Up
Arrdc3	698	657	589	432	414	363	-0.82172044	1.04E-07	2.02E-06	Down	Arrdc3	1171	1108	1111	541	460	-1.226321141	2.11E-15	1.02E-13	Down
Arxes2	703	796	733	182	218	226	-1.991215081	1.22E-33	1.68E-31	Down	Arxes2	801	865	995	375	372	-1.309461607	2.40E-12	8.59E-11	Down
Asah1	24142	22135	19133	17516	19738	19775	-0.339193128	1.98E-09	4.85E-08	Down	Asah1	21637	23196	20630	18240	17885	-0.322264901	1.04E-05	1.34E-04	Down
Asap1	8418	7216	6162	3637	4649	4766	-0.881954428	2.47E-29	2.87E-27	Down	Asap1	7374	7346	6434	4103	3969	-0.85247556	4.24E-26	4.26E-24	Down
Ascc2	1470	1156	972	1791	1977	1943	0.535126063	2.06E-07	3.86E-06	UP	Ascc2	1154	1142	1005	1502	1634	0.462257913	1.07E-04	1.08E-03	Up
Asns	4444	3739	3555	5408	6201	5772	0.425453814	4.16E-09	9.83E-08	UP	Asns	3867	3655	3360	5634	5832	0.610940412	1.37E-12	5.05E-11	Up
Asph	4502	4059	3307	2983	3567	3900	-0.325063477	9.42E-05	1.02E-03	Down	Asph	4535	5737	4132	3720	3877	-0.381059239	2.20E-04	2.05E-03	Down
Aspm	501	347	222	112	242	195	-1.092415945	4.02E-05	4.75E-04	Down	Aspm	320	428	283	188	184	-0.925584428	1.37E-04	1.35E-03	Down
Aspn	3985	3998	2814	652	1035	1083	-2.110823754	4.35E-59	1.82E-56	Down	Aspn	3384	3919	3421	813	1003	-2.029076618	1.17E-67	6.85E-65	Down
Ass1	2191	2308	1822	4646	5702	4968	1.132320088	5.23E-36	7.93E-34	UP	Ass1	2985	2603	2532	5655	5880	1.040835432	1.39E-26	1.45E-24	Up
Atf6	2023	1809	1620	2236	2595	2691	0.320792018	1.13E-04	1.20E-03	UP	Atf6	1544	1838	1711	2242	2603	0.458132025	2.43E-04	2.23E-03	Up
Atic	2475	2241	2042	3208	3670	3797	0.515128592	1.75E-11	5.41E-10	UP	Atic	2481	2444	2329	3638	3518	0.514383235	1.80E-07	3.31E-06	Up
Atl3	7957	7600	6102	5890	5816	6358	-0.398506819	2.19E-07	4.07E-06	Down	Atl3	9792	9537	7958	6888	6642	-0.47203763	2.69E-09	6.67E-08	Down
Atoh8	625	490	421	214	334	319	-0.967597611	6.09E-08	1.24E-06	Down	Atoh8	633	492	437	303	303	-0.825522935	5.42E-05	5.88E-04	Down
Atp2B4	671	584	625	161	289	324	-1.445715475	4.23E-13	1.54E-11	Down	Atp2B4	780	887	523	323	328	-1.198905522	9.24E-10	2.45E-08	Down
Atp6V0E2	168	215	173	318	392	438	0.888044808	1.73E-05	2.20E-04	UP	Atp6V0E2	192	163	92	352	412	1.326485383	3.90E-06	5.49E-05	Up
Atp8B2	3404	2910	2919	1913	2452	2810	-0.516231428	3.46E-07	6.17E-06	Down	Atp8B2	3326	3944	2783	2375	2704	-0.442336064	5.18E-05	5.66E-04	Down
Atr	1200	1115	1050	1728	1644	1757	0.466938321	9.63E-06	1.28E-04	UP	Atr	1017	1170	844	1484	1574	0.555315982	1.79E-05	2.20E-04	Up
Atxn1	1895	1549	1185	890	844	1251	-0.764395601	7.05E-08	1.42E-06	Down	Atxn1	1988	2458	1885	1377	1197	-0.757216207	2.26E-09	5.64E-08	Down
Aurkb	123	144	61	33	55	52	-1.362985783	4.91E-04	4.35E-03	Down	Aurkb	129	183	125	18	56	-2.027859034	1.14E-05	1.46E-04	Down
Aw551984	228	200	182	108	53	102	-1.340233367	1.14E-05	1.49E-04	Down	Aw551984	187	319	226	39	45	-2.58512218	1.26E-13	5.19E-12	Down
Axl	11493	9892	8893	12297	15478	15525	0.371954192	3.68E-08	7.71E-07	UP	Axl	11699	12872	9921	15515	15874	0.405059944	8.01E-08	1.59E-06	Up
B2M	21753	21514	17841	32183	34427	33603	0.572914794	2.19E-18	1.31E-16	UP	B2M	20386	19730	20297	32775	36006	0.716187765	2.36E-16	1.23E-14	Up
B3Galnt1	1077	998	695	496	724	594	-0.748020733	3.95E-07	6.95E-06	Down	B3Galnt1	1119	1294	1032	565	596	-1.030669098	1.77E-13	7.11E-12	Down
B3Gnt5	535	760	691	283	364	356	-1.154172787	9.26E-10	2.35E-08	Down	B3Gnt5	453	485	574	177	187	-1.53274497	3.59E-11	1.13E-09	Down
B4Galt5	955	883	792	1120	1407	1525	0.474817526	2.41E-05	2.99E-04	UP	B4Galt5	1048	982	927	1491	1725	0.654651118	3.26E-07	5.71E-06	Up
B4Galt6	2533	2219	1789	1665	2114	1963	-0.326559074	5.06E-04	4.47E-03	Down	B4Galt6	2417	3000	2210	1845	1860	-0.500213716	9.91E-06	1.29E-04	Down
Bace1	2062	1835	1559	1200	1489	1640	-0.477947755	2.20E-06	3.38E-05	Down	Bace1	2025	2597	2081	1728	1768	-0.401955937	7.76E-04	6.20E-03	Down
Bach2	117	199	176	70	44	111	-1.29954569	4.15E-04	3.75E-03	Down	Bach2	152	177	172	51	61	-1.632550651	3.57E-06	5.07E-05	Down
Bag2	1896	2063	1785	1202	1656	1559	-0.534831584	1.64E-06	2.59E-05	Down	Bag2	2154	2005	1887	1359	1360	-0.617803965	3.17E-08	6.79E-07	Down
Basp1	11764	13018	12239	9701	9811	10364	-0.461789357	3.95E-07	6.95E-06	Down	Basp1	13832	13749	12693	10118	10215	-0.451378659	1.25E-09	3.24E-08	Down
Baz1A	1256	1112	1120	1925	2192	2205	0.710698159	8.26E-14	3.25E-12	UP	Baz1A	1404	1682	1371	2284	1904	0.449629512	4.84E-04	4.13E-03	Up
Bcat1	2814	2517	2220	3295	3470	3411	0.292147415	2.16E-04	2.14E-03	UP	Bcat1	1975	2165	1519	3364	3334	0.788297708	7.82E-13	2.94E-11	Up
Bcl10	1607	1551	1418	2075	2290	2352	0.407500393	5.05E-06	7.19E-05	UP	Bcl10	1841	1851	1680	2536	2606	0.472113952	3.28E-06	4.72E-05	Up
Bcl2L15	22	14	7	143	190	117	3.273551146	2.58E-14	1.05E-12	UP	Bcl2L15	7	26	5	146	168	3.614259224	6.57E-10	1.76E-08	Up
Bcl9L	791	602	565	411	400	474	-0.741713656	5.37E-07	9.29E-06	Down	Bcl9L	681	657	578	368	416	-0.752864684	1.06E-05	1.37E-04	Down
Bex3	2509	2235	2311	1936	1935	1767	-0.466173948	8.42E-06	1.13E-04	Down	Bex3	2506	2280	2185	1715	1534	-0.565596868	9.38E-07	1.49E-05	Down
Bicc1	1422	1344	1144	859	946	995	-0.624053145	1.51E-09	3.76E-08	Down	Bicc1	1635	1993	1461	1060	1022	-0.747155987	4.46E-09	1.07E-07	Down
Bid	623	541	594	1295	1442	1542	1.132737352	4.48E-21	3.20E-19	UP	Bid	613	467	554	1466	1451	1.365146259	1.08E-16	5.85E-15	Up
Birc3	318	274	207	1399	1922	1764	2.530509537	2.47E-80	2.01E-77	UP	Birc3	263	316	286	1731	1693	2.518912672	2.20E-60	9.28E-58	Up
Bmi1	3700	3493	2803	2817	2969	3103	-0.307068895	1.36E-04	1.42E-03	Down	Bmi1	3420	3695	3160	2787	2659	-0.378460071	5.26E-05	5.73E-04	Down
Bmp2K	1714	1308	1240	2030	2272	2632	0.563049171	3.46E-08	7.28E-07	UP	Bmp2K	1287	1433	1196	2225	2192	0.711425037	1.45E-10	4.20E-09	Up
Bmp4	439	329	314	24	126	49	-2.609477626	2.26E-05	2.83E-04	Down	Bmp4	659	639	547	67	168	-2.442033475	1.89E-18	1.17E-16	Down
Bmp5	251	195	210	126	52	67	-1.532956199	4.60E-06	6.62E-05	Down	Bmp5	190	219	315	30	69	-2.366466049	2.84E-09	7.02E-08	Down
Bmpr1A	6463	5648	4717	4176	4737	5101	-0.402854276	4.37E-08	9.07E-07	Down	Bmpr1A	6307	6719	5783	4642	4372	-0.523719147	4.55E-10	1.24E-08	Down
Boc	459	281	208	175	189	190	-0.886988751	1.80E-04	1.82E-03	Down	Boc	536	403	482	221	292	-0.944088735	3.83E-05	4.32E-04	Down
Bok	216	215	256	161	101	100	-1.064418199	2.28E-04	2.24E-03	Down	Bok	264	314	240	120	136	-1.136735991	1.54E-05	1.92E-04	Down
Bop1	688	592	629	789	1151	987	0.462312157	8.18E-04	6.67E-03	UP	Bop1	656	732	545	904	1135	0.616937333	8.55E-05	8.86E-04	Up
Brpf3	561	607	541	885	968	1091	0.632976502	1.54E-06	2.45E-05	UP	Brpf3	711	613	513	963	1135	0.731144772	4.13E-06	5.78E-05	Up
Btg1	1364	991	1000	1749	2127	1919	0.650698878	1.48E-09	3.70E-08	UP	Btg1	1070	1252	1037	1717	1745	0.580634781	1.80E-06	2.70E-05	Up
C1Qtnf3	4588	4826	4070	2288	2416	2208	-1.107156083	9.95E-34	1.40E-31	Down	C1Qtnf3	4527	4496	3852	1750	2073	-1.215322182	8.69E-36	1.36E-33	Down
C3	11	14	34	163	304	373	3.621039715	8.00E-19	4.90E-17	UP	C3	28	61	10	380	423	3.594380274	6.70E-17	3.70E-15	Up
Cacna1C	228	271	195	90	108	182	-1.025979684	2.00E-04	1.99E-03	Down	Cacna1C	394	355	258	102	177	-1.310436763	3.57E-06	5.08E-05	Down
Cacna1G	481	407	396	151	146	162	-1.624240519	2.56E-18	1.52E-16	Down	Cacna1G	558	515	457	171	200	-1.507642267	2.23E-13	8.83E-12	Down
Cad	940	626	522	936	1148	1185	0.519783111	3.50E-04	3.23E-03	UP	Cad	789	617	556	959	1104	0.610779639	2.07E-04	1.94E-03	Up
Cadm1	328	355	328	121	97	97	-1.824329331	2.87E-15	1.30E-13	Down	Cadm1	310	383	288	91	73	-2.038263264	7.02E-14	2.98E-12	Down
Cald1	113728	109106	96244	95732	105813	105105	-0.201246892	4.42E-04	3.97E-03	Down	Cald1	130986	152776	123972	113018	110696	-0.327588079	1.11E-05	1.42E-04	Down
Camk1D	719	494	603	1107	1237	1555	0.954478272	4.18E-11	1.24E-09	UP	Camk1D	605	650	539	1120	1235	0.929899037	5.27E-11	1.61E-09	Up
Camk2G	3283	2751	2800	1341	1763	1822	-0.993436059	2.09E-24	1.85E-22	Down	Camk2G	2977	3542	2693	1693	1622	-0.93337306	3.42E-18	2.08E-16	Down
Camk4	273	242	132	37	99	79	-1.72928024	2.20E-07	4.08E-06	Down	Camk4	181	341	232	74	79	-1.761450841	1.05E-07	2.04E-06	Down
Cap2	431	288	331	198	237	269	-0.719924752	2.76E-04	2.65E-03	Down	Cap2	429	387	399	204	229	-0.957794051	1.17E-05	1.49E-04	Down
Car5B	604	549	388	264	350	274	-0.928441875	1.42E-07	2.72E-06	Down	Car5B	730	745	559	407	495	-0.631820632	2.66E-04	2.41E-03	Down
Car6	166	173	182	373	353	380	0.935205246	5.03E-06	7.17E-05	UP	Car6	106	96	120	323	302	1.48201932	3.50E-07	6.07E-06	Up
Car8	1075	1094	872	652	632	671	-0.776054901	4.59E-10	1.22E-08	Down	Car8	1113	1231	992	644	734	-0.737642271	9.24E-08	1.81E-06	Down
Carhsp1	3073	2657	2183	3410	3936	3849	0.364075599	5.33E-06	7.52E-05	UP	Carhsp1	3193	3322	2575	4009	4139	0.383525721	2.85E-05	3.30E-04	Up
Cars	2254	1777	1731	2445	3486	3107	0.503742905	6.96E-07	1.19E-05	UP	Cars	1718	1832	1853	2821	3003	0.637271525	4.22E-08	8.84E-07	Up
Casp12	402	522	354	207	170	242	-1.188843459	2.34E-08	5.05E-07	Down	Casp12	627	709	545	366	251	-1.06377161	2.54E-07	4.52E-06	Down
Casp4	49	31	30	165	288	227	2.486259929	3.54E-15	1.57E-13	UP	Casp4	56	90	18	344	391	2.738734571	3.74E-11	1.17E-09	Up
Cav1	21024	19936	16408	11190	11789	10714	-0.903925476	6.27E-34	8.95E-32	Down	Cav1	25452	25347	23268	12593	12489	-1.027143326	1.51E-46	3.70E-44	Down
Cav2	3280	3680	3305	2256	2770	2956	-0.520773037	3.53E-07	6.28E-06	Down	Cav2	4766	4818	4071	3245	2889	-0.614869147	7.28E-11	2.19E-09	Down
Ccbe1	55	96	60	218	321	332	1.881922892	3.41E-11	1.03E-09	UP	Ccbe1	163	245	189	715	708	1.79042877	1.39E-16	7.43E-15	Up
Ccdc122	594	775	749	1501	1446	1294	0.846446782	1.04E-07	2.03E-06	UP	Ccdc122	824	891	793	1755	1696	0.996191983	2.34E-15	1.12E-13	Up
Ccdc137	626	620	481	962	985	809	0.541283477	1.68E-04	1.71E-03	UP	Ccdc137	697	603	580	1021	994	0.635841622	2.85E-05	3.30E-04	Up
Ccdc34	2060	1957	1976	1427	1285	1329	-0.711936667	4.56E-10	1.21E-08	Down	Ccdc34	2830	2791	2593	1849	1630	-0.703478718	1.25E-10	3.66E-09	Down
Ccdc80	8823	8061	7684	4756	5488	5394	-0.798391264	3.20E-32	4.18E-30	Down	Ccdc80	10723	12474	9604	5731	6335	-0.903274338	1.62E-26	1.68E-24	Down
Ccdc86	517	377	296	673	781	776	0.778919201	5.34E-07	9.24E-06	UP	Ccdc86	493	457	370	882	834	0.920340288	3.24E-08	6.93E-07	Up
Ccl2	4354	4130	3360	44076	49183	44466	3.401782111	0.00E+00	0.00E+00	UP	Ccl2	4346	3906	3872	58475	58969	3.809367012	0.00E+00	0.00E+00	Up
Ccl20	1064	1361	1129	4071	4830	4352	1.743736625	1.36E-51	4.15E-49	UP	Ccl20	1276	908	996	4937	5143	2.197360276	2.98E-61	1.37E-58	Up
Ccl5	0	1	0	413	671	620	10.47166844	2.22E-18	1.32E-16	UP	Ccl5	10	2	0	1163	1516	8.380798194	6.79E-09	1.60E-07	Up
Ccl7	1772	1977	1728	11448	13781	12716	2.640237557	6.89E-200	3.94E-196	UP	Ccl7	2367	2243	2263	14315	16369	2.688898678	3.53E-182	1.34E-178	Up
Ccl9	94	99	88	452	527	556	2.299955919	6.92E-32	8.92E-30	UP	Ccl9	42	74	62	701	710	3.520103664	2.82E-41	5.95E-39	Up
Ccna2	559	665	528	272	263	332	-1.164053691	1.62E-11	5.01E-10	Down	Ccna2	612	814	455	339	291	-1.024714512	1.86E-06	2.79E-05	Down
Ccnb1	350	261	230	130	175	166	-0.972974703	6.49E-06	8.93E-05	Down	Ccnb1	384	447	316	117	189	-1.366606021	1.14E-07	2.17E-06	Down
Ccnd2	67183	55088	50399	46267	50074	50596	-0.369607122	6.88E-10	1.78E-08	Down	Ccnd2	67375	69595	51490	44617	43394	-0.554067665	3.96E-12	1.39E-10	Down
Ccnd3	2035	2079	1631	1254	1340	1455	-0.646630711	6.33E-11	1.85E-09	Down	Ccnd3	2836	2773	2330	1648	2000	-0.58456428	8.60E-08	1.70E-06	Down
Ccr3	2	2	0	61	24	34	4.809213291	2.46E-06	3.75E-05	UP	Ccr3	5	0	2	87	58	4.910038719	7.80E-08	1.55E-06	Up
Cd109	5524	4685	3864	3051	3778	4119	-0.502262892	8.88E-09	2.02E-07	Down	Cd109	3718	4610	3542	2841	2993	-0.485577664	1.96E-06	2.94E-05	Down
Cd248	1881	1445	1379	362	479	497	-1.956539663	3.51E-57	1.37E-54	Down	Cd248	1780	1940	1526	474	588	-1.765958784	7.22E-40	1.50E-37	Down
Cd34	594	419	535	1306	1508	1480	1.324351089	1.02E-22	8.06E-21	UP	Cd34	602	548	448	1555	1487	1.470317384	1.38E-24	1.28E-22	Up
Cd40	9	10	32	113	148	119	2.694303756	4.67E-08	9.65E-07	UP	Cd40	48	3	29	146	114	2.219978359	1.17E-03	8.84E-03	Up
Cd44	23601	20463	16444	33634	40361	42057	0.80169729	4.93E-30	5.86E-28	UP	Cd44	26771	32103	23006	44269	44956	0.667180697	2.53E-15	1.21E-13	Up
Cd47	2213	2086	1702	2845	3194	3749	0.562695262	1.02E-09	2.57E-08	UP	Cd47	2384	2544	2104	3677	3446	0.557793233	7.14E-09	1.68E-07	Up
Cd63	7222	6593	6349	7806	9193	9127	0.225625602	8.95E-04	7.21E-03	UP	Cd63	7985	7767	7373	9356	11273	0.367090994	5.14E-05	5.61E-04	Up
Cd81	10510	8690	8175	6613	7786	8202	-0.419237048	8.87E-10	2.26E-08	Down	Cd81	11965	12175	9669	8688	9457	-0.357582822	3.65E-06	5.17E-05	Down
Cd82	264	176	171	513	560	584	1.307853603	1.70E-13	6.46E-12	UP	Cd82	226	264	243	643	603	1.299162781	1.27E-10	3.70E-09	Up
Cdc20	320	267	214	104	117	150	-1.247862074	5.96E-08	1.22E-06	Down	Cdc20	287	215	261	108	129	-1.160432813	6.11E-05	6.54E-04	Down
Cdc37	3941	3330	3690	4977	6718	4930	0.449907215	4.39E-05	5.14E-04	UP	Cdc37	3673	3548	3094	4849	5252	0.506745035	5.08E-09	1.21E-07	Up
Cdc42Bpa	6161	5244	4713	4351	4988	5221	-0.287579986	3.24E-05	3.94E-04	Down	Cdc42Bpa	5741	6056	5270	4648	4412	-0.376576818	7.62E-06	1.02E-04	Down
Cdc42Ep2	216	180	134	100	80	74	-1.17839312	4.20E-05	4.94E-04	Down	Cdc42Ep2	208	214	124	80	78	-1.235988385	2.78E-04	2.50E-03	Down
Cdc42Ep5	95	84	75	284	248	277	1.53716113	2.72E-10	7.40E-09	UP	Cdc42Ep5	109	57	48	295	305	2.034769507	1.08E-08	2.48E-07	Up
Cdh3	213	150	180	60	52	54	-1.846624376	4.43E-10	1.18E-08	Down	Cdh3	177	230	138	82	76	-1.236681759	2.17E-04	2.03E-03	Down
Cdk14	2771	2419	1989	1646	1857	1844	-0.561508047	1.25E-10	3.53E-09	Down	Cdk14	2557	2467	2340	1720	1720	-0.563919526	7.03E-08	1.41E-06	Down
Cdk6	762	848	551	1405	1744	1792	1.050993192	3.56E-16	1.76E-14	UP	Cdk6	750	686	634	1624	1643	1.194538559	8.64E-20	5.94E-18	Up
Cdkn1C	1210	1206	933	580	438	574	-1.204280838	8.25E-16	3.91E-14	Down	Cdkn1C	1001	847	717	391	396	-1.163562609	4.66E-12	1.62E-10	Down
Cdkn2B	3291	3321	2862	2751	2794	2921	-0.305408605	3.31E-04	3.09E-03	Down	Cdkn2B	3987	3569	3338	2902	3115	-0.321141152	9.56E-04	7.41E-03	Down
Cdo1	326	296	341	45	72	60	-2.605420345	5.59E-25	5.14E-23	Down	Cdo1	301	354	326	73	57	-2.381495398	3.79E-17	2.14E-15	Down
Cdon	536	515	502	133	229	209	-1.604040107	1.02E-16	5.30E-15	Down	Cdon	491	569	468	152	197	-1.594972094	7.59E-14	3.21E-12	Down
Cebpz	3097	3170	2639	4209	4051	3974	0.319374807	5.79E-04	5.01E-03	UP	Cebpz	3045	3390	3118	4642	4077	0.402744445	1.47E-04	1.43E-03	Up
Cemip	5977	5240	4526	3317	4749	4666	-0.453401149	8.11E-07	1.36E-05	Down	Cemip	5294	6607	5214	4220	4517	-0.432315139	9.18E-06	1.20E-04	Down
Cenpa	400	303	245	150	196	172	-1.003308451	1.59E-06	2.51E-05	Down	Cenpa	349	346	294	130	171	-1.180159517	1.54E-06	2.34E-05	Down
Cenpe	1003	921	869	484	606	627	-0.851503842	7.92E-12	2.52E-10	Down	Cenpe	817	1202	926	464	466	-1.125651164	1.94E-10	5.52E-09	Down
Cep162	435	343	213	708	860	806	1.138356238	8.07E-11	2.31E-09	UP	Cep162	301	438	405	713	705	0.839374525	5.04E-05	5.51E-04	Up
Cfh	1283	1064	853	442	714	725	-0.911107461	1.79E-09	4.42E-08	Down	Cfh	1190	1496	1386	799	738	-0.873816733	7.60E-09	1.78E-07	Down
Cflar	5663	5153	4641	6616	7099	7765	0.331760288	1.15E-06	1.87E-05	UP	Cflar	6537	5862	5122	7734	7370	0.325302994	2.85E-04	2.57E-03	Up
Cggbp1	5653	5670	4742	4177	4763	4976	-0.352801774	1.92E-06	3.00E-05	Down	Cggbp1	6380	6662	5633	4610	4619	-0.478931309	1.21E-09	3.14E-08	Down
Ch25H	736	770	549	1507	1684	1784	1.135478984	1.22E-22	9.54E-21	UP	Ch25H	666	524	464	2021	2215	1.896050834	1.31E-38	2.65E-36	Up
Chac1	437	359	360	580	787	671	0.671538496	7.18E-06	9.78E-05	UP	Chac1	453	417	389	647	824	0.757913425	2.46E-05	2.91E-04	Up
Chchd4	351	564	286	782	710	755	0.766766622	1.77E-04	1.79E-03	UP	Chchd4	457	469	373	724	827	0.795045544	2.01E-06	3.00E-05	Up
Chd3	3482	2591	2842	2255	2984	2569	-0.336724911	9.42E-04	7.53E-03	Down	Chd3	3854	3963	2678	2608	2566	-0.472479035	4.14E-05	4.63E-04	Down
Chd9	1837	1740	1533	1230	1639	1399	-0.40668634	7.42E-05	8.20E-04	Down	Chd9	1831	2168	1729	1377	1404	-0.503952256	1.14E-05	1.46E-04	Down
Chp1	6174	5901	5130	4299	4805	4815	-0.449294609	4.75E-11	1.40E-09	Down	Chp1	6549	6774	6083	5308	4853	-0.397139505	5.15E-06	7.12E-05	Down
Chpt1	2795	3247	2117	1969	2417	2221	-0.445878987	9.01E-05	9.80E-04	Down	Chpt1	3055	3488	3229	2274	2420	-0.525994461	7.57E-07	1.24E-05	Down
Chst1	362	300	324	167	222	177	-0.949478743	2.55E-06	3.87E-05	Down	Chst1	336	441	352	189	194	-1.022620398	9.24E-06	1.21E-04	Down
Chst12	805	800	688	384	550	546	-0.784294977	4.71E-08	9.71E-07	Down	Chst12	829	770	802	531	585	-0.575449397	3.59E-04	3.16E-03	Down
Chst2	1176	1090	794	678	760	825	-0.57077955	4.58E-06	6.59E-05	Down	Chst2	923	1020	872	511	531	-0.897498052	1.07E-09	2.82E-08	Down
Cirh1A	2038	1590	1445	2578	2820	2554	0.515939361	7.97E-08	1.58E-06	UP	Cirh1A	1598	1727	1577	2462	2683	0.603072734	2.46E-08	5.34E-07	Up
Cited2	9084	9268	7686	12608	13249	13264	0.44516914	5.38E-10	1.41E-08	UP	Cited2	8802	9945	7961	11628	12384	0.3850406	6.51E-07	1.08E-05	Up
Ckap2	1254	977	930	608	722	739	-0.751326676	2.02E-10	5.58E-09	Down	Ckap2	1047	1259	818	706	777	-0.528825747	6.57E-04	5.37E-03	Down
Ckap2L	479	336	253	103	225	122	-1.379495116	2.85E-07	5.19E-06	Down	Ckap2L	392	555	398	154	156	-1.576457432	1.35E-11	4.42E-10	Down
Ckap4	10083	9237	7328	7323	8890	8332	-0.257181397	3.62E-04	3.33E-03	Down	Ckap4	10902	13005	11208	8397	9024	-0.477005991	6.48E-08	1.31E-06	Down
Ckb	1484	1035	1109	763	862	962	-0.627695097	4.60E-07	8.05E-06	Down	Ckb	1444	1610	1096	833	928	-0.691697702	6.86E-07	1.13E-05	Down
Clec14A	60	73	100	1	40	18	-2.205140527	8.16E-04	6.66E-03	Down	Clec14A	89	114	89	10	17	-2.899888881	3.93E-08	8.30E-07	Down
Clec4D	49	33	35	77	230	181	1.898779977	1.29E-06	2.09E-05	UP	Clec4D	44	33	31	157	112	1.858621051	3.35E-05	3.84E-04	Up
Clec4E	4	3	2	92	182	108	5.261138429	8.95E-17	4.66E-15	UP	Clec4E	2	3	0	52	86	5.341757509	4.50E-08	9.34E-07	Up
Clmp	665	664	594	353	352	417	-0.923481761	4.95E-10	1.31E-08	Down	Clmp	487	614	393	308	335	-0.670204815	1.05E-03	8.06E-03	Down
Cluh	1019	581	579	905	1309	1274	0.547613507	7.56E-04	6.25E-03	UP	Cluh	824	969	555	1165	1187	0.554278845	1.03E-03	7.95E-03	Up
Cmtm4	3120	2557	2363	4197	4652	5047	0.649516189	5.50E-17	2.92E-15	UP	Cmtm4	3387	3405	2763	4060	4637	0.403169452	1.50E-05	1.87E-04	Up
Cmtr2	359	241	307	567	549	610	0.787311009	7.26E-06	9.89E-05	UP	Cmtr2	351	266	231	492	536	0.818449066	1.69E-04	1.62E-03	Up
Cndp2	713	493	559	910	1271	1086	0.743418924	1.56E-07	2.98E-06	UP	Cndp2	675	730	494	1088	1144	0.778835683	4.30E-07	7.33E-06	Up
Cnn1	3632	2776	3083	1099	1407	1333	-1.453781576	3.44E-46	7.97E-44	Down	Cnn1	4174	3799	3316	1672	1723	-1.195013203	2.09E-33	2.99E-31	Down
Cnn2	12165	10995	10327	7625	9043	8604	-0.551816124	7.12E-18	4.08E-16	Down	Cnn2	17151	15981	11723	9500	9995	-0.656751372	1.28E-11	4.21E-10	Down
Cnn3	10475	9010	7944	7202	7841	7511	-0.419133041	2.86E-10	7.77E-09	Down	Cnn3	11255	11742	9702	7577	7689	-0.560076431	9.84E-15	4.53E-13	Down
Cntln	645	690	533	421	524	386	-0.630928993	9.14E-05	9.94E-04	Down	Cntln	610	691	688	488	416	-0.606635195	1.02E-03	7.86E-03	Down
Cobl	978	895	904	523	532	638	-0.862718962	5.44E-11	1.60E-09	Down	Cobl	912	951	902	324	363	-1.476956411	3.60E-20	2.56E-18	Down
Col11A1	6062	5328	3990	2182	2939	2888	-1.079480064	1.22E-28	1.33E-26	Down	Col11A1	4443	6156	4788	2455	2355	-1.139490926	8.35E-22	6.64E-20	Down
Col12A1	23250	17658	14969	8599	10882	14036	-0.876797494	2.32E-06	3.56E-05	Down	Col12A1	17266	23886	17941	10776	11119	-0.893372882	8.49E-18	4.98E-16	Down
Col1A1	40221	35515	26542	15178	19042	19838	-1.056785635	2.11E-37	3.31E-35	Down	Col1A1	34923	43534	36700	16463	17688	-1.219011658	2.32E-42	5.11E-40	Down
Col1A2	40486	33840	29978	19401	25632	28040	-0.658621962	1.23E-15	5.74E-14	Down	Col1A2	35847	49250	35085	23028	25923	-0.755181739	2.53E-13	9.90E-12	Down
Col22A1	68	9	24	94	130	149	1.78232	3.65E-04	3.34E-03	UP	Col22A1	14	20	24	140	154	2.863361731	3.33E-09	8.10E-08	Up
Col25A1	35	44	42	11	8	14	-2.032331395	8.81E-04	7.12E-03	Down	Col25A1	35	83	52	6	8	-3.062217108	2.54E-05	2.98E-04	Down
Col2A1	797	530	561	222	291	367	-1.244577045	9.46E-12	3.00E-10	Down	Col2A1	616	657	530	270	399	-0.894360825	7.46E-06	9.97E-05	Down
Col3A1	6795	5510	5491	1407	2157	2259	-1.765182023	3.44E-57	1.37E-54	Down	Col3A1	7645	9537	6970	2231	2454	-1.825063035	9.17E-75	6.63E-72	Down
Col4A1	13137	11811	9819	7508	9973	10250	-0.471116684	3.16E-09	7.58E-08	Down	Col4A1	12102	14943	11601	7985	9299	-0.623134923	2.67E-11	8.49E-10	Down
Col4A5	5497	5341	4145	3456	4430	5119	-0.350860849	3.28E-04	3.07E-03	Down	Col4A5	5034	6213	4906	4123	4409	-0.382972601	7.12E-05	7.53E-04	Down
Col5A1	11713	9284	7470	3976	6211	6307	-0.929034779	2.16E-16	1.09E-14	Down	Col5A1	9537	12650	10379	5390	6370	-0.935480777	7.58E-18	4.49E-16	Down
Col5A2	20694	18054	14879	12689	15110	15444	-0.449267705	1.52E-11	4.73E-10	Down	Col5A2	18410	23815	18276	13950	15994	-0.476900082	7.35E-07	1.20E-05	Down
Col5A3	66	58	24	96	156	181	1.420293561	1.71E-04	1.74E-03	UP	Col5A3	62	62	72	184	221	1.571492133	8.25E-06	1.09E-04	Up
Col6A2	776	524	566	269	389	394	-0.971314105	1.17E-08	2.62E-07	Down	Col6A2	840	1167	755	314	538	-1.156237023	6.32E-08	1.29E-06	Down
Col6A3	1157	735	847	206	301	452	-1.665825908	3.75E-16	1.84E-14	Down	Col6A3	1103	1706	1199	372	435	-1.772816642	1.75E-23	1.50E-21	Down
Col8A1	16578	16393	12765	9478	10310	11856	-0.673065417	1.59E-18	9.56E-17	Down	Col8A1	17289	22426	18132	12760	12902	-0.635954264	2.19E-11	7.08E-10	Down
Col8A2	89	57	58	10	10	8	-2.990455995	1.92E-08	4.21E-07	Down	Col8A2	69	110	109	13	12	-3.000915634	4.91E-08	1.01E-06	Down
Colec12	2184	1630	1440	770	1083	1075	-0.982363751	6.73E-16	3.23E-14	Down	Colec12	1817	2254	1804	1107	1191	-0.817049976	2.64E-11	8.44E-10	Down
Copg1	5094	3938	4076	3582	4284	3890	-0.298831954	3.86E-04	3.52E-03	Down	Copg1	4784	5231	4141	3760	3706	-0.382713468	1.02E-05	1.32E-04	Down
Cp	748	590	487	921	1489	1370	0.907773024	7.54E-10	1.94E-08	UP	Cp	814	879	881	1551	1460	0.75699165	7.50E-08	1.50E-06	Up
Cpa6	736	595	487	200	338	378	-1.135602541	2.80E-09	6.76E-08	Down	Cpa6	702	733	778	389	379	-0.998733938	2.40E-08	5.22E-07	Down
Cped1	1254	1368	1122	419	576	613	-1.374219694	2.31E-24	2.03E-22	Down	Cped1	1637	1702	1156	698	707	-1.130770833	1.84E-15	8.98E-14	Down
Cplx2	513	448	342	281	185	234	-1.014899171	1.57E-06	2.49E-05	Down	Cplx2	484	677	394	309	273	-0.866923557	9.39E-05	9.61E-04	Down
Cpt1A	1315	1142	1086	690	848	939	-0.664312787	8.22E-09	1.89E-07	Down	Cpt1A	1260	1493	1354	767	1017	-0.672857757	8.01E-06	1.06E-04	Down
Crabp2	197	166	246	48	29	36	-2.580461066	2.53E-14	1.03E-12	Down	Crabp2	274	315	258	46	58	-2.489598664	6.21E-17	3.44E-15	Down
Creb3L1	1159	897	998	745	861	844	-0.463554378	1.42E-04	1.47E-03	Down	Creb3L1	1273	1084	908	706	848	-0.531445289	4.88E-04	4.15E-03	Down
Creb3L2	2652	2334	1873	1587	2102	2069	-0.393501696	5.77E-05	6.52E-04	Down	Creb3L2	2555	2993	2370	1943	2033	-0.455135504	1.16E-05	1.48E-04	Down
Crebrf	1525	1566	1316	1143	1231	1264	-0.421162078	3.56E-05	4.27E-04	Down	Crebrf	1625	1853	1732	1184	1144	-0.62970999	6.17E-07	1.03E-05	Down
Crim1	8052	7871	6248	4529	5708	6610	-0.543665564	3.25E-09	7.79E-08	Down	Crim1	7945	9994	7146	5880	6282	-0.502346221	2.39E-07	4.27E-06	Down
Crispld1	22	33	68	136	212	151	1.813953458	1.49E-05	1.92E-04	UP	Crispld1	38	40	27	194	151	2.26390648	3.68E-08	7.82E-07	Up
Crlf1	3198	3034	2769	2349	2851	2556	-0.361165594	1.65E-05	2.11E-04	Down	Crlf1	4075	3815	3119	2686	3271	-0.346947071	1.09E-03	8.31E-03	Down
Crmp1	384	361	234	508	646	733	0.809614912	3.20E-06	4.73E-05	UP	Crmp1	211	266	250	382	486	0.784245727	7.94E-04	6.32E-03	Up
Cryab	5146	4545	4011	4081	3763	3251	-0.43409131	4.53E-05	5.27E-04	Down	Cryab	7030	6587	6702	5134	5216	-0.442069307	1.78E-06	2.69E-05	Down
Crybg3	1065	967	906	554	555	593	-0.929628065	2.01E-14	8.28E-13	Down	Crybg3	856	876	897	629	514	-0.669954842	7.25E-05	7.64E-04	Down
Csf1	14193	11763	10376	32347	39038	42247	1.503928369	1.50E-100	2.56E-97	UP	Csf1	11734	13229	10915	36193	39859	1.620750401	1.50E-104	2.29E-101	Up
Csgalnact1	635	451	381	100	134	151	-2.063668351	5.33E-24	4.50E-22	Down	Csgalnact1	658	643	396	87	149	-2.298936865	9.05E-19	5.72E-17	Down
Csgalnact2	3592	3480	3022	2669	3012	3158	-0.336870686	1.36E-05	1.76E-04	Down	Csgalnact2	4013	4121	3370	2995	3108	-0.375281894	1.83E-05	2.24E-04	Down
Csrp1	6009	5074	5545	3030	3560	3510	-0.869685531	3.12E-24	2.71E-22	Down	Csrp1	6259	6006	4947	3642	3484	-0.731391156	1.84E-16	9.68E-15	Down
Ctdsp2	2180	1654	1566	1022	1160	1318	-0.764195234	7.79E-13	2.75E-11	Down	Ctdsp2	2058	2064	1354	1162	1311	-0.599009847	1.99E-05	2.40E-04	Down
Ctdspl	720	643	480	339	270	461	-0.916582885	1.47E-06	2.35E-05	Down	Ctdspl	670	820	732	387	330	-1.097116145	1.84E-09	4.69E-08	Down
Ctgf	41032	41007	33973	29562	33669	36450	-0.364680655	3.98E-08	8.30E-07	Down	Ctgf	42131	44767	37637	27839	33763	-0.479620426	2.39E-09	5.94E-08	Down
Cthrc1	1250	1096	789	589	462	504	-1.13051719	5.63E-13	2.01E-11	Down	Cthrc1	1289	1297	1349	611	693	-1.065329694	2.45E-13	9.63E-12	Down
Ctnna1	11851	10124	10288	8495	10753	10644	-0.26019943	4.78E-04	4.26E-03	Down	Ctnna1	11387	12309	10044	9400	9747	-0.278698018	1.25E-04	1.24E-03	Down
Ctnna2	406	264	346	37	162	135	-1.78166329	1.58E-07	3.01E-06	Down	Ctnna2	314	260	273	127	153	-1.066139894	5.30E-05	5.77E-04	Down
Ctnnal1	723	488	414	270	382	390	-0.773410467	2.07E-05	2.62E-04	Down	Ctnnal1	861	722	694	402	401	-0.967674219	1.29E-08	2.92E-07	Down
Ctnnd1	8131	6622	5666	5013	5946	6440	-0.368874428	3.23E-06	4.76E-05	Down	Ctnnd1	7800	8508	6636	5432	5894	-0.47845079	4.27E-09	1.03E-07	Down
Ctps	3375	2795	3097	3843	4483	4761	0.346775622	1.30E-04	1.36E-03	UP	Ctps	3276	3510	2863	4835	4905	0.552508058	1.15E-10	3.38E-09	Up
Cttnbp2Nl	4622	3747	3280	4819	5203	5812	0.306636227	1.18E-04	1.24E-03	UP	Cttnbp2Nl	3575	4113	3153	4884	5066	0.416693145	4.54E-06	6.32E-05	Up
Cx3Cl1	273	182	181	345	562	483	0.985925867	1.21E-06	1.96E-05	UP	Cx3Cl1	256	343	289	551	669	0.991097294	1.79E-06	2.70E-05	Up
Cxcl1	37	51	38	329	401	449	3.071658482	8.79E-34	1.24E-31	UP	Cxcl1	49	38	102	703	783	3.462623109	3.18E-08	6.80E-07	Up
Cxcl10	11	8	20	350	693	443	5.078811269	1.76E-47	4.32E-45	UP	Cxcl10	4	15	16	626	654	5.721516579	1.96E-56	7.27E-54	Up
Cxcl12	20926	20327	18526	10460	11679	12254	-0.94527804	4.25E-48	1.07E-45	Down	Cxcl12	22326	23005	19591	12518	13138	-0.802073525	8.41E-33	1.17E-30	Down
Cxcl14	1433	1451	1287	392	415	374	-1.964384342	4.17E-56	1.52E-53	Down	Cxcl14	3495	3014	2703	716	840	-2.028719081	2.39E-64	1.21E-61	Down
Cxcl16	132	180	142	1532	1720	1699	3.295528078	1.60E-109	3.43E-106	UP	Cxcl16	184	181	115	2123	2108	3.686611354	2.01E-112	3.39E-109	Up
Cxcl2	0	0	2	129	132	137	7.486887516	5.40E-12	1.75E-10	UP	Cxcl2	2	1	0	210	198	7.631131012	3.69E-16	1.91E-14	Up
Cxcl5	13	7	21	160	305	254	3.95380611	5.26E-23	4.21E-21	UP	Cxcl5	241	422	327	1150	1221	1.794624371	2.74E-18	1.68E-16	Up
Cxcl9	0	0	0	19	39	68	7.65935569	3.98E-08	8.30E-07	UP	Cxcl9	0	0	0	45	60	8.10333954	2.51E-08	5.44E-07	Up
Cxxc5	2413	2297	2023	1295	1097	1066	-1.094321085	9.83E-20	6.36E-18	Down	Cxxc5	2728	2908	2525	1279	1397	-1.073048849	1.40E-25	1.35E-23	Down
Cybb	60	70	50	323	446	424	2.578746822	5.14E-28	5.44E-26	UP	Cybb	34	58	54	207	240	2.14148941	1.46E-08	3.24E-07	Up
Cyld	2875	2587	2305	3529	3915	4245	0.446823356	4.53E-09	1.07E-07	UP	Cyld	3148	3628	2983	4249	4133	0.31857869	6.84E-04	5.54E-03	Up
Cyp1B1	29784	27299	22769	20586	25021	26185	-0.296777104	6.04E-06	8.43E-05	Down	Cyp1B1	35704	44136	34779	31947	32376	-0.294913297	4.12E-04	3.57E-03	Down
Cyp51	3438	3032	2545	1526	1724	1703	-1.001889334	1.17E-33	1.62E-31	Down	Cyp51	3489	3904	2911	1749	1977	-0.926330249	3.73E-19	2.45E-17	Down
Cyr61	9692	9969	9248	6577	8641	9122	-0.405924278	5.52E-06	7.74E-05	Down	Cyr61	11251	12339	10032	8692	9522	-0.346342542	5.28E-06	7.26E-05	Down
Cyth3	1207	1196	977	1434	2007	1825	0.49126048	8.76E-06	1.17E-04	UP	Cyth3	1386	1646	1217	1987	2244	0.534436179	7.82E-06	1.04E-04	Up
Daam1	1673	1513	1245	2734	2793	3181	0.837219375	4.74E-20	3.12E-18	UP	Daam1	1627	1727	1395	3060	2890	0.865460001	7.55E-17	4.13E-15	Up
Daam2	316	305	266	102	65	102	-1.856003604	1.87E-13	7.06E-12	Down	Daam2	336	290	269	60	144	-1.603971815	1.15E-06	1.79E-05	Down
Dab2	2724	2480	1874	1530	1863	2045	-0.519392575	3.15E-07	5.68E-06	Down	Dab2	2427	2978	2338	1742	1903	-0.548977196	8.17E-07	1.32E-05	Down
Dab2Ip	1423	1341	1080	957	1021	1129	-0.446571112	2.61E-05	3.22E-04	Down	Dab2Ip	1550	1710	1434	1040	1128	-0.577747691	1.08E-06	1.69E-05	Down
Dact3	524	522	443	329	378	383	-0.595378833	9.22E-05	1.00E-03	Down	Dact3	625	672	537	268	395	-0.931635342	2.82E-06	4.11E-05	Down
Dag1	3263	2365	1937	1319	2073	1967	-0.633960412	1.31E-06	2.11E-05	Down	Dag1	2738	3323	2164	1660	1947	-0.643737555	3.59E-07	6.21E-06	Down
Dap	7753	7047	6418	4766	5186	4866	-0.658935016	7.81E-21	5.46E-19	Down	Dap	8476	7108	7444	5392	5688	-0.524032949	1.56E-07	2.89E-06	Down
Dcaf12L1	1215	1197	1015	447	445	544	-1.398544452	2.56E-28	2.78E-26	Down	Dcaf12L1	812	938	816	259	312	-1.634389462	1.75E-21	1.37E-19	Down
Dclk1	2706	2743	1935	3741	4689	5199	0.741376978	4.68E-13	1.70E-11	UP	Dclk1	3054	3620	2510	5065	4443	0.596144334	9.76E-08	1.90E-06	Up
Dctd	480	306	383	645	783	718	0.734487753	6.17E-06	8.58E-05	UP	Dctd	420	409	302	665	688	0.802299857	9.89E-06	1.28E-04	Up
Ddx21	5897	5069	4340	7111	8276	7930	0.46935891	6.50E-12	2.10E-10	UP	Ddx21	5256	5538	4827	7873	7541	0.517683944	1.69E-10	4.86E-09	Up
Ddx27	933	835	862	1556	1658	1346	0.651257001	2.50E-07	4.59E-06	UP	Ddx27	995	1120	910	1411	1590	0.525857745	3.02E-05	3.49E-04	Up
Ddx31	297	199	224	384	377	474	0.640549843	8.79E-04	7.11E-03	UP	Ddx31	272	241	234	485	430	0.828708849	1.25E-04	1.24E-03	Up
Ddx58	830	755	563	1095	1297	1498	0.717712511	1.14E-08	2.55E-07	UP	Ddx58	990	1047	837	1499	1444	0.57464268	4.30E-06	6.00E-05	Up
Denr	2352	2193	2182	4657	4817	4637	0.923707292	8.12E-26	7.73E-24	UP	Denr	2485	2690	2458	5715	5998	1.151339748	6.05E-36	9.68E-34	Up
Dhrs3	325	225	256	32	30	32	-3.237172625	1.03E-29	1.21E-27	Down	Dhrs3	237	287	220	18	19	-3.790074722	3.21E-24	2.92E-22	Down
Dhx9	7250	6872	5386	7955	8638	9042	0.25621445	3.54E-04	3.27E-03	UP	Dhx9	7148	7216	6301	8661	8837	0.296849516	6.61E-05	7.03E-04	Up
Diaph3	590	574	508	272	333	424	-0.852735198	3.43E-07	6.13E-06	Down	Diaph3	716	716	539	388	374	-0.82744982	2.14E-06	3.17E-05	Down
Dis3	1308	1039	870	1498	1688	1739	0.480950408	5.35E-06	7.54E-05	UP	Dis3	1109	1138	1007	1784	1600	0.593921542	1.62E-06	2.46E-05	Up
Dixdc1	286	259	297	126	158	165	-1.065615561	1.36E-06	2.18E-05	Down	Dixdc1	343	375	306	166	171	-1.064920304	4.11E-06	5.75E-05	Down
Dkc1	1519	1194	1150	2676	2966	2789	0.988935418	8.53E-27	8.50E-25	UP	Dkc1	1558	1703	1419	3022	2662	0.819619521	2.07E-13	8.19E-12	Up
Dkk2	1190	1119	921	698	857	836	-0.576707419	2.89E-07	5.26E-06	Down	Dkk2	1944	1917	1990	1198	1004	-0.878523748	9.55E-11	2.83E-09	Down
Dkk3	3063	2717	2287	895	1269	1404	-1.324760037	2.71E-31	3.42E-29	Down	Dkk3	3360	3788	2820	1357	1497	-1.262924946	3.23E-33	4.58E-31	Down
Dlg1	6685	6634	5594	5023	5483	5996	-0.341562725	3.13E-06	4.65E-05	Down	Dlg1	7303	7975	6509	4973	5331	-0.542131454	8.92E-12	2.98E-10	Down
Dlg3	1299	1260	996	897	1084	1051	-0.371452975	5.96E-04	5.14E-03	Down	Dlg3	1500	1776	1534	1016	1111	-0.642925182	3.54E-07	6.14E-06	Down
Dmd	2032	1687	1484	1030	954	1189	-0.847997501	3.10E-14	1.25E-12	Down	Dmd	1846	2401	1703	1072	1196	-0.8500002	8.92E-11	2.66E-09	Down
Dmpk	1886	1390	939	480	693	656	-1.330069232	8.77E-17	4.61E-15	Down	Dmpk	2184	2407	2029	754	870	-1.491344361	1.80E-37	3.25E-35	Down
Dnajc11	981	817	723	1146	1522	1260	0.499610366	2.27E-05	2.84E-04	UP	Dnajc11	953	1038	800	1312	1254	0.420324476	1.33E-03	9.84E-03	Up
Dnajc2	3193	2930	3034	4434	4924	3989	0.397556082	9.97E-05	1.07E-03	UP	Dnajc2	3294	3658	3345	5036	4223	0.382005922	4.87E-04	4.15E-03	Up
Dnajc3	7274	6981	5880	5085	5404	5802	-0.447323487	1.49E-10	4.19E-09	Down	Dnajc3	7205	8432	7203	5706	5574	-0.481809549	5.63E-08	1.15E-06	Down
Dner	673	627	547	206	272	364	-1.2859643	6.75E-13	2.39E-11	Down	Dner	556	771	523	300	413	-0.835016711	5.53E-05	5.99E-04	Down
Dnm3Os	4452	3912	2719	1945	2113	2516	-0.884348772	7.24E-16	3.45E-14	Down	Dnm3Os	3661	7170	5206	1744	1819	-1.63393347	7.24E-07	1.19E-05	Down
Dnttip2	2908	2743	2369	3951	3957	3710	0.397673676	6.76E-06	9.26E-05	UP	Dnttip2	2854	2922	2976	3987	3726	0.348238987	1.32E-03	9.82E-03	Up
Dok1	428	446	549	294	390	323	-0.666711991	6.70E-04	5.64E-03	Down	Dok1	725	704	646	436	464	-0.670112466	3.83E-05	4.32E-04	Down
Dpysl2	2090	2028	1720	1009	1336	1418	-0.783435595	1.24E-13	4.77E-12	Down	Dpysl2	1710	2255	1643	1156	1229	-0.692899571	1.19E-07	2.26E-06	Down
Dpysl3	16220	12971	12979	10349	11456	10943	-0.504726375	3.54E-13	1.31E-11	Down	Dpysl3	15146	15759	12303	10040	9792	-0.581625258	3.13E-14	1.38E-12	Down
Dse	2948	2920	2527	1958	2261	2461	-0.477471401	3.65E-08	7.65E-07	Down	Dse	3175	3245	2838	2485	2522	-0.350093984	1.38E-04	1.36E-03	Down
Dthd1	28	81	77	270	247	296	1.945756947	2.77E-08	5.89E-07	UP	Dthd1	10	22	17	145	89	2.794711738	5.77E-07	9.69E-06	Up
Dtx3L	68	82	108	182	239	319	1.336923925	7.85E-06	1.06E-04	UP	Dtx3L	176	160	125	361	277	1.014235424	1.80E-04	1.71E-03	Up
Dtx4	125	116	90	374	396	502	1.801755729	4.70E-18	2.74E-16	UP	Dtx4	52	100	62	246	289	1.863609387	7.13E-08	1.43E-06	Up
Dusp1	1523	1180	1203	749	1201	1168	-0.477207691	4.75E-04	4.23E-03	Down	Dusp1	1723	1659	1499	1034	1117	-0.64657303	3.55E-08	7.55E-07	Down
Dusp10	249	306	216	653	594	518	1.059751521	2.91E-08	6.19E-07	UP	Dusp10	249	316	262	476	529	0.816362306	9.14E-05	9.41E-04	Up
Dusp16	634	575	444	801	849	810	0.440588955	8.77E-04	7.10E-03	UP	Dusp16	566	558	515	802	826	0.525210767	7.19E-04	5.80E-03	Up
Dzip1	2011	1582	1661	1228	1510	1610	-0.420365852	5.66E-05	6.41E-04	Down	Dzip1	1433	1556	1133	1080	1040	-0.415298274	1.29E-03	9.57E-03	Down
E2F6	2466	1892	1764	1100	1579	1764	-0.608493534	7.80E-07	1.31E-05	Down	E2F6	2251	2384	2152	1493	1586	-0.606028301	1.07E-08	2.45E-07	Down
Eaf1	2054	1852	1495	3053	3619	3854	0.822170282	2.78E-21	2.03E-19	UP	Eaf1	1959	2125	1520	3270	3908	0.899680286	2.83E-15	1.34E-13	Up
Ebf1	964	762	820	621	423	608	-0.757632624	9.12E-06	1.21E-04	Down	Ebf1	776	1366	772	472	542	-0.975240797	2.82E-06	4.11E-05	Down
Ebf2	592	650	500	222	165	255	-1.579441237	3.98E-16	1.94E-14	Down	Ebf2	444	475	271	91	116	-1.972055347	2.74E-13	1.07E-11	Down
Ebf3	359	304	254	197	231	192	-0.698939941	3.96E-04	3.60E-03	Down	Ebf3	392	475	284	188	223	-0.937278307	9.51E-05	9.70E-04	Down
Ebna1Bp2	1726	1497	1210	2503	2638	2243	0.606332054	1.61E-08	3.55E-07	UP	Ebna1Bp2	2046	1629	1699	2486	2599	0.453126457	2.48E-04	2.27E-03	Up
Ecscr	109	96	105	235	340	282	1.312221672	3.08E-08	6.55E-07	UP	Ecscr	123	146	124	346	288	1.2279088	5.85E-06	7.96E-05	Up
Edem3	3826	3512	3062	2807	3043	3512	-0.294976958	2.99E-04	2.84E-03	Down	Edem3	3568	4149	3659	3052	3209	-0.327617445	9.35E-04	7.29E-03	Down
Edf1	1661	1546	1258	2381	2476	2262	0.538404519	4.33E-08	9.00E-07	UP	Edf1	2200	1508	1489	2859	2894	0.684954049	2.25E-06	3.33E-05	Up
Edil3	537	583	450	316	441	442	-0.54020355	9.34E-04	7.48E-03	Down	Edil3	817	1024	737	359	540	-0.981419195	2.20E-07	3.96E-06	Down
Ednra	200	178	167	22	12	20	-3.469934512	3.67E-22	2.80E-20	Down	Ednra	272	243	163	72	52	-1.898970318	1.44E-08	3.21E-07	Down
Ednrb	156	158	48	30	51	22	-1.921533604	2.89E-05	3.54E-04	Down	Ednrb	155	241	146	19	36	-2.758309965	2.88E-11	9.14E-10	Down
Efemp1	32475	28197	24670	13204	16396	17401	-1.004376639	4.98E-48	1.24E-45	Down	Efemp1	24614	28482	24890	13453	13300	-1.008591556	1.83E-35	2.84E-33	Down
Efna3	416	320	263	115	165	184	-1.24553386	1.10E-08	2.47E-07	Down	Efna3	417	396	316	124	181	-1.349800152	4.54E-08	9.43E-07	Down
Efnb2	3059	3010	2251	1988	2269	2400	-0.461339615	4.61E-07	8.06E-06	Down	Efnb2	3098	3976	2760	2261	2398	-0.534640975	3.17E-06	4.59E-05	Down
Efs	315	228	147	45	106	101	-1.588802251	5.11E-07	8.87E-06	Down	Efs	213	118	155	74	60	-1.326081335	5.21E-04	4.40E-03	Down
Egln3	71	64	76	278	231	206	1.620362727	8.95E-09	2.03E-07	UP	Egln3	89	109	115	233	220	1.060613653	7.91E-04	6.30E-03	Up
Egr1	1532	1183	1290	706	873	1042	-0.762230056	3.15E-09	7.55E-08	Down	Egr1	1952	2123	1687	1292	1404	-0.556573011	4.85E-07	8.20E-06	Down
Egr3	36	15	23	0	7	0	-3.560213044	1.28E-03	9.73E-03	Down	Egr3	22	23	35	2	2	-3.811144927	6.38E-04	5.23E-03	Down
Ehbp1	1480	1008	989	674	681	716	-0.876548159	2.20E-11	6.74E-10	Down	Ehbp1	1255	1373	1112	814	775	-0.695375167	9.77E-08	1.90E-06	Down
Ehd2	4772	3604	3453	2461	3025	3087	-0.604106027	5.44E-12	1.77E-10	Down	Ehd2	4757	5111	3690	2665	2925	-0.734801404	1.52E-13	6.14E-12	Down
Eif1Ad	442	364	331	639	892	628	0.785062493	1.50E-06	2.39E-05	UP	Eif1Ad	514	517	385	664	792	0.581888833	8.14E-04	6.47E-03	Up
Eif2B3	758	751	759	1139	1307	1242	0.549383603	4.80E-06	6.88E-05	UP	Eif2B3	816	774	671	1224	1197	0.637177918	2.69E-06	3.94E-05	Up
Eif2S1	5010	4252	4105	5903	6217	5881	0.290216864	1.44E-04	1.50E-03	UP	Eif2S1	5023	5068	4639	6379	6467	0.337401532	3.59E-05	4.08E-04	Up
Eif4Ebp1	2453	2068	1709	3048	2882	3033	0.39541133	4.01E-05	4.74E-04	UP	Eif4Ebp1	2564	1927	1935	3243	3661	0.638251968	4.96E-07	8.38E-06	Up
Eif5A	9349	8932	8872	12754	14782	14497	0.479046689	7.26E-11	2.10E-09	UP	Eif5A	12622	11090	8975	15089	16335	0.48495635	1.77E-07	3.25E-06	Up
Eif6	822	612	563	1255	1242	1503	0.869033848	4.99E-12	1.63E-10	UP	Eif6	1022	765	876	1444	1793	0.809845102	4.14E-07	7.11E-06	Up
Ell2	1950	1713	1479	3543	4870	4845	1.220212974	8.33E-39	1.40E-36	UP	Ell2	1975	2187	1897	5659	5450	1.411003084	6.85E-51	1.89E-48	Up
Eln	37	39	53	15	5	13	-2.119259522	8.73E-04	7.07E-03	Down	Eln	25	36	37	0	5	-3.779482581	3.87E-04	3.37E-03	Down
Elovl5	2096	1921	1588	1432	1639	1832	-0.334961268	4.27E-04	3.85E-03	Down	Elovl5	2128	2512	2063	1743	1528	-0.496325494	2.73E-05	3.18E-04	Down
Elovl6	1430	1162	870	816	866	1026	-0.484083379	1.87E-04	1.88E-03	Down	Elovl6	1450	1576	1279	1011	957	-0.589664309	1.64E-06	2.48E-05	Down
Emilin1	968	680	755	402	597	622	-0.717601333	5.16E-06	7.31E-05	Down	Emilin1	872	815	753	487	638	-0.583687159	4.08E-04	3.54E-03	Down
Emp1	41357	40982	35048	24665	28853	31060	-0.620773713	1.28E-20	8.71E-19	Down	Emp1	39626	40738	33609	27776	27434	-0.506224717	3.18E-14	1.40E-12	Down
Emp2	3452	2538	2352	3379	4024	4055	0.322590154	3.56E-04	3.28E-03	UP	Emp2	3371	3113	2451	3856	3920	0.342219581	8.05E-04	6.40E-03	Up
Enpp2	72	56	41	213	437	467	2.575441711	5.93E-19	3.68E-17	UP	Enpp2	62	140	98	510	512	2.305651139	1.78E-14	7.97E-13	Up
Enpp4	230	282	168	371	370	450	0.66999547	1.12E-03	8.71E-03	UP	Enpp4	255	295	247	533	435	0.819412073	1.38E-04	1.36E-03	Up
Epas1	599	414	435	139	198	234	-1.488457869	8.34E-14	3.26E-12	Down	Epas1	495	595	389	269	197	-1.116616147	8.86E-07	1.42E-05	Down
Epb41L3	6278	5467	5141	4254	4995	5342	-0.356426893	7.40E-07	1.25E-05	Down	Epb41L3	5598	6272	5071	4839	4563	-0.309986835	3.75E-04	3.29E-03	Down
Epb41L4B	125	154	160	29	52	77	-1.657628456	5.29E-06	7.49E-05	Down	Epb41L4B	140	118	211	45	52	-1.767873506	2.17E-05	2.60E-04	Down
Epha3	176	177	108	23	63	69	-1.726664958	3.31E-06	4.87E-05	Down	Epha3	334	452	425	82	52	-2.643168627	9.53E-20	6.52E-18	Down
Epha7	400	361	347	156	238	175	-1.111802631	3.18E-08	6.73E-07	Down	Epha7	452	587	534	189	269	-1.251886159	3.10E-08	6.65E-07	Down
Ephb2	248	154	195	85	103	126	-1.072686406	6.71E-05	7.48E-04	Down	Ephb2	231	321	225	147	103	-1.09065795	2.07E-04	1.94E-03	Down
Ephx1	5735	4356	4484	2680	3324	3119	-0.818338699	1.13E-21	8.46E-20	Down	Ephx1	5366	5699	4616	3223	3830	-0.614877391	3.01E-11	9.51E-10	Down
Epm2Aip1	4457	3862	3275	3326	3721	3647	-0.253482167	6.74E-04	5.67E-03	Down	Epm2Aip1	4151	4797	4087	3153	3310	-0.476526418	3.45E-07	6.01E-06	Down
Eps8	2975	2705	2449	1445	2005	2045	-0.715693189	5.58E-13	2.00E-11	Down	Eps8	3363	3256	2796	1979	2132	-0.657778534	6.64E-12	2.27E-10	Down
Erap1	359	410	314	768	976	897	1.137380825	6.70E-15	2.92E-13	UP	Erap1	313	311	416	993	863	1.355623135	1.95E-10	5.53E-09	Up
Ereg	1881	1594	1533	2435	2811	2971	0.569938823	2.97E-11	8.99E-10	UP	Ereg	2575	2804	2472	3930	4128	0.572564058	7.23E-10	1.92E-08	Up
Ern1	689	594	409	1589	1596	1617	1.380063496	4.25E-26	4.09E-24	UP	Ern1	486	669	594	1217	1267	1.03776174	5.75E-10	1.55E-08	Up
Erp29	2762	2532	2491	2075	2456	1808	-0.4405823	1.04E-04	1.12E-03	Down	Erp29	2720	2635	2621	1989	2050	-0.45003717	2.30E-05	2.74E-04	Down
Errfi1	1100	863	828	1488	2197	2388	0.972156111	4.29E-14	1.72E-12	UP	Errfi1	1540	1530	1431	3015	2991	0.950707619	7.41E-20	5.14E-18	Up
Esd	15981	15660	14588	26902	28290	25818	0.665139014	5.74E-18	3.31E-16	UP	Esd	19341	16745	16790	30111	29320	0.702223473	6.64E-16	3.33E-14	Up
Esyt2	9442	8747	7827	6051	7521	7718	-0.436949969	4.72E-10	1.25E-08	Down	Esyt2	9618	11072	8904	7081	7244	-0.508261842	2.34E-10	6.55E-09	Down
Etl4	730	740	479	336	464	398	-0.839587105	3.74E-07	6.61E-06	Down	Etl4	620	623	595	321	299	-1.03385532	1.23E-08	2.80E-07	Down
Ets1	1904	1735	1619	3099	3187	3663	0.775914134	6.79E-19	4.17E-17	UP	Ets1	1791	1959	1673	3461	3167	0.827255711	1.98E-15	9.64E-14	Up
Ets2	554	592	419	1028	1132	1177	0.952540735	2.15E-13	8.09E-12	UP	Ets2	630	668	482	960	1115	0.763729903	8.66E-07	1.39E-05	Up
Etv1	379	339	233	112	174	195	-1.1248244	1.05E-06	1.72E-05	Down	Etv1	494	488	321	193	176	-1.270573693	4.03E-08	8.50E-07	Down
Eva1B	628	672	647	381	402	440	-0.824256594	6.05E-08	1.23E-06	Down	Eva1B	971	770	740	529	629	-0.56403597	8.44E-04	6.69E-03	Down
Exoc4	7267	6594	6245	4778	6271	5857	-0.399786422	1.87E-07	3.52E-06	Down	Exoc4	8576	9449	7248	6546	5969	-0.47148432	7.79E-08	1.55E-06	Down
Ext1	5991	4916	4820	7665	8945	9543	0.589291573	3.34E-16	1.66E-14	UP	Ext1	6186	6952	5658	10241	10684	0.692907753	9.50E-19	5.99E-17	Up
Eya4	487	424	264	233	218	213	-0.940963864	6.43E-06	8.85E-05	Down	Eya4	471	597	367	155	221	-1.386862732	6.04E-09	1.43E-07	Down
F2R	19148	19380	15441	6932	8000	9001	-1.318859663	3.56E-66	2.04E-63	Down	F2R	21137	26295	20976	9238	9564	-1.325645217	3.47E-52	9.95E-50	Down
F3	4973	4946	3946	2484	2561	2675	-0.984039729	2.30E-33	3.13E-31	Down	F3	4860	5288	4801	2418	2327	-1.121100729	1.10E-32	1.51E-30	Down
F8	286	236	240	64	153	181	-1.104858809	1.59E-04	1.63E-03	Down	F8	327	346	242	133	168	-1.060699026	3.40E-05	3.88E-04	Down
Fads1	1895	1521	1306	1280	1199	1292	-0.453432436	3.92E-05	4.65E-04	Down	Fads1	1635	2133	1583	1246	1371	-0.492318167	1.46E-04	1.42E-03	Down
Fam102B	2529	2503	1945	1589	2047	1933	-0.468990502	9.07E-07	1.50E-05	Down	Fam102B	2473	2544	2077	1771	1492	-0.579004369	5.80E-07	9.73E-06	Down
Fam107B	1524	1372	1208	2273	2565	2455	0.688889382	2.01E-15	9.17E-14	UP	Fam107B	1618	1638	1468	2406	2405	0.562299258	7.18E-08	1.44E-06	Up
Fam114A1	4698	4592	3868	2560	2784	2837	-0.828056049	1.14E-27	1.18E-25	Down	Fam114A1	5217	5326	4607	2740	3141	-0.82926811	1.11E-20	8.17E-19	Down
Fam117B	1684	1457	1241	1088	1170	1397	-0.401264154	1.67E-04	1.70E-03	Down	Fam117B	1459	1821	1265	1052	1224	-0.455400307	8.61E-04	6.81E-03	Down
Fam13C	297	236	246	125	101	100	-1.389016545	1.00E-08	2.27E-07	Down	Fam13C	484	580	342	85	115	-2.265144836	7.74E-19	4.96E-17	Down
Fam168A	2474	1905	1569	1148	1544	1432	-0.663010143	3.79E-09	8.98E-08	Down	Fam168A	2355	2704	2252	1316	1394	-0.895131572	1.17E-16	6.28E-15	Down
Fam198B	18653	18118	15158	14667	16203	17615	-0.242704426	1.89E-04	1.90E-03	Down	Fam198B	19362	20077	16363	16249	16551	-0.227087561	9.34E-04	7.28E-03	Down
Fam26E	119	157	124	31	79	62	-1.390675599	1.19E-04	1.25E-03	Down	Fam26E	197	189	159	64	80	-1.382741004	2.21E-05	2.64E-04	Down
Fam63B	2559	2429	2036	1501	1690	2096	-0.555688491	6.43E-08	1.30E-06	Down	Fam63B	2531	2978	2299	1955	1838	-0.500812311	3.81E-06	5.37E-05	Down
Farp1	3252	2496	2454	1859	2135	2363	-0.508662526	3.85E-08	8.05E-07	Down	Farp1	2810	3026	2642	2008	2169	-0.485942152	7.12E-07	1.17E-05	Down
Farsb	2038	1946	1849	2712	2921	2886	0.400437264	4.14E-06	6.00E-05	UP	Farsb	2081	1925	1881	2843	2790	0.470182479	9.55E-06	1.25E-04	Up
Fas	992	693	776	1141	1631	1554	0.666292581	4.71E-07	8.22E-06	UP	Fas	1205	1187	966	1645	1592	0.487714616	5.28E-05	5.74E-04	Up
Fat4	1744	1110	961	304	494	663	-1.523700395	1.67E-06	2.63E-05	Down	Fat4	1246	1690	1454	674	579	-1.274040234	1.65E-15	8.06E-14	Down
Fblim1	2359	2088	1962	1618	1966	1975	-0.351574647	5.31E-05	6.05E-04	Down	Fblim1	2147	2664	2086	1499	1987	-0.448401135	6.31E-04	5.18E-03	Down
Fbln5	10688	9279	8891	3482	4840	5472	-1.218567313	2.71E-35	4.01E-33	Down	Fbln5	9064	9920	8161	4218	4568	-1.089758505	2.40E-43	5.44E-41	Down
Fbn1	13208	9496	8457	5709	7499	8942	-0.630940129	6.67E-09	1.54E-07	Down	Fbn1	10211	14423	10186	6898	7369	-0.746022528	1.73E-11	5.59E-10	Down
Fbn2	1040	871	828	238	364	449	-1.536279231	9.15E-20	5.94E-18	Down	Fbn2	853	1418	792	252	256	-2.042098537	3.20E-22	2.56E-20	Down
Fbrsl1	387	490	303	586	801	731	0.696990653	5.16E-05	5.90E-04	UP	Fbrsl1	368	425	357	572	793	0.780819572	5.88E-05	6.31E-04	Up
Fcf1	913	777	674	1247	1422	1160	0.561101513	3.77E-06	5.50E-05	UP	Fcf1	1010	881	1079	1535	1503	0.55732647	3.26E-04	2.89E-03	Up
Fdft1	1174	872	840	663	735	686	-0.603754812	1.37E-06	2.19E-05	Down	Fdft1	939	993	915	653	632	-0.61329905	2.33E-05	2.76E-04	Down
Fermt2	10311	8450	8211	6076	6896	7011	-0.574594344	7.70E-18	4.40E-16	Down	Fermt2	9691	10227	8755	6624	6713	-0.567161803	1.72E-14	7.77E-13	Down
Fgf10	1607	1295	1257	637	1019	1009	-0.793897916	4.59E-09	1.08E-07	Down	Fgf10	1570	1975	1653	1051	1030	-0.78479323	1.75E-09	4.47E-08	Down
Fgfr2	1452	1044	1057	593	816	715	-0.883072415	8.74E-12	2.78E-10	Down	Fgfr2	1302	1339	1112	646	766	-0.872995478	9.73E-11	2.88E-09	Down
Fhl1	6474	5967	4672	2586	2802	2850	-1.190461646	4.33E-52	1.35E-49	Down	Fhl1	8245	8793	7037	3318	2901	-1.411333548	3.82E-53	1.16E-50	Down
Fhl2	4558	4567	3989	2218	2359	2532	-1.029105416	3.93E-37	6.12E-35	Down	Fhl2	4641	5192	4378	2865	3020	-0.735394747	1.20E-16	6.41E-15	Down
Fibin	642	810	718	405	548	443	-0.796910002	1.80E-06	2.82E-05	Down	Fibin	690	593	693	232	289	-1.39842546	5.54E-12	1.89E-10	Down
Fkbp14	2797	2859	2265	1560	1986	1901	-0.686337095	2.37E-13	8.88E-12	Down	Fkbp14	3002	3444	2990	1910	2018	-0.729572721	8.99E-13	3.35E-11	Down
Fkbp7	1951	1590	1651	1271	1451	1418	-0.471039154	1.50E-06	2.39E-05	Down	Fkbp7	1922	1848	1905	1524	1467	-0.393136197	1.19E-03	8.99E-03	Down
Flot1	1146	823	784	503	599	584	-0.842256396	2.07E-10	5.72E-09	Down	Flot1	1253	902	920	539	497	-1.032642164	3.10E-09	7.61E-08	Down
Flrt2	11406	10132	8007	14046	15636	17179	0.528779229	4.65E-13	1.69E-11	UP	Flrt2	10861	12038	9858	16338	16615	0.546920049	6.02E-14	2.57E-12	Up
Flt1	582	418	458	196	186	256	-1.333105279	1.76E-12	6.04E-11	Down	Flt1	705	691	591	330	398	-0.911927063	1.63E-07	3.01E-06	Down
Flt4	138	127	114	291	281	369	1.168882854	1.01E-07	1.98E-06	UP	Flt4	134	155	144	292	275	0.922388337	6.11E-04	5.04E-03	Up
Fmod	1637	1227	1052	557	914	796	-0.929008204	1.25E-10	3.53E-09	Down	Fmod	1386	1409	1200	593	659	-1.136917232	3.32E-18	2.02E-16	Down
Fndc3B	11617	11195	8626	7502	9313	10407	-0.351811354	3.42E-05	4.12E-04	Down	Fndc3B	12825	14370	11438	10068	10619	-0.36205827	1.58E-06	2.40E-05	Down
Folh1	650	534	472	133	245	322	-1.398292432	3.93E-10	1.05E-08	Down	Folh1	566	515	555	272	207	-1.240079801	7.44E-09	1.75E-07	Down
Fos	152	94	106	29	45	53	-1.615767306	8.33E-06	1.12E-04	Down	Fos	254	286	268	37	57	-2.574496548	5.44E-16	2.75E-14	Down
Fosl1	841	585	596	2135	2455	2293	1.632328557	3.59E-48	9.18E-46	UP	Fosl1	786	960	659	2135	2824	1.585489563	1.00E-27	1.09E-25	Up
Foxc1	1457	1485	1389	450	443	554	-1.731889196	5.38E-42	1.04E-39	Down	Foxc1	1625	2052	1638	593	719	-1.482377153	2.56E-26	2.62E-24	Down
Foxc2	683	582	513	457	419	396	-0.613617591	7.58E-05	8.35E-04	Down	Foxc2	632	707	650	385	357	-0.888552795	4.54E-07	7.74E-06	Down
Foxg1	1926	1758	1374	3036	3586	3924	0.920018313	1.19E-23	9.72E-22	UP	Foxg1	1091	1255	1008	2685	2731	1.229899602	1.47E-28	1.68E-26	Up
Foxp1	3575	2968	2745	2297	2697	2744	-0.404734732	2.99E-07	5.43E-06	Down	Foxp1	3901	4470	3392	3104	2954	-0.415513544	1.82E-05	2.22E-04	Down
Foxp2	474	485	344	153	101	148	-1.823909467	2.78E-16	1.38E-14	Down	Foxp2	579	530	333	184	124	-1.671811549	1.34E-10	3.88E-09	Down
Frk	1198	1056	916	505	481	683	-1.066155555	2.84E-14	1.15E-12	Down	Frk	1152	1308	1187	682	573	-1.003813482	2.20E-11	7.08E-10	Down
Frmd6	2507	2237	1802	2660	3806	3773	0.500447273	1.07E-06	1.75E-05	UP	Frmd6	2657	2833	2308	3839	4017	0.549446871	1.10E-09	2.87E-08	Up
Frrs1	405	296	287	548	573	697	0.742878201	3.95E-06	5.75E-05	UP	Frrs1	309	343	285	686	586	0.980372554	3.15E-07	5.54E-06	Up
Fst	7402	7927	6685	2614	3238	3203	-1.432947653	3.03E-65	1.62E-62	Down	Fst	12670	13750	11573	4755	5136	-1.404772322	4.90E-77	3.72E-74	Down
Fstl1	38057	31098	29604	19626	24516	25700	-0.644684911	4.26E-20	2.83E-18	Down	Fstl1	38385	43029	32312	27044	29516	-0.46637661	1.32E-09	3.41E-08	Down
Ftsj3	1602	1308	1590	2296	2507	2461	0.539655127	1.57E-06	2.49E-05	UP	Ftsj3	1605	1539	1551	2416	2565	0.616403506	5.37E-08	1.10E-06	Up
Fut11	556	456	435	355	403	341	-0.534797691	7.60E-04	6.27E-03	Down	Fut11	463	489	698	288	348	-0.864276936	4.61E-04	3.95E-03	Down
Fxyd5	1137	870	833	1588	1565	1576	0.603269742	6.57E-08	1.33E-06	UP	Fxyd5	943	983	911	1604	1923	0.846359808	6.76E-11	2.04E-09	Up
Fzd1	1428	1145	1148	442	539	578	-1.400480336	6.23E-31	7.67E-29	Down	Fzd1	1935	2504	1900	835	1068	-1.198703451	4.81E-18	2.89E-16	Down
Fzd2	1049	992	970	500	513	604	-1.0456755	3.72E-16	1.83E-14	Down	Fzd2	1411	1425	1138	542	733	-1.1020937	1.55E-13	6.26E-12	Down
Fzd5	494	537	476	293	396	436	-0.58005716	6.24E-04	5.33E-03	Down	Fzd5	580	576	524	311	399	-0.709313279	1.57E-04	1.52E-03	Down
Fzd7	7193	6769	5745	3370	3963	4049	-0.935688625	3.02E-41	5.62E-39	Down	Fzd7	6245	7407	5784	3406	3864	-0.880368316	5.69E-21	4.25E-19	Down
Fzd8	485	431	362	233	213	256	-0.999434685	1.88E-08	4.12E-07	Down	Fzd8	629	603	510	284	273	-1.105488596	2.04E-09	5.13E-08	Down
G3Bp1	5536	4498	3821	5604	6667	6467	0.299984845	9.40E-05	1.02E-03	UP	G3Bp1	4852	5138	4693	6126	6240	0.286332931	6.96E-04	5.64E-03	Up
Gab1	548	452	431	253	277	298	-0.930435191	8.28E-09	1.90E-07	Down	Gab1	567	471	494	249	322	-0.893858351	1.80E-05	2.21E-04	Down
Gabra3	328	260	230	34	92	58	-2.303914627	9.34E-15	4.02E-13	Down	Gabra3	218	187	269	57	34	-2.367748365	1.95E-10	5.53E-09	Down
Gabrb3	177	208	216	49	110	78	-1.5196138	8.59E-07	1.43E-05	Down	Gabrb3	295	388	325	102	90	-1.85621816	3.06E-12	1.08E-10	Down
Gadd45A	1523	1645	1774	3040	3286	2913	0.745821178	9.85E-10	2.50E-08	UP	Gadd45A	1309	1088	1459	2643	2618	0.969197071	4.79E-10	1.30E-08	Up
Gadd45B	396	388	355	780	931	724	0.951633235	2.46E-10	6.71E-09	UP	Gadd45B	609	497	503	894	1035	0.794606642	1.60E-06	2.43E-05	Up
Gadd45G	1409	1725	1130	1038	1031	944	-0.637309556	4.53E-06	6.53E-05	Down	Gadd45G	1846	1744	1465	1044	1205	-0.630102771	2.09E-07	3.80E-06	Down
Galnt18	3273	3214	2894	1405	1999	1791	-1.005622831	5.62E-24	4.72E-22	Down	Galnt18	3579	3899	3478	1813	2043	-0.972821672	1.31E-22	1.07E-20	Down
Gap43	223	140	211	357	527	389	0.995299727	9.60E-06	1.27E-04	UP	Gap43	193	156	182	475	412	1.270686261	1.97E-07	3.59E-06	Up
Gas1	502	488	409	38	133	115	-2.459496778	4.97E-18	2.89E-16	Down	Gas1	899	1181	1056	185	201	-2.490947751	5.61E-42	1.20E-39	Down
Gas2	870	1137	902	519	621	621	-0.88047397	3.04E-09	7.31E-08	Down	Gas2	1037	1172	930	582	557	-0.922645866	1.30E-10	3.79E-09	Down
Gas6	4487	4280	4097	1773	2100	2006	-1.279119563	5.15E-54	1.73E-51	Down	Gas6	3713	3842	3391	1765	1889	-1.04732271	2.63E-29	3.10E-27	Down
Gas7	646	551	466	1222	1513	1377	1.167223708	8.24E-24	6.88E-22	UP	Gas7	495	566	332	980	1106	1.132218193	4.32E-10	1.18E-08	Up
Gbe1	890	796	611	1295	1203	1239	0.573818035	4.63E-06	6.64E-05	UP	Gbe1	763	559	616	1291	1168	0.877201306	1.85E-07	3.39E-06	Up
Gbp2	195	142	176	873	1112	978	2.381799854	1.29E-49	3.63E-47	UP	Gbp2	130	166	141	1575	1507	3.354409298	1.31E-84	1.05E-81	Up
Gbp3	12	16	42	70	104	103	1.769144682	6.17E-04	5.28E-03	UP	Gbp3	47	47	12	152	167	2.160055224	1.49E-05	1.87E-04	Up
Gbp6	0	0	1	57	26	34	6.648664013	1.53E-06	2.43E-05	UP	Gbp6	0	5	0	30	33	4.238585099	1.30E-03	9.63E-03	Up
Gch1	78	57	81	332	431	414	2.290031511	2.47E-22	1.91E-20	UP	Gch1	71	49	96	468	379	2.484863263	8.03E-14	3.38E-12	Up
Gclm	5652	5685	4442	8556	8003	8949	0.556642098	8.42E-11	2.40E-09	UP	Gclm	5802	5962	5187	7638	8040	0.423785027	3.05E-08	6.55E-07	Up
Gcnt1	608	636	472	169	181	165	-1.874323287	7.71E-27	7.77E-25	Down	Gcnt1	661	618	468	84	136	-2.448994184	7.61E-25	7.10E-23	Down
Gcnt4	525	460	393	130	112	150	-1.94921933	1.52E-23	1.23E-21	Down	Gcnt4	654	901	610	188	237	-1.807115556	6.60E-19	4.27E-17	Down
Gda	825	758	650	197	304	338	-1.564460525	1.15E-20	7.90E-19	Down	Gda	1572	1331	1064	327	340	-2.029163651	4.60E-37	7.85E-35	Down
Gdi1	3320	3108	2339	2145	2481	2535	-0.429144299	1.55E-06	2.46E-05	Down	Gdi1	3087	3445	2772	2466	2311	-0.421967113	1.99E-05	2.40E-04	Down
Gdpd1	415	328	306	699	730	759	0.924634061	9.04E-11	2.58E-09	UP	Gdpd1	302	417	394	714	827	0.997206807	7.66E-07	1.25E-05	Up
Gemin5	614	519	471	845	924	1128	0.71032983	6.77E-08	1.37E-06	UP	Gemin5	494	553	545	820	955	0.685884679	4.59E-05	5.09E-04	Up
Gfpt1	4928	4829	3992	3303	3739	4055	-0.45349584	4.11E-09	9.74E-08	Down	Gfpt1	5128	5417	4368	3551	3644	-0.511922066	9.46E-10	2.50E-08	Down
Gfpt2	414	317	314	562	981	857	1.048250144	1.54E-09	3.82E-08	UP	Gfpt2	300	402	309	689	708	1.004880468	1.20E-07	2.28E-06	Up
Ggct	400	215	196	868	866	929	1.601281912	1.34E-17	7.49E-16	UP	Ggct	541	496	358	1220	1149	1.31035025	2.24E-15	1.08E-13	Up
Ghitm	15063	13831	12316	17239	18077	17515	0.218889354	7.28E-04	6.05E-03	UP	Ghitm	14252	13664	12121	17649	17639	0.355028115	8.08E-07	1.31E-05	Up
Ghr	6298	6078	4660	4549	4673	5019	-0.394686124	8.49E-07	1.42E-05	Down	Ghr	5798	6187	5272	4804	4610	-0.336601035	4.75E-05	5.25E-04	Down
Glce	3463	3551	2783	3955	4390	4954	0.296716547	5.74E-04	4.98E-03	UP	Glce	3088	3366	2593	3969	3901	0.340407355	2.53E-04	2.32E-03	Up
Glrb	378	284	260	93	230	164	-1.072906093	4.34E-05	5.09E-04	Down	Glrb	284	347	163	128	82	-1.355690336	4.92E-05	5.41E-04	Down
Glrx	272	274	234	444	968	684	1.26449659	2.08E-09	5.08E-08	UP	Glrx	542	441	544	1283	1271	1.268175981	1.29E-13	5.31E-12	Up
Gm15698	387	281	234	8	6	5	-5.692159774	1.40E-42	2.72E-40	Down	Gm15698	492	447	439	6	22	-5.091656529	3.26E-43	7.28E-41	Down
Gm5424	698	537	459	1386	1685	1475	1.291214138	3.11E-26	3.01E-24	UP	Gm5424	706	561	472	1513	1735	1.44200578	3.08E-20	2.20E-18	Up
Gnao1	271	214	203	124	131	149	-0.906614136	6.28E-05	7.03E-04	Down	Gnao1	308	291	192	126	127	-1.095562955	8.82E-05	9.10E-04	Down
Gnaq	5096	5020	3610	3169	3800	4317	-0.423372697	1.22E-05	1.59E-04	Down	Gnaq	4851	5792	4253	3862	3418	-0.489387123	2.60E-06	3.82E-05	Down
Gnas	51781	50273	45638	42884	45028	45318	-0.292990236	5.04E-06	7.18E-05	Down	Gnas	57986	51448	49260	42642	44904	-0.323692908	3.62E-05	4.11E-04	Down
Gnl3	3310	2916	2595	4926	5149	4935	0.629826627	3.92E-16	1.92E-14	UP	Gnl3	3325	3075	3233	4962	5045	0.58494878	1.28E-08	2.90E-07	Up
Golim4	13706	13020	10543	8695	9775	9945	-0.53154055	2.57E-16	1.29E-14	Down	Golim4	11887	14658	12782	8501	9504	-0.594370102	6.27E-10	1.69E-08	Down
Got1	1312	1417	1128	1771	2237	2076	0.509387884	1.04E-06	1.70E-05	UP	Got1	1308	1244	1100	1923	1914	0.608815606	9.69E-08	1.89E-06	Up
Gpatch4	619	567	531	1268	989	960	0.775636905	8.06E-07	1.35E-05	UP	Gpatch4	686	911	686	1381	1226	0.732292702	1.88E-06	2.82E-05	Up
Gpc4	12509	9747	9936	5889	6774	7592	-0.812543409	1.22E-24	1.09E-22	Down	Gpc4	9681	10858	8643	6493	6471	-0.630950193	1.15E-15	5.69E-14	Down
Gpc6	5874	5217	4017	2694	2947	3485	-0.863560899	3.72E-21	2.69E-19	Down	Gpc6	5126	7718	5606	2934	3409	-1.002149966	1.19E-14	5.40E-13	Down
Gpr137B	972	726	567	1244	1490	1423	0.748044339	5.43E-09	1.27E-07	UP	Gpr137B	912	949	907	1362	1349	0.502916789	1.33E-04	1.31E-03	Up
Gpr153	738	717	622	524	579	596	-0.434007722	7.67E-04	6.32E-03	Down	Gpr153	755	878	704	512	530	-0.62697643	6.24E-05	6.66E-04	Down
Gpr176	2337	1633	1670	2498	3306	3418	0.567636224	1.50E-07	2.85E-06	UP	Gpr176	2130	2310	1933	3007	3069	0.468784038	1.09E-06	1.71E-05	Up
Gprc5A	281	272	160	362	566	505	0.869812162	2.41E-05	2.99E-04	UP	Gprc5A	290	363	251	508	538	0.753478997	2.12E-04	1.98E-03	Up
Gprin3	50	41	33	4	4	3	-3.62251086	7.44E-07	1.26E-05	Down	Gprin3	77	38	34	4	0	-4.663219344	4.67E-06	6.48E-05	Down
Gpx3	1046	883	761	497	725	700	-0.629898069	3.25E-06	4.79E-05	Down	Gpx3	1588	1423	1155	880	1045	-0.573532372	3.20E-05	3.67E-04	Down
Grb10	34342	29202	26102	15603	18076	19011	-0.907738849	1.13E-50	3.35E-48	Down	Grb10	31895	34856	29215	15810	15352	-1.084774237	6.33E-53	1.88E-50	Down
Grem1	65305	63074	54045	95594	106979	106661	0.618063528	3.65E-27	3.72E-25	UP	Grem1	71331	72292	61004	106729	105837	0.593545749	2.16E-20	1.55E-18	Up
Grem2	6084	5408	4758	7782	8604	9224	0.514950456	3.76E-15	1.67E-13	UP	Grem2	7608	8335	6849	10783	10694	0.452857113	2.35E-09	5.86E-08	Up
Gria3	4361	3927	3071	2957	3164	3838	-0.327341335	4.27E-04	3.85E-03	Down	Gria3	4215	5468	4257	3612	3554	-0.421294742	7.25E-05	7.64E-04	Down
Grin3A	245	180	172	86	96	124	-1.103277969	1.88E-05	2.39E-04	Down	Grin3A	215	202	161	60	90	-1.407720114	2.00E-05	2.42E-04	Down
Grwd1	227	209	198	440	452	435	0.924121025	1.80E-07	3.39E-06	UP	Grwd1	228	250	153	427	405	0.948894712	7.27E-05	7.65E-04	Up
Gsap	122	120	109	321	339	396	1.442076869	6.76E-12	2.18E-10	UP	Gsap	96	58	96	343	260	1.793438295	1.59E-07	2.95E-06	Up
Gsdmd	79	49	78	297	360	393	2.195443834	3.82E-18	2.23E-16	UP	Gsdmd	117	117	110	622	512	2.257655991	1.51E-21	1.18E-19	Up
Gsn	8369	6604	6523	4428	5827	5738	-0.572056556	3.19E-12	1.06E-10	Down	Gsn	9082	8083	7125	5382	6093	-0.544465983	1.90E-09	4.82E-08	Down
Gsta4	1583	1475	1100	909	1219	941	-0.57496582	4.50E-06	6.48E-05	Down	Gsta4	2731	2314	2213	1642	1914	-0.494895465	2.81E-05	3.27E-04	Down
Gstm1	1361	995	761	670	678	727	-0.708410536	7.00E-07	1.19E-05	Down	Gstm1	1116	1095	827	643	793	-0.539590394	3.89E-04	3.39E-03	Down
Gtf2H1	2634	2685	2456	3626	4095	3876	0.428427304	5.64E-07	9.73E-06	UP	Gtf2H1	2758	2783	2669	3684	3726	0.384931105	6.90E-05	7.31E-04	Up
Gucy1A2	684	1005	478	477	378	578	-0.730413183	7.25E-04	6.03E-03	Down	Gucy1A2	897	958	911	624	599	-0.64447443	1.82E-05	2.22E-04	Down
Gulp1	2620	2901	2091	1294	1234	1309	-1.125576438	5.26E-24	4.48E-22	Down	Gulp1	3188	2997	2778	1463	1465	-1.078507526	3.59E-26	3.66E-24	Down
H19	12101	9935	9651	2924	4250	4472	-1.595434776	3.87E-60	1.70E-57	Down	H19	12581	11080	9059	4284	4501	-1.355400433	6.74E-47	1.71E-44	Down
H1F0	1536	1270	1101	969	1060	1015	-0.494656885	3.01E-06	4.50E-05	Down	H1F0	1422	1332	1270	961	983	-0.51533992	4.55E-05	5.05E-04	Down
H2Afv	723	746	546	447	495	419	-0.702202042	3.13E-06	4.65E-05	Down	H2Afv	734	665	620	476	465	-0.565149134	6.60E-04	5.38E-03	Down
H2-D1	1209	887	905	1872	2430	2424	1.021253906	5.98E-21	4.24E-19	UP	H2-D1	1000	937	743	2335	2441	1.375078615	6.99E-30	8.42E-28	Up
H2-K1	513	386	387	1877	2472	2456	2.25940462	1.66E-84	1.67E-81	UP	H2-K1	445	245	362	2495	2561	2.791008218	1.81E-46	4.36E-44	Up
H2-M2	0	0	0	17	15	17	6.331218738	7.94E-05	8.73E-04	UP	H2-M2	0	0	0	10	32	6.773419935	2.18E-04	2.03E-03	Up
H2-Q4	10	42	15	193	219	255	3.154320654	1.33E-14	5.62E-13	UP	H2-Q4	12	10	15	174	175	3.762528678	7.30E-15	3.39E-13	Up
Hacd4	1241	1097	1007	355	507	434	-1.515214304	3.07E-31	3.83E-29	Down	Hacd4	1751	1916	1347	542	471	-1.76096514	7.66E-35	1.15E-32	Down
Hapln1	13	27	27	1	0	4	-3.938006424	3.47E-04	3.21E-03	Down	Hapln1	28	50	81	0	4	-4.823302373	2.57E-06	3.78E-05	Down
Havcr2	220	190	132	364	375	465	1.02044821	4.19E-07	7.35E-06	UP	Havcr2	149	142	74	298	351	1.384542656	5.41E-06	7.42E-05	Up
Hcfc1R1	2638	2059	2164	1407	1525	1212	-0.864500013	9.04E-14	3.50E-12	Down	Hcfc1R1	2898	2310	2341	1583	1586	-0.717774893	5.38E-09	1.28E-07	Down
Hcn1	28	61	44	119	262	219	1.988676659	8.29E-08	1.64E-06	UP	Hcn1	75	32	46	247	194	2.063233076	4.61E-07	7.82E-06	Up
Hdlbp	21642	15741	16388	15096	16937	16450	-0.286860319	2.19E-04	2.16E-03	Down	Hdlbp	19106	19175	16005	14642	15225	-0.323270748	2.55E-06	3.76E-05	Down
Heatr1	1120	887	854	1648	1606	1635	0.638830761	5.03E-09	1.18E-07	UP	Heatr1	774	889	603	1414	1373	0.844363076	4.64E-09	1.11E-07	Up
Heg1	3779	3260	2687	1122	1481	1547	-1.370693956	2.06E-44	4.41E-42	Down	Heg1	3344	3248	2729	1386	1356	-1.22574227	3.33E-34	4.92E-32	Down
Hes1	1832	2130	1595	589	747	754	-1.561167135	1.23E-37	1.97E-35	Down	Hes1	2418	2337	2148	760	838	-1.576359732	8.05E-44	1.85E-41	Down
Hgf	197	119	172	62	47	32	-1.917895446	7.11E-08	1.42E-06	Down	Hgf	174	193	183	51	72	-1.631577548	1.67E-06	2.52E-05	Down
Hgsnat	1039	947	878	1437	1546	1698	0.564338929	2.70E-08	5.77E-07	UP	Hgsnat	991	1048	1034	1510	1657	0.573661511	1.28E-05	1.62E-04	Up
Hip1	2234	1582	1578	832	1199	1140	-0.908569285	1.32E-13	5.02E-12	Down	Hip1	1666	2049	1583	924	956	-0.955512846	2.87E-14	1.27E-12	Down
Hivep1	1635	1238	1031	1811	2203	2384	0.578521908	1.96E-07	3.66E-06	UP	Hivep1	1379	1278	1070	1660	1766	0.417982129	4.73E-04	4.05E-03	Up
Hk2	862	618	702	1082	1341	1402	0.663481946	1.77E-07	3.34E-06	UP	Hk2	760	980	699	1194	1166	0.494954479	8.31E-04	6.59E-03	Up
Hmcn1	627	375	279	121	144	220	-1.522260958	1.88E-09	4.62E-08	Down	Hmcn1	312	468	475	136	184	-1.450245797	9.46E-08	1.85E-06	Down
Hmga1	1626	1388	1134	3478	3929	3525	1.264699019	5.65E-43	1.14E-40	UP	Hmga1	1608	1411	1227	3109	3204	1.111308606	1.25E-23	1.10E-21	Up
Hmga1-Rs1	139	110	110	263	398	288	1.256758167	5.42E-08	1.11E-06	UP	Hmga1-Rs1	134	113	109	259	271	1.109613106	9.16E-05	9.41E-04	Up
Hmgcr	2241	1711	1716	1247	1380	1627	-0.555716089	1.46E-07	2.79E-06	Down	Hmgcr	2019	2446	1930	1477	1431	-0.597777874	2.39E-07	4.27E-06	Down
Hmgcs1	4321	4217	3434	2160	2352	2433	-0.926716387	1.23E-31	1.56E-29	Down	Hmgcs1	4588	4923	4432	2372	2360	-1.024256993	3.88E-29	4.53E-27	Down
Hmmr	1047	737	625	387	410	472	-1.051987304	7.04E-12	2.26E-10	Down	Hmmr	923	1003	740	420	332	-1.280609515	1.50E-13	6.05E-12	Down
Hmox1	4959	4815	4011	12567	12171	12321	1.289905782	2.10E-60	9.49E-58	UP	Hmox1	4632	4425	3737	8796	9135	1.025958456	1.61E-36	2.63E-34	Up
Hook2	239	210	134	328	358	409	0.780712569	1.60E-04	1.64E-03	UP	Hook2	153	193	116	338	303	1.022066026	1.60E-04	1.54E-03	Up
Hoxa10	395	304	336	145	149	220	-1.158523669	8.72E-08	1.72E-06	Down	Hoxa10	419	557	450	221	314	-0.881120499	8.33E-05	8.65E-04	Down
Hoxa5	1330	1416	1248	643	876	898	-0.881092917	1.62E-12	5.60E-11	Down	Hoxa5	1572	1948	1360	1035	986	-0.727565982	5.17E-08	1.06E-06	Down
Hoxa7	1681	1603	1503	865	1238	1004	-0.77550543	3.63E-11	1.08E-09	Down	Hoxa7	1986	2055	1759	1045	966	-0.989857188	8.15E-18	4.82E-16	Down
Hoxa9	382	369	372	295	203	245	-0.733289652	5.29E-04	4.64E-03	Down	Hoxa9	435	503	277	211	214	-0.961928105	8.08E-05	8.42E-04	Down
Hoxc10	644	569	538	350	416	370	-0.767767154	1.52E-07	2.90E-06	Down	Hoxc10	708	820	674	435	395	-0.869082484	2.17E-07	3.91E-06	Down
Hoxc6	2003	2130	1698	1529	1804	1466	-0.423795582	1.14E-04	1.21E-03	Down	Hoxc6	1806	2284	2031	1256	1342	-0.704217179	5.77E-08	1.18E-06	Down
Hoxc8	4300	4385	3904	2019	2119	1971	-1.187514682	1.26E-39	2.16E-37	Down	Hoxc8	4316	5087	3825	1894	1689	-1.341847297	1.32E-36	2.18E-34	Down
Hs3St3B1	772	731	563	260	257	250	-1.562684313	1.06E-23	8.69E-22	Down	Hs3St3B1	661	586	628	311	288	-1.115277034	4.22E-09	1.02E-07	Down
Hs6St2	7097	6701	6154	2988	3107	3462	-1.207069755	6.45E-58	2.63E-55	Down	Hs6St2	8234	10437	8068	4141	4084	-1.161536208	3.26E-33	4.59E-31	Down
Hsd17B12	3828	3693	3437	4428	5295	5141	0.290663076	1.38E-04	1.43E-03	UP	Hsd17B12	3811	3901	3525	5149	4987	0.386912621	8.46E-06	1.12E-04	Up
Hsd17B7	2542	2390	2019	1492	1515	1477	-0.769830799	1.26E-16	6.46E-15	Down	Hsd17B7	2899	3054	2627	1537	1653	-0.891067826	1.45E-19	9.88E-18	Down
Hsdl2	856	807	793	598	669	622	-0.525981688	3.67E-05	4.38E-04	Down	Hsdl2	1003	1067	803	716	661	-0.517776477	4.07E-04	3.53E-03	Down
Hsp90B1	46709	40170	38974	36282	42453	38123	-0.250195126	1.25E-04	1.31E-03	Down	Hsp90B1	37924	48862	42733	36286	34492	-0.338157645	6.72E-04	5.47E-03	Down
Hspa9	18788	16212	15856	20458	22851	21615	0.209310645	1.09E-03	8.52E-03	UP	Hspa9	17342	17559	15337	20988	21123	0.282331876	3.05E-05	3.52E-04	Up
Hspd1	9563	8653	7958	12453	13455	12994	0.430238354	1.93E-11	5.93E-10	UP	Hspd1	9493	8611	8205	13453	12453	0.513438994	3.30E-09	8.06E-08	Up
Htr1B	3012	2992	2031	1768	2007	2340	-0.531315062	1.48E-06	2.36E-05	Down	Htr1B	2884	3522	2782	2097	2171	-0.56785748	7.50E-08	1.50E-06	Down
Htr2A	749	404	347	940	1011	1120	0.920360804	3.62E-07	6.41E-06	UP	Htr2A	630	609	549	1044	1203	0.864705677	3.31E-09	8.06E-08	Up
Htra2	843	653	691	979	1115	1146	0.423578822	3.63E-04	3.33E-03	UP	Htra2	794	833	629	1204	1195	0.631124272	4.94E-06	6.86E-05	Up
Hvcn1	7	41	17	151	154	134	2.593526187	5.99E-08	1.22E-06	UP	Hvcn1	16	23	10	105	88	2.534469821	8.70E-06	1.15E-04	Up
Hykk	445	273	239	162	178	195	-0.960879136	1.66E-05	2.12E-04	Down	Hykk	402	433	404	169	196	-1.231274504	2.30E-08	5.03E-07	Down
Iars	4744	3805	3621	5022	5602	5848	0.297081376	5.07E-05	5.83E-04	UP	Iars	4209	3808	3638	5317	5399	0.413550891	5.99E-06	8.13E-05	Up
Ica1L	901	855	603	407	528	694	-0.677708429	4.41E-05	5.16E-04	Down	Ica1L	774	710	720	469	568	-0.557379166	9.44E-04	7.34E-03	Down
Icam1	173	202	178	1026	1399	1337	2.608891707	1.42E-65	7.84E-63	UP	Icam1	273	291	245	1547	1653	2.521038743	6.55E-65	3.55E-62	Up
Id1	2027	2142	1747	1478	1407	1517	-0.567477988	6.40E-08	1.30E-06	Down	Id1	2232	2236	2346	1574	1902	-0.444180217	4.44E-04	3.82E-03	Down
Id2	2554	2805	2026	1057	1115	1017	-1.349356413	2.12E-33	2.91E-31	Down	Id2	3503	3572	3271	1306	1275	-1.468077911	4.03E-49	1.07E-46	Down
Id3	5093	5314	4963	3410	3467	3253	-0.74830534	1.81E-15	8.28E-14	Down	Id3	7037	5955	5572	3575	4168	-0.726210046	1.05E-12	3.90E-11	Down
Id4	721	731	550	86	170	227	-2.211483922	7.62E-22	5.78E-20	Down	Id4	894	864	845	244	186	-2.062750633	1.39E-28	1.60E-26	Down
Idh1	3176	3229	2759	1764	1728	1699	-0.960610958	9.62E-24	7.96E-22	Down	Idh1	3372	3250	3161	1443	1410	-1.244594103	9.57E-33	1.32E-30	Down
Idi1	564	501	411	343	255	245	-0.92957891	2.31E-06	3.55E-05	Down	Idi1	644	556	423	260	272	-1.064607661	1.88E-07	3.44E-06	Down
Ids	4400	4708	3614	2939	3738	3662	-0.446668311	7.24E-07	1.23E-05	Down	Ids	5110	5936	4800	3909	4207	-0.427678475	1.70E-06	2.56E-05	Down
Ier3	1168	1053	915	1819	1905	2119	0.757490162	4.75E-15	2.10E-13	UP	Ier3	1629	1464	1184	2506	2898	0.877926805	2.46E-13	9.63E-12	Up
Ier5L	311	384	336	171	255	180	-0.926325364	2.38E-05	2.96E-04	Down	Ier5L	422	519	340	279	252	-0.723319899	8.84E-04	6.96E-03	Down
Ifi203	19	11	34	85	99	99	1.964373705	4.18E-05	4.93E-04	UP	Ifi203	15	39	28	116	82	1.810550424	1.06E-03	8.10E-03	Up
Ifi209	71	88	47	296	384	311	2.12838495	1.18E-16	6.03E-15	UP	Ifi209	54	70	45	232	255	2.070901605	9.75E-10	2.57E-08	Up
Ifih1	137	160	131	265	295	279	0.822992735	1.82E-04	1.84E-03	UP	Ifih1	121	141	69	327	272	1.413614422	6.87E-06	9.25E-05	Up
Ifitm3	2226	2243	2087	3769	4696	4678	0.850217891	3.93E-22	2.99E-20	UP	Ifitm3	3928	3437	2865	7544	7643	1.11120547	4.20E-30	5.15E-28	Up
Ifngr1	1136	822	689	1176	1476	1527	0.526373215	3.30E-05	4.00E-04	UP	Ifngr1	930	1003	968	1448	1648	0.624356575	3.04E-06	4.40E-05	Up
Ifngr2	3590	3066	3281	4971	5898	5412	0.563564945	3.78E-11	1.13E-09	UP	Ifngr2	3561	3044	2869	5698	5523	0.780950193	3.75E-15	1.77E-13	Up
Ifrd1	2645	2503	2150	5449	6136	5762	1.107723577	5.52E-50	1.58E-47	UP	Ifrd1	2388	2439	2170	5138	5676	1.163184198	3.72E-38	7.06E-36	Up
Igf1	807	715	729	187	259	282	-1.783676686	9.53E-29	1.05E-26	Down	Igf1	1029	1073	881	319	385	-1.545590014	4.44E-23	3.72E-21	Down
Igf1R	1499	1135	1046	931	910	1136	-0.439752631	3.18E-04	2.99E-03	Down	Igf1R	1172	1211	964	730	839	-0.553758555	4.72E-05	5.21E-04	Down
Igf2	19865	17559	15758	11044	13198	14201	-0.613171572	1.33E-20	9.05E-19	Down	Igf2	15736	16681	12922	9020	9852	-0.723784288	5.40E-21	4.06E-19	Down
Igfbp3	2505	1915	1811	584	745	786	-1.699909237	2.13E-53	7.03E-51	Down	Igfbp3	4083	4809	3324	1111	1312	-1.790496772	7.54E-54	2.39E-51	Down
Igfbp4	999	824	827	518	574	562	-0.822356472	4.11E-11	1.22E-09	Down	Igfbp4	1129	1211	1016	730	677	-0.715540402	1.60E-07	2.96E-06	Down
Igfbp5	1771	1733	1178	611	666	772	-1.327328506	1.19E-25	1.11E-23	Down	Igfbp5	2581	2900	2069	900	797	-1.608148681	2.44E-38	4.82E-36	Down
Igfbp6	492	498	398	272	321	299	-0.780774817	1.68E-06	2.63E-05	Down	Igfbp6	611	502	432	261	327	-0.854968446	3.56E-05	4.06E-04	Down
Igsf10	938	808	670	297	380	452	-1.240828062	1.42E-16	7.20E-15	Down	Igsf10	770	1046	741	383	316	-1.327289154	7.70E-13	2.90E-11	Down
Ikbip	4596	4235	3925	2830	3394	3665	-0.516060008	9.28E-11	2.64E-09	Down	Ikbip	4869	5586	4054	3940	3716	-0.378404805	1.05E-04	1.06E-03	Down
Ikbke	131	122	94	337	398	377	1.541666518	6.71E-14	2.67E-12	UP	Ikbke	144	172	179	447	443	1.374189835	1.95E-08	4.29E-07	Up
Il13Ra2	7	15	2	112	147	106	3.796111522	3.98E-13	1.46E-11	UP	Il13Ra2	15	24	28	124	102	2.276861928	1.39E-05	1.75E-04	Up
Il18Rap	103	76	97	197	238	283	1.225061198	2.09E-06	3.23E-05	UP	Il18Rap	97	199	89	280	354	1.273063586	1.42E-04	1.39E-03	Up
Il1Rl1	681	473	369	1900	3090	3196	2.289825684	5.71E-49	1.48E-46	UP	Il1Rl1	1520	2002	1188	5193	5224	1.694774364	3.65E-38	7.02E-36	Up
Il1Rn	405	306	302	53	124	82	-2.119626853	7.16E-16	3.43E-14	Down	Il1Rn	636	590	479	165	204	-1.668553864	3.18E-16	1.65E-14	Down
Il2Rg	25	25	32	179	246	254	2.885225076	2.24E-19	1.43E-17	UP	Il2Rg	10	25	5	261	348	4.487835498	2.01E-22	1.62E-20	Up
Il34	30	14	14	70	112	114	2.220258004	8.68E-07	1.44E-05	UP	Il34	30	52	49	125	157	1.631400242	2.12E-04	1.98E-03	Up
Il6St	5074	3763	3687	5028	6624	7616	0.476804284	3.37E-06	4.96E-05	UP	Il6St	5096	6249	4248	6814	7390	0.409796808	6.10E-05	6.53E-04	Up
Ildr2	633	653	585	274	241	387	-1.202637006	4.65E-11	1.37E-09	Down	Ildr2	807	771	658	212	271	-1.674091641	3.70E-20	2.61E-18	Down
Insig1	1090	964	761	542	627	639	-0.775422678	3.41E-10	9.20E-09	Down	Insig1	1218	1150	1112	497	605	-1.127111204	2.31E-14	1.03E-12	Down
Ipo5	9070	6713	6980	11269	12301	12111	0.51076935	7.08E-11	2.05E-09	UP	Ipo5	7726	8186	7262	10875	10742	0.435363177	1.32E-08	2.97E-07	Up
Ipo7	11425	9741	8952	14314	15114	15576	0.440723915	1.42E-12	4.92E-11	UP	Ipo7	10449	10964	9612	15285	14308	0.468775072	1.13E-09	2.93E-08	Up
Irf1	75	155	139	214	321	301	0.994875044	8.15E-04	6.65E-03	UP	Irf1	108	152	98	378	417	1.694546156	1.76E-10	5.02E-09	Up
Irx3	173	151	190	61	84	81	-1.348284099	3.00E-06	4.49E-05	Down	Irx3	466	350	309	185	177	-1.094182535	6.71E-06	9.05E-05	Down
Irx5	354	284	251	79	144	130	-1.480308921	5.47E-10	1.43E-08	Down	Irx5	444	354	321	247	207	-0.760579302	1.11E-03	8.46E-03	Down
Islr	320	307	270	67	172	221	-1.135020385	1.34E-04	1.40E-03	Down	Islr	375	356	239	119	125	-1.443128327	4.22E-08	8.84E-07	Down
Isoc1	2157	2046	1567	1330	1554	1379	-0.573228864	1.48E-08	3.27E-07	Down	Isoc1	1292	1432	1121	970	991	-0.431282576	5.95E-04	4.92E-03	Down
Itga1	553	288	348	144	120	167	-1.587574012	2.88E-11	8.74E-10	Down	Itga1	403	480	309	181	142	-1.334244292	5.09E-08	1.05E-06	Down
Itga11	894	775	687	179	278	339	-1.71806421	2.35E-22	1.82E-20	Down	Itga11	1046	1220	989	432	458	-1.333165822	1.53E-19	1.03E-17	Down
Itga2	35	58	50	423	446	495	3.094648429	2.22E-35	3.30E-33	UP	Itga2	21	38	15	449	541	4.291572012	2.51E-37	4.43E-35	Up
Itga6	1735	1262	1228	1790	2125	2486	0.459288277	4.13E-05	4.87E-04	UP	Itga6	1633	2233	1608	2596	2839	0.530022785	2.85E-05	3.30E-04	Up
Itga8	714	761	563	292	220	375	-1.33873019	2.21E-12	7.50E-11	Down	Itga8	1208	1644	1165	485	515	-1.464680684	4.11E-21	3.15E-19	Down
Itgb5	3895	3548	3518	2213	2523	2556	-0.736542438	1.69E-19	1.08E-17	Down	Itgb5	4275	4697	3351	2357	2684	-0.746324809	8.58E-13	3.20E-11	Down
Itgbl1	967	780	899	410	512	526	-1.022754339	4.37E-13	1.59E-11	Down	Itgbl1	914	1200	786	422	460	-1.172325575	5.20E-12	1.79E-10	Down
Itpripl2	12141	11183	9589	24194	28072	28750	1.156765814	7.08E-86	7.58E-83	UP	Itpripl2	12049	12605	10983	24534	26635	1.057593626	4.77E-51	1.34E-48	Up
Ivns1Abp	1937	1930	1600	2853	2869	3589	0.624252308	3.05E-10	8.25E-09	UP	Ivns1Abp	1968	2301	1994	3097	3245	0.55283516	1.34E-07	2.51E-06	Up
Jade1	7582	7965	5817	5307	5019	5454	-0.572206294	5.11E-10	1.35E-08	Down	Jade1	7359	8839	7236	4571	4400	-0.84755571	2.07E-20	1.50E-18	Down
Jag1	1003	1068	975	720	700	948	-0.51553784	2.11E-04	2.09E-03	Down	Jag1	1143	1302	934	683	860	-0.589458655	8.32E-05	8.65E-04	Down
Jam2	2251	2174	1733	976	979	1041	-1.176749929	7.29E-32	9.32E-30	Down	Jam2	1921	1870	1683	637	680	-1.519625414	1.22E-36	2.03E-34	Down
Jph2	806	523	626	206	352	354	-1.252599	8.17E-11	2.34E-09	Down	Jph2	708	673	601	333	362	-0.975592873	1.31E-08	2.96E-07	Down
Jun	1730	1502	1432	1877	2352	2517	0.384105661	6.46E-05	7.21E-04	UP	Jun	1864	1893	1363	2361	2926	0.589141436	2.24E-06	3.32E-05	Up
Junb	548	632	518	1117	1342	1153	0.939934105	1.52E-12	5.25E-11	UP	Junb	682	880	636	1366	1529	0.937840888	1.31E-10	3.80E-09	Up
Jup	1223	841	829	671	643	789	-0.591093471	2.16E-05	2.71E-04	Down	Jup	1408	1385	938	617	795	-0.856314286	1.25E-07	2.35E-06	Down
Kank2	2218	2209	2223	1540	1904	1929	-0.464307783	6.40E-06	8.83E-05	Down	Kank2	2770	2998	2507	2087	1996	-0.48079657	1.17E-06	1.82E-05	Down
Kars	2338	1821	1852	2401	3264	2849	0.357062505	3.18E-04	2.99E-03	UP	Kars	2317	2222	1906	2639	2992	0.342550462	7.87E-04	6.29E-03	Up
Kcnab1	1662	1753	1297	957	1024	1036	-0.782705622	1.31E-12	4.55E-11	Down	Kcnab1	1531	1501	1450	869	729	-0.95312232	5.32E-12	1.82E-10	Down
Kcnd2	225	233	119	94	86	68	-1.332297898	1.25E-05	1.63E-04	Down	Kcnd2	134	400	185	82	76	-1.631697999	4.77E-05	5.26E-04	Down
Kcne4	154	207	121	86	36	66	-1.477998748	5.32E-05	6.05E-04	Down	Kcne4	223	225	234	33	73	-2.162765554	1.97E-09	4.97E-08	Down
Kcnj2	107	123	37	20	9	3	-3.132104686	3.11E-07	5.62E-06	Down	Kcnj2	141	176	67	41	27	-1.928543217	4.68E-05	5.18E-04	Down
Kcnk10	0	0	0	24	35	38	7.299541672	2.40E-07	4.44E-06	UP	Kcnk10	0	4	1	32	40	4.401519631	2.14E-04	2.00E-03	Up
Kctd12B	203	115	85	30	57	47	-1.709488349	5.31E-06	7.52E-05	Down	Kctd12B	172	158	108	69	53	-1.293691442	5.47E-04	4.59E-03	Down
Kctd4	15	29	7	81	114	83	2.312312769	4.20E-06	6.07E-05	UP	Kctd4	9	18	7	95	97	3.052153175	5.74E-07	9.66E-06	Up
Kctd8	240	166	197	57	41	49	-2.168577798	5.21E-13	1.87E-11	Down	Kctd8	197	231	275	65	53	-2.052645944	1.12E-09	2.93E-08	Down
Kdelc2	2734	2582	2409	1784	2099	2063	-0.525366548	5.17E-10	1.36E-08	Down	Kdelc2	2972	2901	2674	2185	2101	-0.460169448	3.51E-06	5.00E-05	Down
Khdrbs3	1006	1010	801	596	669	677	-0.678555179	1.98E-08	4.33E-07	Down	Khdrbs3	1081	1079	757	528	442	-1.04044882	6.71E-10	1.79E-08	Down
Kif11	460	461	408	157	249	223	-1.234597189	6.46E-11	1.88E-09	Down	Kif11	478	608	395	157	216	-1.445865582	3.17E-10	8.80E-09	Down
Kif20A	537	503	486	216	269	316	-1.083468194	2.15E-10	5.91E-09	Down	Kif20A	550	537	399	246	288	-0.933852982	3.97E-06	5.58E-05	Down
Kif26B	180	159	148	34	52	25	-2.276006728	2.46E-11	7.48E-10	Down	Kif26B	237	168	172	31	21	-2.933168686	9.94E-14	4.14E-12	Down
Kif2A	5067	4357	4146	6657	7480	7519	0.531566884	1.33E-15	6.19E-14	UP	Kif2A	4772	5731	4257	6825	6847	0.431145156	2.93E-06	4.26E-05	Up
Kif5B	25810	25872	21389	18416	19612	19899	-0.476977401	4.10E-13	1.50E-11	Down	Kif5B	29083	31132	23761	22628	19662	-0.445938366	2.92E-07	5.16E-06	Down
Kifap3	3037	2412	2761	1765	2185	2137	-0.582834008	8.75E-09	2.00E-07	Down	Kifap3	3157	3485	2429	2159	2128	-0.535737769	1.10E-06	1.73E-05	Down
Kirrel	3390	2465	2281	1483	2082	2400	-0.590417728	1.58E-06	2.50E-05	Down	Kirrel	2434	2887	2167	1649	2011	-0.493427606	2.62E-05	3.07E-04	Down
Klf10	988	874	731	1192	1193	1355	0.391949629	4.54E-04	4.06E-03	UP	Klf10	901	843	947	1412	1361	0.570987389	1.13E-04	1.14E-03	Up
Klf2	783	576	377	271	408	307	-0.9383893	3.10E-06	4.62E-05	Down	Klf2	605	572	420	361	342	-0.638244212	9.44E-04	7.35E-03	Down
Klf3	2035	1489	1314	1321	1298	1384	-0.400150465	4.38E-04	3.93E-03	Down	Klf3	1822	2015	1612	1285	1354	-0.507046644	5.57E-06	7.62E-05	Down
Klf4	4550	5030	4357	3359	3092	3343	-0.653858628	6.48E-11	1.88E-09	Down	Klf4	5397	5190	4840	3714	3666	-0.52872813	1.34E-09	3.44E-08	Down
Klf7	2158	1987	1495	1124	1383	1453	-0.649220344	6.58E-10	1.71E-08	Down	Klf7	1967	2592	1684	1403	1478	-0.570035063	2.07E-05	2.49E-04	Down
Klhl13	1058	940	1024	683	639	678	-0.741335102	2.74E-08	5.85E-07	Down	Klhl13	1289	1338	1109	586	630	-1.081168284	3.40E-16	1.76E-14	Down
Klhl2	791	860	808	1333	1715	1566	0.751570172	6.04E-10	1.57E-08	UP	Klhl2	919	1061	725	1589	1702	0.82739603	1.04E-09	2.74E-08	Up
Klhl29	289	211	229	17	72	66	-2.403366717	1.72E-11	5.32E-10	Down	Klhl29	191	271	201	90	52	-1.6789964	1.03E-06	1.62E-05	Down
Klk14	36	116	48	14	21	15	-2.163946029	1.30E-04	1.36E-03	Down	Klk14	45	59	88	5	20	-2.443524492	4.04E-04	3.52E-03	Down
Kmt2E	3266	3138	2367	2330	2658	2902	-0.292152524	1.25E-03	9.54E-03	Down	Kmt2E	3188	4055	3249	2462	2340	-0.589576061	1.07E-07	2.06E-06	Down
Knl1	375	326	213	184	159	235	-0.786142078	5.97E-04	5.14E-03	Down	Knl1	381	459	269	157	141	-1.344057401	1.27E-07	2.38E-06	Down
Knop1	3246	2855	2907	4133	4783	4054	0.380616435	2.66E-05	3.28E-04	UP	Knop1	3645	4075	3343	4869	4494	0.298400457	1.29E-03	9.59E-03	Up
Lama4	504	367	378	100	267	240	-1.202261726	3.10E-06	4.62E-05	Down	Lama4	628	763	545	346	357	-0.918875533	3.27E-07	5.72E-06	Down
Lancl3	147	185	199	394	420	422	1.055854241	9.11E-07	1.51E-05	UP	Lancl3	226	265	139	513	408	1.104567645	1.93E-05	2.34E-04	Up
Lars	5145	4092	3981	5902	6332	6178	0.340707715	6.29E-06	8.72E-05	UP	Lars	4370	4720	3843	5928	6268	0.453865219	2.78E-08	6.00E-07	Up
Lasp1	5860	4606	4075	3148	3945	4102	-0.516130566	2.01E-09	4.90E-08	Down	Lasp1	4611	5074	4042	3297	3873	-0.39882552	2.22E-05	2.65E-04	Down
Lbh	3446	3171	2746	1593	2242	2659	-0.680522745	4.57E-09	1.07E-07	Down	Lbh	4092	4839	3411	2960	3097	-0.48326317	2.40E-06	3.55E-05	Down
Lce1G	273	208	222	937	777	778	1.695326299	7.98E-23	6.33E-21	UP	Lce1G	241	180	220	884	846	1.961614131	1.32E-21	1.05E-19	Up
Lce1H	72	101	89	526	514	358	2.268992897	1.67E-19	1.07E-17	UP	Lce1H	122	64	46	464	443	2.519661554	3.74E-14	1.62E-12	Up
Ldb2	294	244	194	60	40	44	-2.464662909	9.85E-18	5.55E-16	Down	Ldb2	254	231	190	50	36	-2.429011419	5.54E-13	2.12E-11	Down
Ldb3	566	467	435	132	181	247	-1.541068424	2.52E-14	1.03E-12	Down	Ldb3	682	675	689	215	242	-1.633043867	3.47E-18	2.10E-16	Down
Ldlr	1241	989	826	512	774	750	-0.727538163	2.35E-07	4.34E-06	Down	Ldlr	1203	1357	918	707	713	-0.746320039	3.71E-07	6.41E-06	Down
Lfng	142	121	176	41	34	103	-1.480561205	2.21E-04	2.18E-03	Down	Lfng	168	152	189	68	50	-1.583060107	1.37E-05	1.73E-04	Down
Lgals3	1357	974	1242	1823	1894	1833	0.49065146	8.75E-05	9.56E-04	UP	Lgals3	1315	1336	1134	1737	2048	0.536519149	5.40E-06	7.41E-05	Up
Lgals9	1446	1246	1025	794	895	1058	-0.575369752	7.71E-07	1.30E-05	Down	Lgals9	1305	1260	1184	593	857	-0.839511187	1.18E-07	2.25E-06	Down
Lgalsl	1976	1833	1588	919	1222	1196	-0.840799296	1.63E-16	8.26E-15	Down	Lgalsl	2310	2374	1851	1317	1310	-0.773123693	1.60E-12	5.87E-11	Down
Lgr4	2916	2562	2314	880	985	1173	-1.503159701	5.00E-53	1.59E-50	Down	Lgr4	2368	2785	2395	943	1058	-1.381067426	3.04E-32	4.05E-30	Down
Lhx9	739	690	609	387	448	478	-0.779506351	9.84E-09	2.23E-07	Down	Lhx9	843	976	838	520	549	-0.778259173	3.33E-07	5.80E-06	Down
Lif	202	230	158	1237	1637	1715	2.811146145	6.55E-82	6.24E-79	UP	Lif	330	348	186	2130	2250	2.894832917	1.21E-60	5.23E-58	Up
Lilrb4A	37	41	36	223	249	281	2.573354203	7.68E-20	5.02E-18	UP	Lilrb4A	29	35	66	166	191	1.957783379	1.75E-05	2.16E-04	Up
Lima1	8662	7171	6720	4377	5158	5345	-0.742253335	1.32E-26	1.30E-24	Down	Lima1	9527	9451	7810	5245	5463	-0.783551341	2.71E-24	2.48E-22	Down
Limch1	2001	1706	1835	1119	1442	1322	-0.664901098	4.36E-10	1.16E-08	Down	Limch1	1976	2254	1742	1174	1145	-0.82395078	7.31E-13	2.77E-11	Down
Limd2	706	542	590	1176	1421	1374	0.966079112	7.32E-16	3.48E-14	UP	Limd2	742	632	493	1421	1557	1.216657914	1.54E-15	7.59E-14	Up
Litaf	2496	1787	1765	3608	3917	3890	0.782961827	5.23E-17	2.79E-15	UP	Litaf	2498	2402	2101	3948	4030	0.72601409	3.47E-15	1.64E-13	Up
Lmcd1	85	57	109	26	50	23	-1.515461118	1.02E-03	8.04E-03	Down	Lmcd1	160	274	113	36	57	-1.999106211	1.33E-06	2.05E-05	Down
Lmo4	2728	2728	2570	2004	2226	2311	-0.445340782	6.50E-07	1.11E-05	Down	Lmo4	3065	3151	3088	2242	2152	-0.550344446	1.97E-07	3.59E-06	Down
Lmod1	2204	2124	1836	739	901	792	-1.486027491	4.10E-49	1.08E-46	Down	Lmod1	2749	3038	2737	883	848	-1.765332275	3.78E-56	1.34E-53	Down
Lonp1	1739	1465	1350	2225	2549	2181	0.473046157	1.02E-06	1.67E-05	UP	Lonp1	1592	1633	1273	2186	2275	0.529208414	1.18E-06	1.84E-05	Up
Lox	101960	102390	83334	69072	76029	86721	-0.456444076	9.28E-11	2.64E-09	Down	Lox	101843	118016	92638	71260	75037	-0.555705654	2.64E-14	1.17E-12	Down
Loxl3	1242	981	889	436	623	568	-1.077691241	4.80E-16	2.33E-14	Down	Loxl3	1477	1693	1197	688	865	-0.949567735	3.77E-11	1.18E-09	Down
Lpar4	2532	2724	1792	1531	1253	1566	-0.825333462	3.09E-10	8.36E-09	Down	Lpar4	2605	3474	2645	1351	1349	-1.152866558	5.13E-21	3.87E-19	Down
Lpin1	1020	900	945	676	658	810	-0.56612672	1.51E-05	1.94E-04	Down	Lpin1	1363	1512	1165	759	939	-0.711553589	1.93E-07	3.52E-06	Down
Lpl	684	681	517	244	244	222	-1.54053711	7.76E-21	5.45E-19	Down	Lpl	427	492	408	254	200	-1.007882633	3.69E-06	5.22E-05	Down
Lpp	29283	26146	17686	12028	15033	20459	-0.759761157	6.40E-04	5.45E-03	Down	Lpp	28636	32301	24732	19524	15575	-0.743612237	8.42E-14	3.53E-12	Down
Lrig1	486	424	344	835	1113	1215	1.190867006	2.07E-17	1.13E-15	UP	Lrig1	538	487	471	1334	1341	1.373098043	4.52E-21	3.43E-19	Up
Lrp6	3959	2848	2757	2230	2673	3111	-0.39427631	1.50E-04	1.54E-03	Down	Lrp6	3435	4270	2738	2665	2699	-0.413774975	5.05E-04	4.28E-03	Down
Lrpprc	1994	1631	1502	2173	2235	2677	0.327736305	6.92E-04	5.80E-03	UP	Lrpprc	1616	1641	1462	2308	2336	0.512935129	9.13E-07	1.46E-05	Up
Lrrc17	201	237	123	65	99	79	-1.344432003	6.80E-06	9.29E-05	Down	Lrrc17	294	324	286	122	165	-1.122651583	1.27E-05	1.61E-04	Down
Lrrc8D	615	587	516	978	1170	1249	0.836257723	2.29E-12	7.75E-11	UP	Lrrc8D	753	865	586	1349	1456	0.89261957	6.11E-10	1.65E-08	Up
Lrrcc1	3336	3400	2812	1631	1827	1657	-1.043060381	1.19E-30	1.44E-28	Down	Lrrcc1	3053	3516	3162	1623	1532	-1.090719739	2.34E-23	1.99E-21	Down
Lrrn1	99	54	77	6	15	25	-2.484369633	2.49E-06	3.79E-05	Down	Lrrn1	50	71	58	6	4	-3.624707855	7.78E-07	1.26E-05	Down
Lrrn3	404	236	258	5	17	31	-4.232808467	9.06E-30	1.07E-27	Down	Lrrn3	288	325	255	27	21	-3.635386666	9.87E-27	1.03E-24	Down
Lsg1	859	681	592	952	1215	1151	0.500147382	3.51E-05	4.22E-04	UP	Lsg1	761	855	695	1115	1147	0.507345079	1.98E-04	1.86E-03	Up
Lsp1	672	484	596	214	224	241	-1.513106577	6.28E-18	3.61E-16	Down	Lsp1	602	496	522	231	215	-1.327858036	1.13E-10	3.32E-09	Down
Lss	849	764	628	481	616	543	-0.590714137	8.76E-06	1.17E-04	Down	Lss	868	982	753	400	587	-0.861749236	1.39E-06	2.14E-05	Down
Ltbp2	5781	4279	3773	5315	7199	7956	0.42602515	4.54E-05	5.29E-04	UP	Ltbp2	4337	5471	4019	5947	6945	0.438857479	2.44E-05	2.88E-04	Up
Ltbp3	2856	2333	2156	1652	2084	2158	-0.460739113	4.91E-07	8.54E-06	Down	Ltbp3	2267	2549	2041	1569	1705	-0.528129919	6.15E-07	1.02E-05	Down
Lxn	1772	1404	1419	961	1141	1175	-0.631514047	1.06E-09	2.66E-08	Down	Lxn	2373	2176	1966	1506	1518	-0.570272961	1.56E-07	2.90E-06	Down
Ly6A	10056	7791	6912	4066	5762	5117	-0.867861781	4.33E-21	3.10E-19	Down	Ly6A	11351	9679	9867	5932	6837	-0.743451021	3.42E-14	1.49E-12	Down
Ly6C1	677	500	413	199	192	201	-1.549432773	1.53E-17	8.48E-16	Down	Ly6C1	1104	668	687	379	398	-1.12344861	1.19E-07	2.26E-06	Down
Lyz2	942	803	900	1239	1855	1798	0.727272003	4.04E-08	8.41E-07	UP	Lyz2	825	631	545	1309	1238	0.890473901	5.15E-08	1.06E-06	Up
Macf1	12753	10359	8623	7422	8765	10946	-0.365199781	1.50E-04	1.54E-03	Down	Macf1	11037	11751	10257	9109	8002	-0.411941424	1.97E-06	2.95E-05	Down
Madcam1	0	0	0	32	74	56	8.031263944	1.83E-09	4.52E-08	UP	Madcam1	0	0	0	64	77	8.529700574	7.74E-10	2.06E-08	Up
Mafb	242	240	221	114	80	78	-1.501996703	2.46E-08	5.28E-07	Down	Mafb	223	247	147	64	34	-2.098031704	2.09E-08	4.59E-07	Down
Maff	1030	1088	855	2005	2174	2066	0.929387238	3.88E-19	2.41E-17	UP	Maff	1199	962	1186	1836	2060	0.743643315	8.25E-07	1.33E-05	Up
Maged1	5946	4173	4792	2827	3627	3428	-0.738770727	1.22E-13	4.71E-12	Down	Maged1	4487	4887	3876	2607	3251	-0.639618319	4.38E-10	1.20E-08	Down
Magee1	1316	1089	927	756	980	982	-0.434105629	1.91E-04	1.92E-03	Down	Magee1	1202	1317	1118	889	802	-0.566818014	2.27E-05	2.71E-04	Down
Magi3	955	846	639	568	664	590	-0.554127878	3.47E-05	4.17E-04	Down	Magi3	967	1118	779	724	659	-0.504734289	1.02E-03	7.87E-03	Down
Mak16	2863	2713	2511	3930	4539	4367	0.52007339	1.14E-11	3.61E-10	UP	Mak16	3098	3247	2959	3919	4302	0.355115763	1.24E-04	1.23E-03	Up
Mamdc2	653	621	527	317	303	344	-1.040952767	7.37E-12	2.35E-10	Down	Mamdc2	321	496	286	201	193	-0.935724029	2.61E-04	2.38E-03	Down
Man1A	2409	2161	1916	1267	1517	1587	-0.713724404	1.51E-15	6.96E-14	Down	Man1A	3108	4140	2823	1844	1929	-0.872819565	5.50E-13	2.11E-11	Down
Man2A1	12484	10753	9252	6679	8488	9596	-0.536372314	2.21E-10	6.04E-09	Down	Man2A1	10069	12323	9570	7779	7683	-0.508038151	9.53E-09	2.20E-07	Down
Maoa	8187	8496	7528	3749	3989	3616	-1.23746256	3.18E-47	7.66E-45	Down	Maoa	6903	6908	6455	3413	3219	-1.076847534	2.07E-34	3.09E-32	Down
Map1A	3736	3167	3207	2324	2740	2822	-0.505786786	8.98E-10	2.29E-08	Down	Map1A	3898	3931	3703	2496	2526	-0.665742289	1.35E-12	4.97E-11	Down
Map2K3	1886	1564	1227	2490	2658	2852	0.643117102	5.23E-11	1.54E-09	UP	Map2K3	1910	1882	1340	2940	3139	0.789469698	1.48E-11	4.82E-10	Up
Map2K6	28	38	39	306	314	346	3.04454537	5.45E-28	5.73E-26	UP	Map2K6	21	29	49	272	293	3.020526303	1.02E-13	4.22E-12	Up
Map3K7Cl	605	510	400	167	253	163	-1.513019942	3.30E-14	1.33E-12	Down	Map3K7Cl	417	394	462	62	110	-2.367662175	3.73E-17	2.12E-15	Down
Map4K3	3147	3152	2464	1960	2436	2387	-0.513611645	8.04E-09	1.85E-07	Down	Map4K3	3435	4058	3076	2180	2126	-0.754220508	1.32E-13	5.41E-12	Down
Map4K4	8252	7006	6126	11504	12654	12574	0.643663652	9.49E-24	7.89E-22	UP	Map4K4	6909	7142	5736	9792	10260	0.559062493	1.99E-13	7.95E-12	Up
Map4K5	6564	5927	4770	4176	4296	5019	-0.492343955	1.47E-09	3.67E-08	Down	Map4K5	6933	7917	5918	4987	4961	-0.519741721	2.98E-09	7.35E-08	Down
Mapk11	58	56	89	146	185	233	1.29404038	6.23E-05	6.98E-04	UP	Mapk11	71	102	31	194	206	1.539362896	2.26E-04	2.10E-03	Up
Mapk13	307	213	242	506	504	644	0.977144094	4.87E-08	1.00E-06	UP	Mapk13	369	341	278	526	649	0.789043826	5.55E-05	6.00E-04	Up
Mapk6	4229	4050	3321	8433	9185	9600	1.089773279	6.23E-56	2.22E-53	UP	Mapk6	3240	3469	2972	8357	8560	1.342024174	3.28E-62	1.56E-59	Up
Mapre2	1336	1069	1080	759	919	953	-0.550613329	1.07E-06	1.75E-05	Down	Mapre2	1211	1550	1378	896	971	-0.616651711	1.94E-05	2.36E-04	Down
Marcks	19123	18562	16233	12513	13662	14870	-0.539052824	8.85E-17	4.63E-15	Down	Marcks	23023	26912	19769	15697	15469	-0.618467749	6.10E-14	2.59E-12	Down
Masp1	296	203	255	97	163	193	-0.895037095	5.51E-04	4.81E-03	Down	Masp1	265	360	279	156	174	-0.916771279	3.08E-04	2.76E-03	Down
Mat2A	6313	5528	4836	7269	8109	8595	0.383193725	5.51E-09	1.28E-07	UP	Mat2A	6051	6171	5221	7820	8085	0.404775551	8.73E-08	1.72E-06	Up
Matr3	11395	11554	9893	9963	10600	10038	-0.244792339	9.28E-04	7.43E-03	Down	Matr3	11477	12293	10842	10355	9471	-0.26730702	1.11E-03	8.46E-03	Down
Mbnl1	12890	14373	10670	8702	9713	11253	-0.501173246	2.35E-08	5.07E-07	Down	Mbnl1	15957	19525	14326	10976	11183	-0.6266292	7.43E-13	2.81E-11	Down
Mbnl2	16432	17770	12870	10971	12632	13908	-0.471546427	3.21E-08	6.78E-07	Down	Mbnl2	17415	20856	16103	12432	12513	-0.584188615	1.03E-12	3.81E-11	Down
Mcam	2745	2537	2268	540	815	747	-1.995889606	4.14E-71	2.63E-68	Down	Mcam	2212	2455	1956	428	520	-2.266592011	6.90E-72	4.56E-69	Down
Mcc	298	181	129	523	745	794	1.639043194	1.56E-14	6.56E-13	UP	Mcc	328	255	221	947	790	1.654380151	1.70E-16	8.97E-15	Up
Mdm2	12121	11901	10048	17114	19254	20022	0.582456922	4.03E-20	2.68E-18	UP	Mdm2	14451	15878	13926	20309	20429	0.41595401	2.00E-08	4.39E-07	Up
Mdn1	2249	2072	1567	2648	3073	3877	0.563875179	3.12E-07	5.63E-06	UP	Mdn1	1767	2082	1680	2871	2792	0.573070788	7.98E-08	1.58E-06	Up
Mecom	921	900	722	471	612	541	-0.790623512	1.62E-09	4.03E-08	Down	Mecom	1151	1140	946	539	574	-1.001305332	8.51E-13	3.18E-11	Down
Medag	1064	1206	977	546	721	695	-0.880044733	2.09E-11	6.40E-10	Down	Medag	1033	982	789	448	483	-1.049918373	7.27E-12	2.47E-10	Down
Mef2C	355	369	262	63	114	122	-1.873885684	3.27E-14	1.32E-12	Down	Mef2C	293	361	340	68	70	-2.318113107	7.42E-17	4.07E-15	Down
Megf10	1460	1458	1450	555	646	704	-1.352358537	3.38E-29	3.89E-27	Down	Megf10	815	970	826	246	341	-1.620405513	7.02E-19	4.51E-17	Down
Mei4	222	232	240	487	485	434	0.869853648	4.15E-06	6.01E-05	UP	Mei4	144	185	110	352	296	1.112253249	5.86E-05	6.29E-04	Up
Meis2	3161	2747	2476	1248	1483	1645	-1.082373528	4.72E-33	6.36E-31	Down	Meis2	3037	3504	2779	1423	1592	-1.089981765	1.98E-25	1.87E-23	Down
Mest	618	526	357	251	196	336	-1.063693426	5.61E-07	9.68E-06	Down	Mest	865	859	682	261	221	-1.77684153	1.90E-23	1.62E-21	Down
Mex3B	473	555	450	1090	941	1361	1.050526054	2.62E-11	7.97E-10	UP	Mex3B	515	558	358	1195	1031	1.187111266	8.34E-12	2.80E-10	Up
Mfap3L	1668	1563	1478	1333	1196	1418	-0.396635994	3.54E-04	3.27E-03	Down	Mfap3L	2047	2443	2048	1469	1497	-0.604151893	1.08E-07	2.08E-06	Down
Mfhas1	749	510	475	1396	1386	1430	1.154381302	2.07E-18	1.24E-16	UP	Mfhas1	590	825	574	1424	1313	1.00368002	3.50E-10	9.71E-09	Up
Mfsd1	5100	4900	4196	7525	7737	7799	0.560005208	9.62E-15	4.13E-13	UP	Mfsd1	4994	5532	5273	6897	7135	0.360065012	1.31E-04	1.29E-03	Up
Mgat4B	1339	999	792	1441	1922	1561	0.524613702	5.13E-05	5.86E-04	UP	Mgat4B	1012	1035	953	1411	1499	0.490156033	7.99E-05	8.34E-04	Up
Mgll	375	241	206	119	95	120	-1.414642953	2.22E-08	4.83E-07	Down	Mgll	414	371	285	152	168	-1.198370423	6.03E-07	1.01E-05	Down
Mgp	9117	7922	8134	4365	5662	5621	-0.838306056	8.31E-25	7.49E-23	Down	Mgp	13290	12753	11868	8009	9232	-0.603300523	2.54E-13	9.92E-12	Down
Mical1	403	373	266	170	281	220	-0.776389267	2.06E-04	2.04E-03	Down	Mical1	334	395	355	223	219	-0.760540845	7.02E-04	5.68E-03	Down
Micall2	189	186	164	313	439	410	0.956748801	7.95E-07	1.34E-05	UP	Micall2	225	167	209	456	553	1.273053144	1.17E-07	2.23E-06	Up
Mid2	1215	1224	1088	651	757	774	-0.841517067	1.31E-13	5.00E-12	Down	Mid2	1403	1526	1396	856	757	-0.887913932	3.93E-11	1.23E-09	Down
Mif	1469	1124	1249	2134	2209	2243	0.635943694	1.25E-09	3.14E-08	UP	Mif	1807	1421	1352	2502	3079	0.820525172	6.60E-10	1.76E-08	Up
Mina	573	607	478	886	1152	1095	0.770079716	2.48E-09	6.01E-08	UP	Mina	544	616	489	1119	1086	0.958859629	8.43E-11	2.51E-09	Up
Mki67	1046	761	753	495	708	565	-0.674164833	3.19E-06	4.72E-05	Down	Mki67	821	993	933	441	441	-1.107957598	3.12E-11	9.85E-10	Down
Mlkl	257	110	143	434	450	386	1.201209424	1.01E-06	1.66E-05	UP	Mlkl	232	229	197	433	514	1.061608141	8.34E-07	1.34E-05	Up
Mme	365	272	331	120	60	89	-1.975325452	1.45E-12	5.04E-11	Down	Mme	376	484	277	118	92	-1.88344715	4.75E-12	1.65E-10	Down
Mmp10	3	4	2	619	718	735	7.703936568	2.87E-51	8.63E-49	UP	Mmp10	10	13	11	1433	1648	7.0377301	3.73E-122	8.10E-119	Up
Mmp13	124	18	88	1796	2120	2132	4.584346816	3.14E-11	9.48E-10	UP	Mmp13	247	321	168	3573	3619	3.839706801	3.21E-131	8.12E-128	Up
Mmp16	1462	1252	1156	824	856	1031	-0.655343322	4.47E-09	1.05E-07	Down	Mmp16	1159	1445	1316	973	892	-0.538831936	2.43E-04	2.23E-03	Down
Mmp19	792	557	697	460	599	508	-0.533097932	7.43E-04	6.15E-03	Down	Mmp19	1066	1232	758	480	524	-1.057040204	4.38E-10	1.20E-08	Down
Mmp2	5500	4127	3991	2869	3993	4205	-0.4439807	1.22E-05	1.59E-04	Down	Mmp2	4854	5293	3895	3533	3887	-0.377889226	6.51E-05	6.94E-04	Down
Mmp23	423	392	287	188	264	211	-0.870943934	7.87E-06	1.06E-04	Down	Mmp23	641	576	383	343	275	-0.820590867	2.03E-04	1.91E-03	Down
Mmp3	39	24	36	937	1700	1380	5.185064487	1.83E-114	4.48E-111	UP	Mmp3	86	71	60	4758	4821	6.003127652	0.00E+00	0.00E+00	Up
Mmp9	13	23	27	459	471	589	4.428609065	4.40E-54	1.51E-51	UP	Mmp9	4	1	8	353	546	6.630300225	9.34E-38	1.71E-35	Up
Morc3	1913	1840	1610	2344	2591	2648	0.355728531	2.36E-05	2.94E-04	UP	Morc3	1772	1897	1592	2514	2212	0.384493775	5.81E-04	4.83E-03	Up
Mpdz	3169	3084	2407	2173	2597	2657	-0.363640214	2.58E-05	3.19E-04	Down	Mpdz	2938	3298	2889	2472	2367	-0.379386516	1.66E-04	1.59E-03	Down
Mphosph10	1524	1680	1512	2118	2680	2436	0.462498599	1.29E-05	1.67E-04	UP	Mphosph10	1483	1816	1730	2567	2372	0.504928405	1.15E-04	1.15E-03	Up
Mpp1	4670	3840	3512	2381	2552	2449	-0.839476951	1.27E-25	1.18E-23	Down	Mpp1	4330	4341	3729	2484	2566	-0.75843124	3.62E-18	2.18E-16	Down
Mpp6	772	913	922	1292	1554	1310	0.512347613	3.18E-04	2.99E-03	UP	Mpp6	917	754	741	1479	1436	0.809018813	1.13E-08	2.58E-07	Up
Mrc2	2865	2188	1882	1088	1406	1572	-0.908505531	1.41E-15	6.53E-14	Down	Mrc2	2045	2809	1752	1064	1444	-0.852803304	4.35E-08	9.07E-07	Down
Mrgprf	67	90	137	8	22	21	-2.73503884	3.60E-08	7.56E-07	Down	Mrgprf	141	231	128	33	55	-1.960439378	1.11E-06	1.73E-05	Down
Mrpl38	496	499	377	640	868	711	0.550820788	2.00E-04	1.99E-03	UP	Mrpl38	652	758	421	945	977	0.62278893	7.09E-04	5.73E-03	Up
Mrto4	670	642	713	975	1254	1111	0.563869535	3.28E-05	3.98E-04	UP	Mrto4	759	609	642	1197	1102	0.727585304	4.16E-06	5.82E-05	Up
Mrvi1	449	296	318	108	94	73	-2.073288842	2.51E-17	1.37E-15	Down	Mrvi1	443	465	334	143	133	-1.624820755	2.13E-12	7.73E-11	Down
Msmo1	3893	3419	3050	2327	2468	2556	-0.634515388	1.11E-16	5.71E-15	Down	Msmo1	3991	4572	3758	2673	2649	-0.673168673	5.58E-13	2.14E-11	Down
Msrb3	11410	11439	8847	6387	7107	7303	-0.748510667	8.44E-25	7.57E-23	Down	Msrb3	13282	13278	11384	7689	7885	-0.746972717	1.04E-25	1.00E-23	Down
Mt1	1851	1862	1576	3569	3251	3130	0.775735304	3.01E-13	1.12E-11	UP	Mt1	1612	1427	1620	3001	3365	0.976787048	1.40E-14	6.32E-13	Up
Mt2	1012	1107	821	4090	3887	3173	1.791039688	2.28E-44	4.77E-42	UP	Mt2	1037	890	728	3814	4422	2.173712682	1.65E-70	1.00E-67	Up
Mtap	5144	4322	4216	6269	7449	7556	0.491744604	3.36E-12	1.12E-10	UP	Mtap	5150	5839	4468	7707	7239	0.493294683	2.52E-08	5.45E-07	Up
Mthfd1	651	693	612	947	916	1042	0.424232759	1.13E-03	8.78E-03	UP	Mthfd1	740	795	580	1139	1006	0.565064104	1.83E-04	1.74E-03	Up
Mthfd2	2643	2163	1937	2579	3239	3208	0.279726153	1.20E-03	9.22E-03	UP	Mthfd2	2323	2217	1721	2744	2948	0.404641038	1.66E-04	1.59E-03	Up
Mtmr6	3092	2970	2972	2312	2510	2791	-0.398739197	1.49E-05	1.92E-04	Down	Mtmr6	3686	3940	2882	2810	2624	-0.406861461	8.00E-05	8.34E-04	Down
Mtss1	479	430	383	134	163	181	-1.580128639	1.03E-17	5.77E-16	Down	Mtss1	747	801	580	230	220	-1.697176364	3.00E-20	2.15E-18	Down
Mtus1	656	656	569	364	309	379	-0.978414505	7.49E-10	1.93E-08	Down	Mtus1	635	821	638	242	324	-1.351447654	4.48E-12	1.56E-10	Down
Mum1L1	1516	1382	1200	1068	989	1154	-0.489257503	9.06E-06	1.21E-04	Down	Mum1L1	1267	1433	1166	838	853	-0.654713892	3.25E-07	5.70E-06	Down
Mvp	1070	789	813	1284	1740	1717	0.682277781	1.07E-08	2.41E-07	UP	Mvp	1111	1161	829	1764	2012	0.827529626	1.81E-10	5.17E-09	Up
Mxd4	2383	1901	2094	1478	1708	1742	-0.519694701	1.71E-07	3.23E-06	Down	Mxd4	3038	2956	2026	1828	1903	-0.556641145	7.08E-06	9.48E-05	Down
Mxra7	2239	1676	1713	1116	1354	1218	-0.749508567	8.11E-13	2.86E-11	Down	Mxra7	2479	2265	2029	1454	1377	-0.720417537	9.86E-11	2.91E-09	Down
Mybbp1A	2733	2156	1929	3511	4054	4160	0.645411931	9.66E-15	4.14E-13	UP	Mybbp1A	2360	2600	2104	3618	3974	0.64207316	1.34E-11	4.41E-10	Up
Myc	1342	1406	859	2325	2595	2094	0.831588719	5.29E-10	1.39E-08	UP	Myc	821	1028	1049	1634	1864	0.796835116	3.34E-07	5.82E-06	Up
Mycl	236	243	147	375	490	444	0.928528559	2.58E-06	3.91E-05	UP	Mycl	133	164	120	327	457	1.448848091	3.83E-08	8.11E-07	Up
Mycn	20	28	18	0	0	1	-6.085834562	3.37E-05	4.07E-04	Down	Mycn	23	74	75	16	2	-2.728677685	8.97E-04	7.05E-03	Down
Myh10	12656	10157	9175	4670	6051	5950	-1.081300681	2.25E-44	4.75E-42	Down	Myh10	11984	12490	10593	5072	5398	-1.206644498	6.22E-61	2.78E-58	Down
Myh11	802	562	547	154	239	184	-1.86634956	1.97E-24	1.75E-22	Down	Myh11	896	963	738	321	244	-1.656421175	4.75E-20	3.31E-18	Down
Myl12B	2048	2083	1743	1478	1767	1499	-0.452366583	7.87E-06	1.06E-04	Down	Myl12B	2409	2119	2118	1390	1578	-0.630879596	9.62E-08	1.88E-06	Down
Myl9	10470	10057	7453	5424	6322	5229	-0.854826229	4.22E-21	3.04E-19	Down	Myl9	14261	11983	12031	6346	6610	-1.029373259	2.34E-28	2.65E-26	Down
Mylip	400	359	340	258	276	204	-0.712323119	2.69E-04	2.59E-03	Down	Mylip	463	497	412	222	179	-1.234349653	9.34E-09	2.16E-07	Down
Mylk	1692	1589	1499	301	331	336	-2.450354009	8.20E-99	1.17E-95	Down	Mylk	1907	1864	1512	448	342	-2.198357747	1.40E-49	3.78E-47	Down
Myo10	3724	2941	2644	4363	5696	5825	0.629630114	1.15E-12	4.02E-11	UP	Myo10	3399	3416	3231	5200	5704	0.650889266	8.35E-13	3.13E-11	Up
Myo1B	2060	2091	1893	2691	3030	3234	0.417366665	2.59E-06	3.92E-05	UP	Myo1B	1718	1968	1417	2192	2350	0.374656503	9.90E-04	7.66E-03	Up
Myo1D	1075	683	758	633	622	711	-0.487936354	9.58E-04	7.65E-03	Down	Myo1D	1066	966	923	596	684	-0.673393916	5.07E-06	7.02E-05	Down
Myo1E	1474	1137	972	580	665	726	-0.996380045	5.56E-16	2.69E-14	Down	Myo1E	1658	1822	1260	860	876	-0.90366186	1.06E-11	3.52E-10	Down
Myom1	576	445	513	287	419	281	-0.785371216	2.76E-05	3.39E-04	Down	Myom1	579	795	551	249	257	-1.385182797	2.90E-12	1.03E-10	Down
Naa25	1935	1836	1522	2619	2805	2868	0.507905497	1.77E-09	4.38E-08	UP	Naa25	2116	2125	1568	2999	2866	0.55847704	4.59E-07	7.80E-06	Up
Nab1	2935	2801	2254	3968	4672	4678	0.595454651	1.74E-14	7.26E-13	UP	Nab1	3290	3696	3127	5013	4848	0.500788196	3.32E-08	7.07E-07	Up
Nab2	1699	1478	1349	556	891	781	-1.173056657	8.36E-20	5.45E-18	Down	Nab2	1696	1705	1226	589	756	-1.239543125	4.06E-17	2.29E-15	Down
Nabp1	1421	1671	1301	3020	2878	3033	0.880446694	2.43E-15	1.10E-13	UP	Nabp1	2000	1991	1557	2904	3054	0.644203439	4.07E-10	1.12E-08	Up
Nacc2	2675	2110	1965	1285	1433	1399	-0.84972614	4.82E-20	3.16E-18	Down	Nacc2	2879	3095	2446	1518	1498	-0.940645328	1.58E-20	1.15E-18	Down
Nap1L1	20818	19405	18177	28271	31164	28714	0.450105022	1.82E-11	5.62E-10	UP	Nap1L1	22719	22622	19797	32311	30824	0.492610476	2.63E-12	9.38E-11	Up
Nars	15683	14416	13909	18583	21239	21180	0.323456045	3.24E-07	5.83E-06	UP	Nars	16194	15739	14144	22226	20658	0.433532348	1.37E-08	3.06E-07	Up
Nbea	3925	3132	2574	2223	2617	3105	-0.414115181	5.53E-05	6.27E-04	Down	Nbea	3045	3392	2553	2427	2412	-0.351539925	4.23E-04	3.66E-03	Down
Ncam1	3530	2634	2443	1732	2162	2123	-0.653649083	7.16E-12	2.29E-10	Down	Ncam1	2486	3444	2838	1553	1652	-0.917545813	1.86E-12	6.77E-11	Down
Nck2	459	529	612	325	327	354	-0.834117417	1.35E-05	1.75E-04	Down	Nck2	658	863	558	450	458	-0.649170986	3.64E-04	3.20E-03	Down
Ncl	36568	32602	30449	48851	54259	46550	0.446979654	9.39E-10	2.38E-08	UP	Ncl	31767	36062	34091	47767	44111	0.382532294	2.48E-05	2.92E-04	Up
Ndnf	214	251	190	49	44	70	-2.154982544	8.12E-14	3.20E-12	Down	Ndnf	401	559	422	46	50	-3.309279028	3.37E-34	4.92E-32	Down
Ndrg2	107	177	120	295	331	307	1.053309944	1.99E-05	2.53E-04	UP	Ndrg2	147	161	137	353	351	1.19891253	1.33E-06	2.04E-05	Up
Ndrg4	2982	2972	2402	1516	2009	2136	-0.710884608	1.25E-12	4.36E-11	Down	Ndrg4	3756	4046	3466	2162	2624	-0.700397907	5.11E-12	1.76E-10	Down
Ndufaf4	1071	1135	809	1592	1752	1618	0.581446283	3.98E-07	6.99E-06	UP	Ndufaf4	969	978	931	1748	1496	0.707727772	1.66E-07	3.06E-06	Up
Nectin3	3622	2841	2661	2167	2107	2363	-0.593138372	1.05E-10	2.99E-09	Down	Nectin3	3048	3161	2868	2136	2251	-0.514544426	8.77E-08	1.72E-06	Down
Nedd4	69751	58352	52396	47183	53384	56383	-0.34124779	8.20E-09	1.88E-07	Down	Nedd4	68354	73467	58279	49401	51835	-0.443083424	4.04E-11	1.26E-09	Down
Nedd9	1476	1264	1231	275	447	477	-1.883644743	1.94E-36	3.00E-34	Down	Nedd9	1673	2070	1441	452	442	-1.991596458	1.02E-44	2.43E-42	Down
Nefm	152	143	191	56	68	45	-1.684859452	2.19E-07	4.07E-06	Down	Nefm	71	185	145	25	37	-2.166165168	8.78E-06	1.16E-04	Down
Nek6	889	766	645	325	443	430	-1.083529907	2.12E-14	8.75E-13	Down	Nek6	961	770	723	492	535	-0.719779847	1.70E-05	2.11E-04	Down
Nek7	6416	6051	5522	5235	5381	5532	-0.29840179	3.64E-05	4.35E-04	Down	Nek7	7491	8044	6094	5712	5608	-0.391535119	3.70E-06	5.23E-05	Down
Net1	719	615	609	257	314	372	-1.192810336	2.28E-14	9.33E-13	Down	Net1	942	1138	1042	283	374	-1.718867132	9.24E-23	7.58E-21	Down
Nfatc4	663	558	481	274	332	307	-1.0366148	1.28E-11	4.02E-10	Down	Nfatc4	762	767	500	269	410	-1.03416844	1.28E-06	1.99E-05	Down
Nfe2L1	7623	6979	6553	9266	11362	10941	0.429662358	1.69E-10	4.75E-09	UP	Nfe2L1	6818	7449	6535	9264	9875	0.414722749	1.67E-07	3.08E-06	Up
Nfe2L2	3402	3285	2752	4517	4927	5368	0.507076677	2.32E-11	7.06E-10	UP	Nfe2L2	3899	4081	3424	5308	5675	0.483294296	4.89E-09	1.16E-07	Up
Nfia	1319	1349	974	579	687	788	-0.968983571	4.10E-14	1.64E-12	Down	Nfia	1488	1588	1423	741	720	-1.087295436	8.37E-18	4.93E-16	Down
Nfix	3257	2578	2533	1154	1522	1408	-1.178877323	1.19E-34	1.74E-32	Down	Nfix	3500	3940	2847	1503	1503	-1.231260935	3.36E-31	4.30E-29	Down
Nfkb1	1306	1009	898	1633	2332	2335	0.828987979	1.94E-12	6.63E-11	UP	Nfkb1	1073	1091	873	2374	2571	1.243004175	3.10E-28	3.46E-26	Up
Nfkb2	387	399	281	1299	1482	1551	1.881670911	2.78E-49	7.43E-47	UP	Nfkb2	471	410	386	1545	1651	1.870588659	4.89E-38	9.16E-36	Up
Nfkbia	976	995	781	5712	6339	5549	2.538111077	6.48E-162	2.78E-158	UP	Nfkbia	921	1048	895	6809	6569	2.760601045	4.38E-173	1.33E-169	Up
Nfkbib	323	338	232	791	827	720	1.256033284	5.92E-15	2.59E-13	UP	Nfkbib	509	422	342	881	951	1.067256802	1.19E-09	3.10E-08	Up
Nfkbie	132	61	90	546	759	691	2.679296428	4.66E-34	6.71E-32	UP	Nfkbie	134	71	61	834	823	3.185468448	3.18E-32	4.20E-30	Up
Ngf	1275	982	1181	1576	1730	1801	0.422153109	2.85E-04	2.72E-03	UP	Ngf	1216	1179	1001	1647	1751	0.539077904	4.42E-06	6.16E-05	Up
Nhp2	853	665	661	1463	1534	1357	0.863740036	5.86E-13	2.09E-11	UP	Nhp2	1081	949	774	1730	1878	0.904786718	8.64E-12	2.90E-10	Up
Nhs	883	716	675	309	289	439	-1.273966643	1.36E-14	5.76E-13	Down	Nhs	998	979	873	430	407	-1.230570876	4.44E-16	2.27E-14	Down
Nhsl2	76	72	76	15	32	21	-1.883615052	3.44E-05	4.14E-04	Down	Nhsl2	84	66	73	21	21	-1.877416078	3.82E-04	3.34E-03	Down
Nid1	27049	22445	19554	32101	38137	43322	0.576862558	1.59E-14	6.65E-13	UP	Nid1	21551	29481	21500	33893	36659	0.500093493	7.01E-07	1.15E-05	Up
Nid2	534	291	432	108	197	187	-1.508370755	7.81E-10	2.01E-08	Down	Nid2	547	562	367	230	230	-1.133468223	1.25E-07	2.35E-06	Down
Nif3L1	842	646	673	1077	1202	1254	0.567384397	1.18E-06	1.92E-05	UP	Nif3L1	660	790	766	1230	1297	0.718962954	2.48E-06	3.66E-05	Up
Nifk	1817	1277	1378	2302	2633	2551	0.604879035	4.44E-09	1.05E-07	UP	Nifk	1462	1396	1400	2606	2596	0.820976766	4.63E-13	1.78E-11	Up
Ninj1	545	434	462	863	955	859	0.751980791	2.67E-08	5.72E-07	UP	Ninj1	667	574	497	974	1216	0.871083849	7.35E-08	1.47E-06	Up
Nip7	777	722	612	1165	1370	1030	0.618423142	3.15E-06	4.67E-05	UP	Nip7	816	834	644	1310	1239	0.694483149	4.18E-07	7.17E-06	Up
Nkain1	139	133	128	314	342	390	1.237910915	1.76E-09	4.35E-08	UP	Nkain1	145	88	74	213	288	1.249577103	2.64E-04	2.40E-03	Up
Nkain3	96	104	66	4	16	20	-2.893877847	1.50E-08	3.32E-07	Down	Nkain3	98	110	80	15	38	-1.906032186	1.76E-04	1.67E-03	Down
Nkd1	107	143	141	55	37	41	-1.706169678	2.52E-06	3.84E-05	Down	Nkd1	182	178	104	53	59	-1.498511188	6.74E-05	7.15E-04	Down
Nme1	3389	3635	2934	4870	4974	4502	0.386528606	5.13E-05	5.86E-04	UP	Nme1	4324	3635	4014	5844	6352	0.555294672	3.92E-07	6.76E-06	Up
Nnmt	883	890	678	1337	1262	1222	0.507557063	5.10E-05	5.85E-04	UP	Nnmt	676	641	397	945	1032	0.756372381	3.36E-05	3.85E-04	Up
Noc2L	1342	924	956	1503	1837	1569	0.472184852	7.86E-05	8.65E-04	UP	Noc2L	936	926	942	1483	1709	0.71641465	1.21E-07	2.28E-06	Up
Noc3L	1623	1242	1224	2132	2123	2236	0.531738523	1.10E-07	2.12E-06	UP	Noc3L	1370	1220	991	2227	1861	0.734875044	6.62E-08	1.34E-06	Up
Noct	1197	1041	793	2134	2462	2634	1.118715293	1.88E-27	1.93E-25	UP	Noct	1214	1363	1247	2321	2465	0.856666551	1.45E-13	5.88E-12	Up
Nog	230	279	201	102	118	146	-1.106772052	6.05E-06	8.43E-05	Down	Nog	286	392	364	145	190	-1.109777329	1.98E-05	2.40E-04	Down
Nol4	95	51	77	221	303	397	1.893071339	1.57E-11	4.88E-10	UP	Nol4	71	115	183	335	279	1.238213941	1.04E-03	7.99E-03	Up
Nol6	611	516	470	762	923	811	0.50418189	9.67E-05	1.04E-03	UP	Nol6	572	578	430	802	877	0.630191426	9.42E-05	9.63E-04	Up
Nol8	1450	1707	1224	1942	2143	2147	0.364337842	1.09E-03	8.47E-03	UP	Nol8	1391	1782	1178	2144	1953	0.459807963	6.62E-04	5.40E-03	Up
Nol9	914	687	805	1216	1346	1325	0.546826146	8.09E-06	1.09E-04	UP	Nol9	900	908	682	1222	1350	0.588896841	1.79E-05	2.20E-04	Up
Nolc1	1435	1027	1069	1803	2123	2086	0.628830577	2.59E-09	6.27E-08	UP	Nolc1	1304	1489	1195	1972	2246	0.618450876	9.62E-08	1.88E-06	Up
Nop14	2453	2073	2115	3308	3656	3458	0.506625165	2.71E-09	6.55E-08	UP	Nop14	2392	2820	2226	3597	3300	0.431138366	3.77E-05	4.26E-04	Up
Nop16	764	725	525	1267	1155	1162	0.704123606	1.60E-07	3.04E-06	UP	Nop16	932	822	797	1152	1324	0.490383407	4.80E-04	4.10E-03	Up
Nop2	1374	1207	868	1636	2046	1729	0.518154773	1.12E-05	1.47E-04	UP	Nop2	1065	1134	900	1468	1702	0.571454727	5.10E-06	7.06E-05	Up
Nop56	1653	1434	1300	2265	2826	2643	0.674702977	2.14E-14	8.78E-13	UP	Nop56	1680	1557	1466	2526	2459	0.619524056	1.31E-08	2.94E-07	Up
Nop58	6697	6348	5983	10026	11275	9810	0.564634828	8.55E-13	3.01E-11	UP	Nop58	7494	7725	7261	11444	11350	0.553459919	7.93E-12	2.68E-10	Up
Nov	603	680	507	326	442	423	-0.73758384	3.53E-06	5.17E-05	Down	Nov	908	892	814	561	653	-0.572308079	1.34E-04	1.32E-03	Down
Nox4	955	920	858	583	608	666	-0.703953862	1.09E-08	2.44E-07	Down	Nox4	934	1060	686	470	533	-0.871300517	2.39E-07	4.27E-06	Down
Npr3	3347	3879	2528	850	1246	1219	-1.705356334	2.06E-40	3.75E-38	Down	Npr3	2850	2898	2613	946	1059	-1.525605875	1.24E-46	3.08E-44	Down
Nptn	16394	15220	13091	11360	14224	14033	-0.319729661	1.03E-06	1.68E-05	Down	Nptn	16911	18886	16115	13236	13496	-0.421213751	1.32E-08	2.97E-07	Down
Nptx2	121	72	108	16	56	48	-1.499866705	6.77E-04	5.69E-03	Down	Nptx2	119	160	100	25	51	-1.77675422	5.72E-05	6.18E-04	Down
Npy6R	160	109	167	2	36	20	-3.103463051	1.91E-09	4.69E-08	Down	Npy6R	95	66	134	23	20	-2.271956153	1.80E-05	2.21E-04	Down
Nr2F1	425	634	347	118	135	180	-1.848684885	5.24E-15	2.31E-13	Down	Nr2F1	620	964	704	337	252	-1.415903977	4.54E-11	1.40E-09	Down
Nr2F2	3299	3260	2700	1921	2183	2332	-0.669328641	1.54E-15	7.05E-14	Down	Nr2F2	3006	4234	3231	2266	2217	-0.685286832	4.20E-08	8.82E-07	Down
Nr4A1	726	620	528	367	412	434	-0.765588275	6.06E-08	1.23E-06	Down	Nr4A1	1024	1102	845	615	574	-0.778980977	9.76E-08	1.90E-06	Down
Nrcam	287	254	231	561	769	779	1.300977168	1.80E-16	9.10E-15	UP	Nrcam	260	335	291	759	782	1.332318904	2.19E-12	7.91E-11	Up
Nrep	678	578	527	132	64	174	-2.40221888	7.90E-21	5.50E-19	Down	Nrep	591	740	446	128	120	-2.290994821	5.54E-24	4.98E-22	Down
Nrg1	147	88	73	235	308	321	1.361924615	8.59E-08	1.70E-06	UP	Nrg1	68	98	139	266	280	1.349778196	1.49E-04	1.45E-03	Up
Nrn1	2501	2686	2420	1746	1930	1905	-0.597186238	7.88E-10	2.02E-08	Down	Nrn1	3166	3000	2886	1859	2257	-0.605184107	3.72E-08	7.90E-07	Down
Nrp1	10387	9965	7963	5341	6315	6667	-0.770575296	2.51E-26	2.45E-24	Down	Nrp1	13071	18156	12682	7875	7362	-0.983584523	3.32E-19	2.21E-17	Down
Nrp2	1835	1618	1483	3482	4452	4749	1.213458031	1.17E-41	2.23E-39	UP	Nrp2	1844	2084	1605	4006	4624	1.180561957	1.36E-30	1.70E-28	Up
Nsdhl	1547	1213	1102	873	934	923	-0.634272533	7.70E-09	1.78E-07	Down	Nsdhl	1537	1509	1496	1089	998	-0.589117453	5.25E-06	7.24E-05	Down
Nsun2	3122	2695	2305	4171	4620	4435	0.567043365	1.24E-13	4.75E-12	UP	Nsun2	2599	2873	2500	4310	4279	0.643493274	4.59E-12	1.60E-10	Up
Ntn1	180	119	187	302	484	470	1.204046272	3.31E-07	5.93E-06	UP	Ntn1	210	158	114	363	441	1.28434692	2.01E-06	3.00E-05	Up
Nuf2	246	172	176	112	142	96	-0.896487953	6.21E-04	5.32E-03	Down	Nuf2	302	333	284	136	158	-1.108797797	6.83E-06	9.20E-05	Down
Nusap1	321	261	238	90	179	164	-1.074373395	1.32E-05	1.71E-04	Down	Nusap1	315	419	251	119	192	-1.118524516	6.86E-05	7.27E-04	Down
Nxn	1727	1140	1234	777	834	837	-0.877832564	4.19E-12	1.38E-10	Down	Nxn	1724	1715	1155	882	1060	-0.695950731	2.25E-06	3.33E-05	Down
Nynrin	1049	641	605	249	396	584	-1.042745329	2.00E-06	3.12E-05	Down	Nynrin	615	756	538	301	365	-0.978071409	1.83E-07	3.36E-06	Down
Oat	5618	5439	5144	3617	3904	4285	-0.605545821	1.53E-14	6.43E-13	Down	Oat	6906	6778	5842	4791	5026	-0.454460483	8.72E-09	2.03E-07	Down
Odc1	1328	916	1049	2175	2522	2515	0.989500815	3.05E-19	1.93E-17	UP	Odc1	1175	1159	1102	2200	2205	0.892304625	7.28E-15	3.39E-13	Up
Ogn	3283	2937	2439	387	724	562	-2.521679367	2.34E-74	1.74E-71	Down	Ogn	3096	3738	2783	689	673	-2.278235318	4.12E-86	3.48E-83	Down
Olfm3	34	53	27	4	10	3	-2.895583246	8.07E-05	8.85E-04	Down	Olfm3	28	25	39	0	2	-5.017266335	1.48E-04	1.44E-03	Down
Olfml2B	443	336	342	122	157	198	-1.380158936	3.62E-11	1.08E-09	Down	Olfml2B	404	543	449	176	209	-1.324545811	3.30E-09	8.06E-08	Down
Olfml3	534	466	323	117	172	167	-1.672938739	2.76E-16	1.38E-14	Down	Olfml3	538	536	411	181	214	-1.369411082	4.46E-11	1.38E-09	Down
Orai2	456	408	320	496	641	715	0.502720007	1.31E-03	9.95E-03	UP	Orai2	436	497	376	774	727	0.7392719	1.38E-05	1.74E-04	Up
Ormdl1	381	413	311	722	628	663	0.730712604	6.98E-06	9.53E-05	UP	Ormdl1	401	372	428	708	694	0.750226759	7.21E-05	7.60E-04	Up
Otud4	3545	3053	2472	4336	4881	4915	0.504594666	1.43E-10	4.03E-09	UP	Otud4	3167	3729	2629	4874	4812	0.56839353	2.18E-08	4.78E-07	Up
Oxct1	3981	3364	3593	1873	1864	2091	-1.053962266	3.08E-29	3.56E-27	Down	Oxct1	4667	4860	3821	2102	2095	-1.128023555	5.32E-35	8.08E-33	Down
Oxr1	4101	4272	3382	3240	3514	3362	-0.357946474	2.46E-05	3.04E-04	Down	Oxr1	4393	4508	3658	3387	3342	-0.360132655	3.58E-05	4.08E-04	Down
P2Ry1	43	49	27	6	12	12	-2.133959697	7.49E-04	6.20E-03	Down	P2Ry1	41	37	41	9	6	-2.456571185	1.31E-03	9.75E-03	Down
P3H2	261	248	251	138	175	190	-0.750987591	5.33E-04	4.67E-03	Down	P3H2	225	212	205	93	126	-1.020520255	5.70E-04	4.75E-03	Down
P4Ha1	6010	5023	4894	3104	3818	4180	-0.668070956	7.47E-16	3.54E-14	Down	P4Ha1	4790	6277	4535	3260	3534	-0.658467864	1.06E-09	2.78E-08	Down
P4Ha3	2278	2258	1725	1248	1481	1562	-0.68732498	3.19E-12	1.06E-10	Down	P4Ha3	2580	2709	2637	1790	1744	-0.633485702	9.03E-09	2.10E-07	Down
Pa2G4	5428	4465	4255	6996	7575	7078	0.476033073	1.46E-10	4.12E-09	UP	Pa2G4	5075	4807	4425	7489	7152	0.5695342	2.40E-11	7.71E-10	Up
Palld	5281	3565	3540	2217	2526	2721	-0.864168067	1.47E-17	8.13E-16	Down	Palld	4719	4487	3472	2449	2370	-0.851996228	5.40E-17	3.01E-15	Down
Palmd	43	51	36	7	14	2	-2.64249382	1.39E-04	1.45E-03	Down	Palmd	64	89	44	1	2	-5.483042323	7.02E-08	1.41E-06	Down
Pappa	10384	8857	6960	2274	2974	3304	-1.755287819	1.79E-74	1.40E-71	Down	Pappa	7692	9275	7187	2193	2153	-1.934577263	1.52E-95	1.65E-92	Down
Papss1	1256	1176	878	782	844	854	-0.550992173	2.62E-06	3.96E-05	Down	Papss1	1422	1318	989	751	952	-0.58837711	1.03E-04	1.04E-03	Down
Paqr8	325	294	250	154	224	204	-0.724730644	3.72E-04	3.40E-03	Down	Paqr8	263	299	278	180	142	-0.848558871	1.18E-03	8.90E-03	Down
Parm1	760	733	620	395	496	432	-0.819546716	3.33E-09	7.95E-08	Down	Parm1	1386	1737	1241	584	638	-1.294597703	7.73E-20	5.33E-18	Down
Parp14	19	32	20	160	148	197	2.680987682	2.21E-13	8.27E-12	UP	Parp14	52	36	38	153	235	2.154166281	7.79E-08	1.55E-06	Up
Parva	10007	7715	7806	6618	6931	7780	-0.398937175	3.54E-07	6.30E-06	Down	Parva	11031	10765	8795	7680	7545	-0.465941487	3.12E-09	7.65E-08	Down
Parvb	585	503	493	807	1111	1184	0.82024653	1.92E-09	4.70E-08	UP	Parvb	662	587	484	788	1092	0.655531567	2.02E-04	1.90E-03	Up
Pawr	2366	2231	2322	1519	1674	1680	-0.657144786	3.42E-11	1.03E-09	Down	Pawr	2666	2921	2288	1820	1647	-0.642060405	2.37E-09	5.92E-08	Down
Pax1	182	150	165	59	76	112	-1.167093053	8.92E-05	9.71E-04	Down	Pax1	142	164	109	54	58	-1.343968573	3.10E-04	2.77E-03	Down
Pbx1	4964	4326	3623	2227	2853	2974	-0.823481922	1.14E-21	8.50E-20	Down	Pbx1	4906	5703	4337	2805	2971	-0.831145207	4.58E-19	2.97E-17	Down
Pcdh10	102	62	92	24	27	23	-1.935573424	6.15E-06	8.56E-05	Down	Pcdh10	133	183	105	43	26	-2.054875208	1.49E-06	2.28E-05	Down
Pcdh11X	723	737	658	523	458	485	-0.671133206	6.37E-06	8.80E-05	Down	Pcdh11X	615	637	575	327	385	-0.825753679	3.39E-06	4.87E-05	Down
Pcdh18	2440	2278	1983	995	1029	1264	-1.170777415	7.81E-31	9.56E-29	Down	Pcdh18	2322	2648	2282	1024	1030	-1.284221765	1.99E-30	2.46E-28	Down
Pcdh19	7757	7849	5827	3827	4542	5481	-0.774668365	1.42E-15	6.56E-14	Down	Pcdh19	8058	9633	7543	5644	5128	-0.687669626	1.84E-13	7.34E-12	Down
Pcdh7	1427	1240	930	1567	2291	2389	0.654380482	2.03E-07	3.79E-06	UP	Pcdh7	1663	2049	1293	2868	2981	0.77239103	1.48E-09	3.79E-08	Up
Pcmtd1	2991	3094	2380	2273	2358	2524	-0.382757166	2.62E-05	3.23E-04	Down	Pcmtd1	2969	3623	3031	2296	2226	-0.553094936	2.70E-07	4.80E-06	Down
Pcolce	3671	3143	2762	1740	2477	2458	-0.667214684	1.46E-11	4.55E-10	Down	Pcolce	4118	4378	3424	2344	2644	-0.71699189	3.86E-14	1.67E-12	Down
Pcp4L1	887	821	911	499	421	423	-1.10777729	3.88E-12	1.28E-10	Down	Pcp4L1	1325	1212	1078	629	658	-0.952598325	2.87E-12	1.02E-10	Down
Pcsk5	312	292	248	77	102	84	-1.839160968	1.53E-15	7.05E-14	Down	Pcsk5	262	299	230	26	62	-2.633782943	9.68E-14	4.04E-12	Down
Pdcd4	1956	1986	1673	1648	1673	1653	-0.316091697	1.25E-03	9.56E-03	Down	Pdcd4	1853	2046	1651	1427	1367	-0.450611555	5.69E-05	6.15E-04	Down
Pde1A	124	116	139	51	89	47	-1.182275587	7.18E-04	5.98E-03	Down	Pde1A	140	261	167	39	85	-1.659269911	3.66E-05	4.15E-04	Down
Pde3B	619	577	591	276	230	303	-1.288984364	8.54E-14	3.33E-12	Down	Pde3B	529	499	624	264	269	-1.110254233	2.99E-07	5.26E-06	Down
Pde4A	940	734	727	553	700	697	-0.44372983	5.51E-04	4.81E-03	Down	Pde4A	966	996	797	572	517	-0.799791403	1.09E-07	2.10E-06	Down
Pde7B	578	491	538	106	217	244	-1.671568747	1.75E-13	6.63E-12	Down	Pde7B	734	840	576	248	206	-1.696561528	2.03E-18	1.25E-16	Down
Pde8B	657	938	683	65	143	213	-2.618146193	1.04E-08	2.34E-07	Down	Pde8B	1129	967	771	170	252	-2.224184013	1.39E-29	1.66E-27	Down
Pdgfb	24	7	6	181	221	185	3.880310295	3.23E-20	2.16E-18	UP	Pdgfb	5	11	21	168	174	3.711771816	1.36E-11	4.44E-10	Up
Pdgfc	2840	2316	2162	1346	1836	1865	-0.681904725	1.24E-11	3.89E-10	Down	Pdgfc	2529	2831	2330	1292	1329	-1.015054561	2.82E-22	2.26E-20	Down
Pdgfd	1366	1287	1000	651	594	657	-1.073948738	8.21E-18	4.67E-16	Down	Pdgfd	1210	1302	1200	643	609	-1.033729902	8.00E-14	3.37E-12	Down
Pdgfrb	3134	2438	2087	982	1401	1412	-1.153326461	4.59E-24	3.93E-22	Down	Pdgfrb	2676	3198	2397	1162	1313	-1.200555767	4.91E-26	4.85E-24	Down
Pdia4	6789	4858	5227	4334	5405	5370	-0.302170404	8.10E-04	6.62E-03	Down	Pdia4	5560	6262	5670	4538	4791	-0.373805053	3.98E-05	4.46E-04	Down
Pdk3	867	588	522	387	484	497	-0.662219768	2.97E-05	3.63E-04	Down	Pdk3	907	1074	728	599	677	-0.541914873	6.29E-04	5.17E-03	Down
Pdk4	928	955	744	1952	1797	2058	1.006968468	1.03E-18	6.22E-17	UP	Pdk4	919	934	851	1840	1884	0.996821508	9.19E-17	4.98E-15	Up
Pdlim2	531	558	561	241	243	316	-1.201007788	1.38E-11	4.31E-10	Down	Pdlim2	705	690	639	347	369	-0.971796284	9.76E-09	2.25E-07	Down
Pdlim5	16604	15819	12294	9721	10159	11698	-0.640036468	3.68E-17	1.98E-15	Down	Pdlim5	17464	18855	14943	10837	11615	-0.651410195	3.80E-19	2.49E-17	Down
Pdzrn3	1870	1680	1538	324	478	446	-2.177440218	1.49E-71	9.82E-69	Down	Pdzrn3	1802	2297	1861	531	509	-1.981419864	6.68E-48	1.75E-45	Down
Peg10	1592	1452	1264	644	688	815	-1.14747095	4.89E-25	4.53E-23	Down	Peg10	1030	1295	1169	612	581	-1.017521358	6.11E-11	1.85E-09	Down
Peg3	5566	5034	4000	1033	1134	1145	-2.276082139	2.99E-161	1.02E-157	Down	Peg3	5133	6579	4689	979	932	-2.55828488	8.76E-113	1.66E-109	Down
Penk	393	319	440	551	877	802	0.78388149	2.59E-05	3.20E-04	UP	Penk	592	678	642	1336	1544	1.121406134	3.33E-14	1.45E-12	Up
Perp	3481	3455	3061	2868	2938	2867	-0.347568539	5.08E-05	5.83E-04	Down	Perp	4790	5020	4234	3862	3906	-0.316450491	1.27E-04	1.26E-03	Down
Pfdn6	569	656	535	851	939	859	0.442905048	1.29E-03	9.80E-03	UP	Pfdn6	711	678	611	1137	1229	0.778357826	2.20E-08	4.81E-07	Up
Pgd	4026	3340	3015	4762	5338	5644	0.461611527	2.61E-10	7.11E-09	UP	Pgd	4487	4567	3535	5629	6185	0.449484281	4.26E-07	7.28E-06	Up
Pgm5	313	239	205	64	115	89	-1.639289939	2.44E-10	6.66E-09	Down	Pgm5	250	328	157	74	85	-1.652409429	5.29E-07	8.91E-06	Down
Pgrmc2	3806	3456	3151	2636	2968	2837	-0.445504534	3.66E-09	8.69E-08	Down	Pgrmc2	3688	3962	3721	2894	2882	-0.444392653	5.21E-06	7.18E-05	Down
Phkb	1019	948	910	653	876	793	-0.460377242	1.68E-04	1.71E-03	Down	Phkb	1225	1235	938	796	756	-0.587191748	2.31E-05	2.74E-04	Down
Phlda1	2267	2529	2122	3907	4588	4744	0.784591223	2.04E-17	1.12E-15	UP	Phlda1	2709	3108	2413	4936	5380	0.865283821	2.12E-20	1.53E-18	Up
Phldb2	21733	19197	16065	16651	18096	19017	-0.221531953	3.49E-04	3.23E-03	Down	Phldb2	21500	25070	20103	18374	19228	-0.288072839	1.66E-04	1.59E-03	Down
Picalm	29240	27645	24379	23582	26247	26941	-0.226132418	8.35E-05	9.14E-04	Down	Picalm	27156	29058	24955	22686	24057	-0.259943189	1.32E-04	1.31E-03	Down
Pid1	1157	1226	1171	680	706	695	-0.922432965	2.47E-13	9.20E-12	Down	Pid1	1356	1493	1105	669	672	-1.017287116	4.29E-14	1.84E-12	Down
Piezo2	791	647	338	254	277	311	-1.191362214	1.90E-08	4.17E-07	Down	Piezo2	488	740	463	288	259	-1.081254906	8.52E-07	1.37E-05	Down
Pigp	780	826	620	602	607	479	-0.532751346	6.86E-04	5.76E-03	Down	Pigp	814	676	791	409	592	-0.664514037	7.49E-04	6.02E-03	Down
Pik3Ip1	413	530	399	179	303	254	-1.027553583	6.16E-07	1.05E-05	Down	Pik3Ip1	453	383	363	231	269	-0.726802652	7.78E-04	6.21E-03	Down
Pik3R1	2278	1910	1688	1395	1630	2010	-0.366028668	6.93E-04	5.80E-03	Down	Pik3R1	2482	2826	2174	1706	1792	-0.556621255	1.10E-07	2.11E-06	Down
Pip4K2A	1036	1099	975	738	826	850	-0.515430698	1.49E-05	1.92E-04	Down	Pip4K2A	1225	1512	1013	930	731	-0.626864694	9.23E-05	9.47E-04	Down
Pitx2	195	266	299	127	200	132	-0.905072298	1.01E-03	8.03E-03	Down	Pitx2	217	281	198	124	78	-1.237893495	8.74E-05	9.04E-04	Down
Pja2	8830	8152	7568	6035	6189	6258	-0.551605592	5.67E-15	2.49E-13	Down	Pja2	9181	9860	7695	5809	6070	-0.629743756	1.14E-15	5.64E-14	Down
Pkia	1057	1059	832	414	409	403	-1.402581241	1.07E-25	1.01E-23	Down	Pkia	1056	1007	868	394	581	-1.053109905	1.25E-09	3.24E-08	Down
Pla2G7	1415	1150	1143	777	839	820	-0.746301071	1.25E-11	3.92E-10	Down	Pla2G7	1175	1341	1134	980	741	-0.545266774	4.11E-04	3.57E-03	Down
Plagl1	1205	1151	884	787	907	978	-0.418229454	2.85E-04	2.72E-03	Down	Plagl1	1287	1445	1234	791	913	-0.683687634	2.00E-07	3.63E-06	Down
Plat	841	688	606	223	456	317	-1.249485604	7.47E-11	2.16E-09	Down	Plat	841	1002	847	464	433	-1.047747196	5.04E-11	1.55E-09	Down
Plaur	1632	1692	1336	3014	3223	2913	0.834196723	1.73E-17	9.48E-16	UP	Plaur	2129	2185	1829	2560	3523	0.521185381	2.62E-05	3.07E-04	Up
Plcb4	1033	907	863	679	695	851	-0.477519608	1.14E-04	1.21E-03	Down	Plcb4	882	936	884	544	513	-0.8205973	9.50E-08	1.86E-06	Down
Plcl1	385	459	295	110	151	197	-1.465507094	1.75E-10	4.87E-09	Down	Plcl1	498	484	352	147	89	-1.94941425	1.19E-13	4.91E-12	Down
Plekha3	2713	2652	2294	3572	3843	3619	0.385012094	3.14E-06	4.66E-05	UP	Plekha3	2780	3135	2353	3503	3776	0.357367412	2.54E-04	2.32E-03	Up
Plin2	1216	947	1091	1871	1874	1738	0.611400057	3.19E-07	5.75E-06	UP	Plin2	1360	1154	1103	1810	1853	0.554040137	9.06E-06	1.19E-04	Up
Plk2	9082	7097	7130	18133	21693	21057	1.243026567	2.17E-70	1.28E-67	UP	Plk2	6421	6794	5815	18030	18393	1.473589374	2.02E-94	2.04E-91	Up
Plod2	6651	6274	5697	4765	4937	5313	-0.454250652	2.15E-10	5.91E-09	Down	Plod2	6123	7223	6467	5350	4848	-0.423712257	2.55E-05	3.00E-04	Down
Pls3	20950	19108	17295	10686	12606	11872	-0.849732862	4.48E-45	9.97E-43	Down	Pls3	24381	25015	21293	13395	13082	-0.878559863	2.07E-37	3.70E-35	Down
Plscr1	175	201	208	464	495	544	1.204997075	2.93E-10	7.95E-09	UP	Plscr1	298	232	228	514	573	1.055424431	7.00E-07	1.15E-05	Up
Plxdc2	4602	3667	3248	2837	3606	3360	-0.370632596	1.27E-05	1.65E-04	Down	Plxdc2	4691	5508	4036	3492	3326	-0.518974095	1.26E-07	2.36E-06	Down
Plxna2	1373	854	850	484	586	785	-0.86551555	1.82E-07	3.42E-06	Down	Plxna2	1085	1249	683	547	589	-0.855515731	3.84E-06	5.42E-05	Down
Pml	1215	1120	988	686	870	937	-0.562443817	1.31E-06	2.12E-05	Down	Pml	1215	1337	1125	778	972	-0.535956615	1.06E-04	1.07E-03	Down
Pmp22	3290	2908	2240	475	640	666	-2.384235762	3.75E-101	7.14E-98	Down	Pmp22	3248	3556	3072	694	703	-2.285469714	6.11E-104	8.43E-101	Down
Pno1	2304	2272	1952	3174	3556	3198	0.462408564	1.07E-07	2.08E-06	UP	Pno1	2276	2228	2313	3297	3086	0.43560561	1.14E-04	1.15E-03	Up
Pnp	822	599	718	1342	1217	1393	0.745293842	4.17E-08	8.66E-07	UP	Pnp	1030	955	840	1550	1689	0.734504902	4.35E-09	1.05E-07	Up
Pnrc1	1425	1532	1231	1928	1849	2157	0.359866476	8.65E-04	7.03E-03	UP	Pnrc1	1836	1668	1575	2427	2365	0.451765126	3.79E-05	4.27E-04	Up
Polr1A	907	713	798	1033	1402	1563	0.570680379	2.18E-05	2.73E-04	UP	Polr1A	868	886	824	1232	1336	0.527910708	6.16E-05	6.58E-04	Up
Polr1B	285	172	131	353	397	431	0.889053442	6.44E-05	7.19E-04	UP	Polr1B	208	266	208	480	448	0.983501141	8.22E-06	1.09E-04	Up
Postn	2885	2505	2238	1815	2197	2268	-0.42380852	4.58E-07	8.02E-06	Down	Postn	3003	3315	2926	2311	2279	-0.474674953	1.45E-06	2.23E-05	Down
Pparg	297	375	265	44	98	73	-2.285143972	8.86E-17	4.63E-15	Down	Pparg	231	262	262	52	63	-2.187068826	1.71E-12	6.25E-11	Down
Ppat	801	613	450	853	1052	1018	0.521265317	2.75E-04	2.65E-03	UP	Ppat	731	665	542	1019	1093	0.664691657	8.25E-06	1.09E-04	Up
Ppic	4495	4395	4345	6274	7271	7341	0.505497153	3.50E-10	9.41E-09	UP	Ppic	5125	4825	4317	7957	8061	0.703991149	5.42E-18	3.24E-16	Up
Ppid	3787	3695	2839	5579	5657	5734	0.58224676	2.72E-12	9.14E-11	UP	Ppid	3713	4153	3731	5631	5673	0.49721031	4.74E-08	9.78E-07	Up
Ppm1L	620	550	517	304	438	383	-0.733860555	2.45E-06	3.74E-05	Down	Ppm1L	677	796	550	287	349	-1.126490787	1.49E-09	3.80E-08	Down
Ppp1R11	917	938	826	1640	1657	1434	0.678712316	2.54E-08	5.46E-07	UP	Ppp1R11	1100	1001	898	1404	1515	0.497785655	8.78E-05	9.08E-04	Up
Ppp1R12A	3937	3732	2987	2664	3404	3147	-0.352007931	2.79E-05	3.43E-04	Down	Ppp1R12A	3752	4736	3814	3368	2691	-0.482050964	8.13E-05	8.46E-04	Down
Ppp1R12B	1045	794	736	1582	1683	1954	0.882949526	2.62E-15	1.18E-13	UP	Ppp1R12B	1049	966	839	1520	1743	0.730518408	1.24E-08	2.82E-07	Up
Ppp1R15A	691	729	686	1125	1324	1148	0.621441994	8.60E-07	1.43E-05	UP	Ppp1R15A	595	565	647	986	1010	0.669632547	5.91E-05	6.33E-04	Up
Ppp1R3C	340	206	210	15	12	38	-3.676176584	1.23E-23	1.00E-21	Down	Ppp1R3C	150	216	170	16	22	-3.283494798	3.91E-15	1.84E-13	Down
Ppp2R2B	62	61	66	13	34	23	-1.605215049	1.02E-03	8.04E-03	Down	Ppp2R2B	115	66	181	7	15	-3.55075832	3.15E-09	7.71E-08	Down
Prc1	1067	751	676	345	537	450	-1.041855309	7.97E-11	2.29E-09	Down	Prc1	886	876	845	466	431	-1.005401782	2.13E-10	5.99E-09	Down
Prdx1	13809	12696	12832	16655	18266	17202	0.258634324	4.69E-04	4.18E-03	UP	Prdx1	15225	13599	13324	18490	18742	0.354787877	1.72E-05	2.12E-04	Up
Prdx6	8411	6932	7056	10578	11259	11481	0.430603556	1.06E-09	2.67E-08	UP	Prdx6	8070	8454	6802	10304	11182	0.420696795	2.97E-08	6.38E-07	Up
Prelp	3337	2009	1924	745	1182	1191	-1.356175519	3.17E-19	1.99E-17	Down	Prelp	2901	3235	2311	884	1208	-1.472286869	2.79E-28	3.14E-26	Down
Prep	2643	2075	2040	2607	3306	3258	0.296874404	8.84E-04	7.14E-03	UP	Prep	2436	2042	2072	3044	3097	0.440405834	8.66E-05	8.97E-04	Up
Prepl	2583	1808	1646	1407	1602	1480	-0.555846088	6.01E-07	1.03E-05	Down	Prepl	2290	2188	2031	1328	1506	-0.665555428	1.94E-09	4.91E-08	Down
Prex2	511	345	349	82	92	124	-2.1532785	3.45E-22	2.65E-20	Down	Prex2	380	316	381	90	128	-1.781586431	5.32E-11	1.63E-09	Down
Prickle1	306	278	286	91	70	116	-1.798039976	5.46E-13	1.96E-11	Down	Prickle1	344	412	301	75	120	-1.900137711	3.55E-12	1.25E-10	Down
Prickle2	1133	875	880	553	559	574	-0.913260979	6.15E-13	2.19E-11	Down	Prickle2	990	1159	1037	455	459	-1.267801506	8.85E-17	4.81E-15	Down
Prkab2	1257	1233	985	469	456	528	-1.396858488	6.54E-29	7.32E-27	Down	Prkab2	1333	1562	1278	455	529	-1.548035382	3.48E-28	3.83E-26	Down
Prkar1A	14333	13664	12211	11433	12732	13744	-0.231146277	3.31E-04	3.09E-03	Down	Prkar1A	16474	17538	13616	12993	13401	-0.310439571	2.56E-05	3.01E-04	Down
Prkar2B	2613	2310	2092	2824	3705	3936	0.428691177	2.95E-06	4.43E-05	UP	Prkar2B	3414	3710	3199	4892	5246	0.509694437	4.51E-09	1.08E-07	Up
Prkca	2139	1765	1535	1316	1493	1760	-0.391125224	1.53E-04	1.57E-03	Down	Prkca	2173	2770	1961	1660	1683	-0.503540125	3.00E-05	3.47E-04	Down
Prkci	4315	3706	3567	2992	3212	3357	-0.419809314	2.27E-08	4.92E-07	Down	Prkci	4312	4488	3896	2767	3075	-0.584062214	5.05E-11	1.55E-09	Down
Prkg1	1508	1286	1148	419	467	617	-1.534989583	3.39E-31	4.21E-29	Down	Prkg1	1515	1909	1481	661	551	-1.476114519	4.88E-24	4.41E-22	Down
Prkg2	4110	4571	3571	2775	3238	3249	-0.551152506	9.88E-10	2.50E-08	Down	Prkg2	4548	4795	4342	3151	2792	-0.667386078	1.06E-11	3.52E-10	Down
Prl2C2	317	317	215	907	1003	956	1.621029756	3.32E-28	3.58E-26	UP	Prl2C2	323	255	401	1134	1120	1.718835606	2.79E-15	1.33E-13	Up
Prl2C3	597	550	481	1612	1687	1519	1.427923562	1.37E-34	1.99E-32	UP	Prl2C3	408	383	415	1198	1110	1.466678559	1.23E-18	7.68E-17	Up
Prlr	67	75	63	34	24	25	-1.439858664	1.21E-03	9.25E-03	Down	Prlr	63	134	69	6	25	-2.559760987	3.90E-05	4.38E-04	Down
Prnp	12603	11058	10488	9517	10121	10668	-0.314865105	6.79E-07	1.16E-05	Down	Prnp	12788	13506	11888	10474	11275	-0.276767981	1.63E-04	1.57E-03	Down
Procr	588	596	582	2137	2354	2316	1.796633581	1.15E-61	5.61E-59	UP	Procr	809	626	635	2373	2465	1.759636351	3.21E-37	5.60E-35	Up
Prpf31	1082	753	741	1274	1448	1224	0.48463635	1.47E-04	1.52E-03	UP	Prpf31	938	993	891	1329	1463	0.518902685	4.68E-05	5.18E-04	Up
Prr11	412	332	293	162	216	235	-0.90100026	3.82E-06	5.57E-05	Down	Prr11	357	404	391	139	231	-1.11249085	1.55E-05	1.93E-04	Down
Prr13	1886	1804	1507	2813	3013	3024	0.627899809	8.03E-14	3.17E-12	UP	Prr13	2064	2274	2004	3171	3599	0.628285323	7.93E-10	2.11E-08	Up
Prrc1	2408	1803	1890	1356	1764	1673	-0.492515717	1.99E-06	3.11E-05	Down	Prrc1	2283	2437	1962	1343	1551	-0.668905739	9.82E-10	2.59E-08	Down
Prrg1	246	297	211	327	456	595	0.712266252	7.47E-04	6.18E-03	UP	Prrg1	324	376	287	496	552	0.626067193	1.23E-03	9.25E-03	Up
Prrg4	981	843	790	1781	1697	1772	0.869439176	6.63E-16	3.19E-14	UP	Prrg4	927	884	895	1359	1484	0.60209297	7.55E-06	1.01E-04	Up
Prrx1	15782	16084	12759	8910	10870	12753	-0.604757183	5.63E-12	1.82E-10	Down	Prrx1	20542	23335	18381	14036	14638	-0.579062352	6.89E-15	3.22E-13	Down
Prrx2	2234	1943	2087	1028	1062	1039	-1.147566811	5.20E-27	5.27E-25	Down	Prrx2	2365	1919	2151	1229	1096	-0.937967881	1.24E-11	4.10E-10	Down
Prss23	28046	27770	23399	14458	15215	16335	-0.926851604	1.46E-45	3.34E-43	Down	Prss23	28985	31410	27392	15599	16498	-0.91622134	1.80E-38	3.61E-36	Down
Prss35	167	127	133	34	92	34	-1.570731032	4.98E-05	5.73E-04	Down	Prss35	162	139	69	24	46	-1.847354018	1.08E-04	1.09E-03	Down
Prune2	1446	1349	1070	599	785	969	-0.863073108	1.89E-10	5.23E-09	Down	Prune2	1158	1315	959	397	466	-1.450081582	1.35E-21	1.06E-19	Down
Psat1	4725	3841	3615	5428	6064	6105	0.391585006	3.46E-08	7.28E-07	UP	Psat1	4477	4242	3526	5876	6279	0.528841246	1.29E-09	3.34E-08	Up
Psd3	2289	2465	2068	854	939	945	-1.464329718	2.65E-46	6.21E-44	Down	Psd3	2162	2296	1599	669	743	-1.555964	1.59E-32	2.14E-30	Down
Psma6	3009	2483	2385	4830	5880	5220	0.874328113	1.08E-27	1.13E-25	UP	Psma6	2988	2635	2983	6284	6255	1.070643118	2.39E-21	1.86E-19	Up
Psmb10	101	146	99	266	363	394	1.405473274	5.55E-09	1.29E-07	UP	Psmb10	169	128	121	472	494	1.746387099	6.14E-13	2.34E-11	Up
Psmd10	807	672	631	976	1242	1085	0.504177153	2.12E-05	2.67E-04	UP	Psmd10	777	654	907	1469	1391	0.810553319	6.81E-06	9.18E-05	Up
Psmd8	6425	5930	5717	8887	9693	8625	0.44643008	1.61E-08	3.55E-07	UP	Psmd8	7478	6886	6381	9086	10007	0.41516836	6.19E-07	1.03E-05	Up
Psme1	814	647	603	1068	1176	959	0.500734901	1.30E-04	1.36E-03	UP	Psme1	825	779	562	943	1195	0.524569068	1.33E-03	9.85E-03	Up
Psme2	338	250	324	472	736	634	0.85532712	3.84E-06	5.60E-05	UP	Psme2	326	267	323	563	679	0.964236324	4.91E-06	6.81E-05	Up
Psph	1343	1291	1080	1563	2016	1892	0.41307824	3.20E-05	3.89E-04	UP	Psph	1323	1217	998	1794	1917	0.609235294	5.18E-07	8.74E-06	Up
Ptges	631	296	395	1118	1346	1417	1.423279632	1.25E-15	5.83E-14	UP	Ptges	591	474	490	1563	1823	1.655008353	1.38E-27	1.49E-25	Up
Ptma	4498	4351	4796	6939	8139	6423	0.502096639	4.07E-06	5.91E-05	UP	Ptma	5415	5749	5347	7946	7637	0.450355115	2.27E-07	4.09E-06	Up
Ptn	6235	5411	4482	1880	3094	2552	-1.24570667	6.30E-29	7.10E-27	Down	Ptn	6193	7195	6336	3086	3525	-1.043939596	3.51E-27	3.70E-25	Down
Ptp4A1	1836	1639	1626	2272	2365	2880	0.411549061	3.49E-05	4.20E-04	UP	Ptp4A1	1720	1808	1351	2294	2182	0.419106876	2.07E-04	1.94E-03	Up
Ptpn2	1039	1181	881	1774	1824	1526	0.586479647	5.33E-06	7.52E-05	UP	Ptpn2	1117	1148	1115	1802	1651	0.563972434	9.50E-06	1.24E-04	Up
Ptpn22	8	4	16	103	185	217	3.983427435	1.15E-16	5.90E-15	UP	Ptpn22	8	34	10	201	196	3.493813423	2.58E-11	8.28E-10	Up
Ptprb	1801	1363	1104	727	651	902	-1.031018043	2.50E-13	9.33E-12	Down	Ptprb	1249	1281	1242	585	579	-1.163924642	7.19E-17	3.96E-15	Down
Ptpre	402	260	229	404	660	602	0.767207853	9.54E-05	1.03E-03	UP	Ptpre	267	351	203	500	638	1.018482557	7.01E-06	9.39E-05	Up
Ptprm	1263	774	903	655	584	810	-0.653942948	4.73E-05	5.49E-04	Down	Ptprm	897	1248	940	520	704	-0.797567571	5.67E-06	7.74E-05	Down
Ptprq	345	248	227	182	92	179	-0.972937746	4.50E-04	4.03E-03	Down	Ptprq	278	376	318	134	107	-1.475681188	3.95E-08	8.34E-07	Down
Ptprz1	1284	958	808	382	438	366	-1.489765125	7.60E-25	6.89E-23	Down	Ptprz1	752	942	737	311	227	-1.634314968	3.74E-17	2.12E-15	Down
Ptrf	17287	13935	12941	7712	9000	8462	-0.949038803	1.76E-45	3.96E-43	Down	Ptrf	17619	18356	14584	9068	8333	-0.997110546	6.41E-36	1.01E-33	Down
Pttg1Ip	3636	3003	2940	3887	4512	4564	0.293051067	1.02E-04	1.09E-03	UP	Pttg1Ip	3756	3848	3283	4637	4789	0.329631411	7.72E-05	8.09E-04	Up
Ptx3	1481	1553	1475	4001	3678	4180	1.247748877	1.99E-32	2.63E-30	UP	Ptx3	1738	1908	1553	3680	3642	1.032938343	3.66E-26	3.70E-24	Up
Pum3	2997	2427	2379	3904	4130	3798	0.463476969	9.49E-08	1.86E-06	UP	Pum3	2811	2819	2567	4201	3692	0.482152966	2.03E-06	3.03E-05	Up
Pvr	1688	1594	1271	2521	2989	3288	0.807521374	5.18E-18	3.00E-16	UP	Pvr	1615	1686	1622	2551	2731	0.633228494	8.71E-09	2.03E-07	Up
Pwp1	1101	947	939	1306	1574	1677	0.461175577	1.27E-05	1.65E-04	UP	Pwp1	1092	1121	775	1539	1500	0.570963821	3.43E-05	3.92E-04	Up
Pygb	1553	1189	1411	695	896	795	-0.950159767	8.73E-14	3.40E-12	Down	Pygb	1348	1103	1105	718	754	-0.738346139	4.17E-07	7.16E-06	Down
Qtrtd1	396	486	329	714	796	728	0.743950467	2.67E-06	4.04E-05	UP	Qtrtd1	421	413	295	815	798	1.06008291	2.60E-09	6.45E-08	Up
Rab11Fip1	108	95	70	337	359	468	1.954779771	3.27E-18	1.93E-16	UP	Rab11Fip1	97	87	56	354	364	2.129265224	3.79E-13	1.47E-11	Up
Rab12	3863	3835	3538	4884	5433	5105	0.309946696	1.05E-04	1.12E-03	UP	Rab12	4583	4266	3750	5585	5227	0.318079299	4.49E-04	3.85E-03	Up
Rab14	8633	8107	7049	6938	7669	7581	-0.242463382	1.47E-04	1.52E-03	Down	Rab14	8902	9332	7907	7728	7253	-0.264713744	7.64E-04	6.11E-03	Down
Rab30	391	477	448	834	1008	838	0.868638756	4.61E-08	9.52E-07	UP	Rab30	373	323	305	669	689	0.976063852	1.03E-07	1.99E-06	Up
Rab35	1544	1205	1318	1824	2053	2087	0.4073725	5.68E-05	6.42E-04	UP	Rab35	1432	1415	1241	1928	2094	0.512924048	3.26E-06	4.71E-05	Up
Rab3B	267	284	206	72	96	88	-1.708266813	2.81E-12	9.42E-11	Down	Rab3B	463	383	415	141	148	-1.594802607	7.81E-12	2.64E-10	Down
Rab8B	1445	1387	929	1633	1912	2198	0.474460832	8.79E-05	9.59E-04	UP	Rab8B	1699	1513	1118	2130	2106	0.514259739	9.57E-05	9.76E-04	Up
Rab9	1414	1661	1301	1211	1184	1061	-0.481993737	1.97E-04	1.97E-03	Down	Rab9	1683	1492	1581	1110	1169	-0.531183768	4.73E-05	5.23E-04	Down
Racgap1	286	214	279	134	191	173	-0.802794198	5.09E-04	4.50E-03	Down	Racgap1	298	301	332	145	196	-0.925016105	3.73E-04	3.27E-03	Down
Ralgapa2	217	186	163	379	489	547	1.176224739	1.70E-10	4.76E-09	UP	Ralgapa2	219	268	181	449	417	0.919880769	5.05E-05	5.53E-04	Up
Rap1B	10774	10453	8987	18726	20266	20863	0.843186248	1.43E-41	2.69E-39	UP	Rap1B	11457	11528	10063	24172	21871	1.016606125	2.97E-38	5.78E-36	Up
Raph1	1628	1220	1120	2381	2936	3048	0.937942756	7.97E-21	5.53E-19	UP	Raph1	1346	1239	1280	2538	2522	0.920105625	8.55E-15	3.94E-13	Up
Rarres1	167	230	243	44	59	100	-1.841335831	2.08E-08	4.55E-07	Down	Rarres1	363	377	325	118	97	-1.769683204	1.30E-12	4.80E-11	Down
Rars	6047	5822	5407	10441	11096	10559	0.749393763	3.60E-24	3.11E-22	UP	Rars	6029	5541	4831	10039	10009	0.828339295	1.58E-23	1.38E-21	Up
Rasgrp3	488	525	338	316	317	279	-0.696660113	1.82E-04	1.83E-03	Down	Rasgrp3	658	699	469	264	312	-1.118974336	1.10E-08	2.52E-07	Down
Rasl11A	128	118	100	16	84	16	-1.742573829	6.98E-04	5.84E-03	Down	Rasl11A	219	214	262	39	36	-2.689157461	1.03E-14	4.71E-13	Down
Rassf1	1341	1297	1235	1541	2077	1978	0.37693631	3.82E-04	3.49E-03	UP	Rassf1	1348	1549	1175	1935	2069	0.516156203	7.81E-06	1.04E-04	Up
Rb1	1475	1530	1263	1147	1191	1360	-0.351753032	1.01E-03	8.03E-03	Down	Rb1	1867	2038	1755	1423	1332	-0.501609632	9.34E-06	1.22E-04	Down
Rbfox1	224	172	129	497	447	681	1.501914341	5.07E-13	1.83E-11	UP	Rbfox1	146	207	272	583	692	1.540248115	1.63E-08	3.60E-07	Up
Rbms2	3552	3004	2697	2497	2604	2708	-0.381822352	1.65E-06	2.60E-05	Down	Rbms2	3667	3412	2937	2533	2865	-0.354093178	3.35E-04	2.96E-03	Down
Rbms3	6704	7004	5382	3677	4058	4122	-0.828931527	6.05E-25	5.55E-23	Down	Rbms3	7402	8124	6279	4114	4027	-0.879983955	1.50E-25	1.43E-23	Down
Rbpj	4207	3536	3061	6699	7974	8247	0.945365674	2.81E-38	4.53E-36	UP	Rbpj	3820	3953	3330	7036	6860	0.862236794	4.92E-26	4.85E-24	Up
Rcan2	1080	878	827	396	429	515	-1.196822141	2.25E-19	1.43E-17	Down	Rcan2	1450	1452	1237	523	544	-1.417858398	2.14E-27	2.27E-25	Down
Rcc2	2788	2545	2139	3141	3654	3464	0.317326364	4.84E-05	5.60E-04	UP	Rcc2	2289	2688	1876	2917	3401	0.425633029	1.94E-04	1.83E-03	Up
Rcl1	246	281	188	532	673	645	1.227586753	9.33E-13	3.27E-11	UP	Rcl1	315	301	307	550	657	0.916894389	3.04E-06	4.40E-05	Up
Rdx	7521	6955	6434	6244	6718	6453	-0.249705324	3.42E-04	3.17E-03	Down	Rdx	7810	8470	7545	6859	6637	-0.284603929	5.34E-04	4.50E-03	Down
Reck	1155	953	802	510	528	750	-0.841308866	1.09E-08	2.44E-07	Down	Reck	1041	1130	1080	513	617	-0.994358327	6.57E-11	1.99E-09	Down
Rela	876	802	645	1303	1775	1750	0.910923207	3.39E-15	1.52E-13	UP	Rela	1207	963	734	1647	1749	0.771315955	6.13E-07	1.02E-05	Up
Relb	181	171	192	835	961	920	2.166991317	7.00E-43	1.40E-40	UP	Relb	210	190	202	1172	1014	2.393462136	6.96E-38	1.29E-35	Up
Rell1	742	633	623	364	428	447	-0.835437078	1.95E-09	4.77E-08	Down	Rell1	759	1019	650	470	509	-0.764670759	1.70E-05	2.11E-04	Down
Rffl	164	191	129	415	356	337	1.064347524	1.42E-06	2.28E-05	UP	Rffl	134	181	143	345	353	1.145064168	8.29E-06	1.10E-04	Up
Rflnb	2487	2303	2248	1030	1093	1019	-1.308093926	1.08E-39	1.88E-37	Down	Rflnb	2396	2545	2171	976	1077	-1.256153949	3.37E-31	4.30E-29	Down
Rgl1	868	673	620	286	287	349	-1.364520919	2.05E-19	1.31E-17	Down	Rgl1	1027	1024	787	317	310	-1.635606695	2.63E-24	2.42E-22	Down
Rgs16	1294	1322	1124	3665	4721	4893	1.676717563	6.56E-71	4.01E-68	UP	Rgs16	1560	1709	1447	4898	5981	1.741030311	2.89E-62	1.42E-59	Up
Rgs17	3170	3209	2444	2361	2489	2852	-0.336656863	2.78E-04	2.66E-03	Down	Rgs17	2894	3222	2865	2299	2261	-0.442929065	1.07E-05	1.38E-04	Down
Rgs4	1176	1330	1051	1024	643	814	-0.64947589	1.69E-04	1.71E-03	Down	Rgs4	1465	1415	1304	765	922	-0.776786334	4.18E-09	1.01E-07	Down
Rgs5	996	1181	966	843	925	715	-0.48571909	8.57E-04	6.97E-03	Down	Rgs5	1624	1603	1606	876	991	-0.842053982	7.30E-11	2.19E-09	Down
Rhoc	3039	2946	3118	4875	5773	5672	0.686222908	1.18E-13	4.55E-12	UP	Rhoc	3328	2985	2622	5299	6007	0.876924335	1.62E-19	1.09E-17	Up
Rhog	786	636	522	959	1154	1211	0.637545745	2.50E-07	4.59E-06	UP	Rhog	901	826	723	1095	1440	0.584886441	9.81E-05	9.98E-04	Up
Rhoj	1694	1443	1213	866	773	956	-0.877497486	2.12E-13	8.00E-12	Down	Rhoj	2234	1793	1769	1106	1307	-0.730330064	4.67E-08	9.68E-07	Down
Rif1	1136	910	689	1137	1427	1459	0.423854482	6.76E-04	5.69E-03	UP	Rif1	941	998	770	1290	1300	0.476536397	2.40E-04	2.21E-03	Up
Rin1	1080	789	762	1084	1351	1548	0.457001883	2.95E-04	2.81E-03	UP	Rin1	1026	1095	808	1326	1397	0.437414722	7.90E-04	6.30E-03	Up
Riok3	5153	4134	4063	5685	5981	5906	0.258525396	6.93E-04	5.80E-03	UP	Riok3	4554	4898	4383	6462	5873	0.370397922	5.10E-05	5.57E-04	Up
Ripk2	2177	2187	1810	2980	3769	3634	0.60264369	4.41E-12	1.44E-10	UP	Ripk2	3058	2997	2698	4316	4092	0.478755135	2.02E-07	3.66E-06	Up
Rnase4	4203	4258	3651	2996	3254	3101	-0.517019374	2.34E-10	6.41E-09	Down	Rnase4	4849	4413	4482	3320	3240	-0.534828914	7.71E-08	1.54E-06	Down
Rnd1	156	127	170	674	957	1017	2.383279914	1.57E-37	2.48E-35	UP	Rnd1	267	319	236	1136	1413	2.171713483	6.08E-37	1.03E-34	Up
Rnd3	6435	5667	4951	4849	5049	5044	-0.327479132	3.91E-06	5.69E-05	Down	Rnd3	7850	9090	7274	5791	5535	-0.556852286	8.18E-11	2.45E-09	Down
Rnf128	886	957	877	490	457	578	-0.985077684	9.73E-12	3.08E-10	Down	Rnf128	1203	1280	1309	497	586	-1.280383551	5.52E-17	3.07E-15	Down
Rnf19B	982	962	877	1919	1932	1794	0.859403907	4.79E-15	2.11E-13	UP	Rnf19B	1028	977	1030	1627	1732	0.675652815	3.50E-07	6.07E-06	Up
Rnf2	3137	3438	2866	2533	2713	2762	-0.384530757	2.70E-05	3.33E-04	Down	Rnf2	3272	3592	3039	2686	2515	-0.391242296	5.12E-05	5.59E-04	Down
Rnf213	1252	871	679	1935	2346	2560	1.160910721	8.34E-19	5.07E-17	UP	Rnf213	787	889	913	1824	1912	1.056940114	8.82E-14	3.69E-12	Up
Rnft1	3331	3641	2818	2160	2449	2702	-0.568267676	2.21E-09	5.37E-08	Down	Rnft1	3662	4153	3206	2771	2734	-0.460599629	1.24E-06	1.92E-05	Down
Rnmt	1731	1781	1550	2687	2659	2475	0.486575401	2.30E-06	3.53E-05	UP	Rnmt	1897	2130	1701	2688	2564	0.414650475	7.10E-05	7.52E-04	Up
Rock2	38015	34862	27011	20382	22595	23311	-0.727418584	9.75E-27	9.66E-25	Down	Rock2	36753	43442	37128	22538	20546	-0.90875249	9.29E-26	9.04E-24	Down
Rora	1280	1359	1227	814	1125	1172	-0.471917561	1.71E-04	1.74E-03	Down	Rora	1559	1905	1418	974	1119	-0.682039158	1.48E-07	2.76E-06	Down
Rpf2	875	902	746	1310	1546	1267	0.565554808	2.42E-06	3.69E-05	UP	Rpf2	965	824	807	1696	1477	0.825914556	5.45E-09	1.29E-07	Up
Rrad	51	31	44	138	194	157	1.808346883	4.43E-08	9.18E-07	UP	Rrad	22	27	38	212	178	2.683659512	4.10E-10	1.13E-08	Up
Rragd	610	632	515	1245	1199	1297	0.950078933	1.21E-14	5.12E-13	UP	Rragd	410	461	404	946	926	1.089826871	1.32E-11	4.34E-10	Up
Rrm1	1597	1497	1423	1220	1373	1338	-0.346947082	3.82E-04	3.49E-03	Down	Rrm1	1940	1859	1764	1354	1430	-0.464947679	3.67E-05	4.16E-04	Down
Rrm2	1894	1656	1463	1058	1294	1060	-0.694425264	6.02E-11	1.76E-09	Down	Rrm2	2091	1993	1835	1300	1483	-0.554328597	9.69E-07	1.54E-05	Down
Rrp1B	371	268	274	428	490	579	0.572171994	8.06E-04	6.59E-03	UP	Rrp1B	313	396	318	549	543	0.62615811	1.30E-03	9.68E-03	Up
Rrp9	405	257	208	505	708	684	0.997307292	1.34E-07	2.57E-06	UP	Rrp9	370	342	280	541	680	0.838263647	1.77E-05	2.17E-04	Up
Rrs1	775	1035	755	1237	1440	1488	0.546322111	7.11E-05	7.88E-04	UP	Rrs1	1013	944	763	1745	1580	0.832154088	3.97E-10	1.09E-08	Up
Rsbn1	899	936	872	1694	1817	1922	0.85498499	2.52E-15	1.14E-13	UP	Rsbn1	1088	1354	966	2044	2175	0.849983865	1.63E-11	5.29E-10	Up
Rsl1	64	114	94	221	304	230	1.304643102	6.51E-06	8.94E-05	UP	Rsl1	65	101	77	196	310	1.590887548	3.92E-06	5.51E-05	Up
Rsl1D1	5354	5192	4382	6885	7907	6989	0.403661153	1.22E-07	2.36E-06	UP	Rsl1D1	5358	5476	4993	7328	7207	0.412257205	4.19E-07	7.17E-06	Up
Rspo2	759	624	584	243	365	303	-1.256076561	3.51E-15	1.57E-13	Down	Rspo2	656	855	845	538	539	-0.60179758	1.09E-03	8.28E-03	Down
Rsu1	4889	4155	4242	3803	4101	4045	-0.296928554	1.52E-04	1.56E-03	Down	Rsu1	5484	5259	4841	3942	4212	-0.399625813	2.91E-06	4.23E-05	Down
Rtn3	6118	5632	4951	4012	4403	4247	-0.540177666	7.19E-15	3.11E-13	Down	Rtn3	6169	6982	5205	4619	4411	-0.480656368	1.21E-07	2.29E-06	Down
Runx1T1	1102	1120	732	515	564	648	-0.909817227	1.76E-10	4.89E-09	Down	Runx1T1	1068	1509	1210	565	579	-1.191158006	1.39E-13	5.66E-12	Down
Runx2	886	982	637	566	622	651	-0.583557065	5.08E-05	5.83E-04	Down	Runx2	908	1162	866	609	549	-0.800678095	4.54E-07	7.74E-06	Down
S1Pr2	961	790	686	1282	1555	1581	0.718980946	2.96E-11	8.95E-10	UP	S1Pr2	1056	1044	824	1673	1878	0.820584363	4.38E-11	1.36E-09	Up
S1Pr3	918	627	488	293	471	438	-0.889419926	1.58E-06	2.50E-05	Down	S1Pr3	969	908	624	444	570	-0.756925345	3.21E-05	3.69E-04	Down
Saa3	29	0	4	312	416	307	4.933478419	3.31E-04	3.09E-03	UP	Saa3	3	14	5	502	536	6.10393674	2.54E-47	6.54E-45	Up
Samd4	8440	7374	6303	6076	6628	6841	-0.316052389	1.65E-06	2.60E-05	Down	Samd4	7848	7799	7064	6351	5909	-0.353032188	2.14E-05	2.57E-04	Down
Samhd1	1583	1199	1289	881	994	1075	-0.608435623	7.33E-08	1.47E-06	Down	Samhd1	1480	1772	1384	1024	1055	-0.617874496	7.26E-07	1.19E-05	Down
Sars	5006	3735	4267	5669	6506	5800	0.32337846	5.56E-04	4.85E-03	UP	Sars	4517	4505	3918	5865	5637	0.367891452	1.02E-05	1.32E-04	Up
Sash1	4151	3723	3061	5454	6369	6771	0.625502469	7.01E-17	3.70E-15	UP	Sash1	3943	4418	3545	5680	6000	0.510979974	2.05E-09	5.14E-08	Up
Scd1	4536	3631	3243	2816	2947	3000	-0.514292558	3.57E-10	9.58E-09	Down	Scd1	4716	4811	4379	2937	2910	-0.714811331	4.55E-16	2.32E-14	Down
Scd2	13302	11069	10235	5949	6875	7341	-0.920959251	7.10E-43	1.40E-40	Down	Scd2	14015	15698	11705	6876	7842	-0.951511638	1.08E-28	1.25E-26	Down
Scn2A	164	115	106	28	31	68	-1.743854597	5.96E-06	8.33E-05	Down	Scn2A	103	131	104	38	44	-1.506686514	2.89E-04	2.60E-03	Down
Sco2	158	200	145	267	367	329	0.784093373	3.13E-04	2.95E-03	UP	Sco2	264	195	180	428	393	0.902101875	1.83E-04	1.74E-03	Up
Scpep1	13344	11492	10373	7364	7993	8365	-0.709432949	1.54E-30	1.84E-28	Down	Scpep1	12961	14190	11943	6949	8052	-0.845999306	1.92E-25	1.82E-23	Down
Scrn1	962	788	661	404	562	465	-0.890630275	4.71E-10	1.25E-08	Down	Scrn1	955	812	718	423	405	-1.045927598	3.48E-10	9.66E-09	Down
Scrn3	966	1004	701	751	580	581	-0.605717504	2.28E-04	2.23E-03	Down	Scrn3	1020	962	895	592	635	-0.694652987	1.46E-06	2.24E-05	Down
Scube3	89	75	103	179	277	269	1.272692708	3.12E-06	4.64E-05	UP	Scube3	143	137	110	331	360	1.365306153	1.17E-07	2.23E-06	Up
Sdc1	1367	1356	1117	883	1058	1060	-0.500758176	2.19E-06	3.38E-05	Down	Sdc1	1683	1931	1466	1081	1224	-0.600084368	8.12E-07	1.32E-05	Down
Sdc2	8761	7589	7077	4376	4985	5247	-0.824978819	1.92E-35	2.88E-33	Down	Sdc2	9375	10740	8081	4878	5120	-0.95449549	1.65E-29	1.95E-27	Down
Sdpr	9473	9541	8461	5626	7521	7583	-0.560378434	2.29E-11	6.99E-10	Down	Sdpr	17349	17514	14279	13416	12349	-0.39053042	5.89E-07	9.88E-06	Down
Sec23A	9911	10071	8440	6142	7242	7573	-0.587286088	6.61E-16	3.19E-14	Down	Sec23A	10150	10533	8944	6668	6923	-0.586787644	7.35E-16	3.67E-14	Down
Sec62	15217	15685	13900	13686	14357	13563	-0.251608712	1.12E-03	8.66E-03	Down	Sec62	17935	21443	17347	16019	15127	-0.326395737	1.08E-04	1.09E-03	Down
Sema3A	3917	3880	3100	2498	2661	2881	-0.579690231	2.20E-12	7.48E-11	Down	Sema3A	3696	4039	3763	2987	2998	-0.409124335	2.83E-05	3.29E-04	Down
Sema3D	522	444	384	278	185	265	-1.017168447	5.68E-07	9.78E-06	Down	Sema3D	704	820	796	289	300	-1.447985242	1.21E-15	5.98E-14	Down
Sema4B	126	142	115	262	311	384	1.16787013	1.93E-07	3.62E-06	UP	Sema4B	141	158	156	395	429	1.386890799	1.31E-08	2.94E-07	Up
Sema5A	322	216	133	97	84	135	-1.197260343	5.98E-05	6.74E-04	Down	Sema5A	266	424	240	122	58	-1.812931872	1.23E-07	2.32E-06	Down
Sepp1	656	579	528	224	372	376	-1.013189589	8.57E-09	1.96E-07	Down	Sepp1	562	625	689	288	282	-1.193485857	4.41E-09	1.06E-07	Down
Serpinb1A	428	289	296	218	209	240	-0.733892072	2.15E-04	2.13E-03	Down	Serpinb1A	525	515	614	363	366	-0.658474593	1.26E-03	9.41E-03	Down
Serpinb2	204	129	153	790	1084	819	2.329948245	1.35E-38	2.23E-36	UP	Serpinb2	143	113	164	1373	1343	3.215662545	1.29E-55	4.24E-53	Up
Serpinb6C	61	151	155	55	31	32	-1.803996904	6.93E-05	7.70E-04	Down	Serpinb6C	128	93	62	16	27	-2.170277295	3.30E-05	3.78E-04	Down
Serpinb8	304	348	208	73	167	125	-1.388553988	4.72E-07	8.24E-06	Down	Serpinb8	296	313	231	84	107	-1.595550187	7.52E-09	1.76E-07	Down
Serpine1	42770	41698	33790	54755	61657	63119	0.460508064	5.63E-14	2.24E-12	UP	Serpine1	37000	41645	35648	52670	56684	0.47168757	9.43E-11	2.80E-09	Up
Serpinh1	21593	19699	17082	15676	19656	18911	-0.250368476	7.61E-05	8.39E-04	Down	Serpinh1	20556	22494	19888	17156	19298	-0.253960507	1.07E-03	8.20E-03	Down
Sertad4	1151	1118	900	665	697	758	-0.720003185	6.52E-10	1.70E-08	Down	Sertad4	1053	1115	943	489	635	-0.933483333	1.08E-09	2.82E-08	Down
Sesn3	289	314	335	223	189	226	-0.709302981	1.03E-03	8.09E-03	Down	Sesn3	509	524	413	174	146	-1.633413389	4.15E-14	1.79E-12	Down
Sestd1	1767	1479	1190	1904	2157	2306	0.386314597	8.01E-05	8.79E-04	UP	Sestd1	1510	1724	1342	2054	2199	0.433861754	9.24E-05	9.47E-04	Up
Setbp1	2076	1810	1478	506	674	733	-1.63024263	2.11E-43	4.31E-41	Down	Setbp1	2202	2921	2388	852	742	-1.699059325	3.48E-35	5.34E-33	Down
Sf3B3	3200	2652	2347	3213	4141	4321	0.366968364	3.21E-05	3.89E-04	UP	Sf3B3	2819	3035	2443	3490	3707	0.3337893	2.58E-04	2.35E-03	Up
Sfrp1	931	746	529	308	473	483	-0.939099797	6.49E-08	1.31E-06	Down	Sfrp1	1609	1666	1346	627	893	-1.067513785	6.83E-13	2.59E-11	Down
Sfrp2	174	205	163	24	24	61	-2.476270285	1.50E-11	4.69E-10	Down	Sfrp2	317	294	312	65	133	-1.697241078	4.43E-08	9.22E-07	Down
Sfxn3	1826	1690	1295	1227	1343	1493	-0.381058449	2.27E-04	2.22E-03	Down	Sfxn3	1944	1837	1579	1388	1383	-0.413044925	2.38E-04	2.19E-03	Down
Sgce	1286	1188	922	815	884	907	-0.518027951	4.06E-06	5.89E-05	Down	Sgce	1129	1065	1072	849	732	-0.513290762	5.18E-04	4.38E-03	Down
Sgms1	2221	2155	1843	1258	1588	1685	-0.605528868	5.65E-10	1.48E-08	Down	Sgms1	2128	2432	2292	1483	1445	-0.694680715	5.68E-09	1.34E-07	Down
Sh2D4A	73	116	74	27	15	56	-1.583038233	1.09E-03	8.47E-03	Down	Sh2D4A	64	123	78	12	12	-2.921928592	3.11E-07	5.48E-06	Down
Sh3Bgrl	21062	22450	18571	14599	15915	15703	-0.571229237	5.77E-15	2.53E-13	Down	Sh3Bgrl	24268	26373	22458	18044	16461	-0.545060427	2.50E-12	8.93E-11	Down
Sh3Bgrl2	139	160	146	381	495	508	1.47857709	7.28E-14	2.89E-12	UP	Sh3Bgrl2	230	223	169	543	596	1.414736773	1.49E-11	4.83E-10	Up
Sh3Bp4	975	1076	811	498	612	566	-0.917574586	4.77E-12	1.56E-10	Down	Sh3Bp4	1265	1109	908	464	619	-1.060332228	1.22E-10	3.58E-09	Down
Sh3Kbp1	7734	6668	5747	10517	10713	10820	0.53533249	3.18E-14	1.29E-12	UP	Sh3Kbp1	7982	7992	7278	11405	11767	0.53000046	1.44E-12	5.27E-11	Up
Shmt2	1134	940	852	1665	1835	1991	0.768637268	7.17E-15	3.11E-13	UP	Shmt2	1185	1177	795	1914	2036	0.870296545	2.20E-10	6.20E-09	Up
Shox2	526	613	427	231	250	259	-1.223894518	2.99E-12	1.00E-10	Down	Shox2	1130	1015	752	310	290	-1.725352318	5.87E-23	4.85E-21	Down
Sim1	90	184	81	18	66	40	-1.690109399	2.26E-04	2.22E-03	Down	Sim1	115	146	137	43	16	-2.216165091	2.49E-06	3.67E-05	Down
Sim2	412	362	469	145	161	136	-1.648398396	1.80E-14	7.49E-13	Down	Sim2	579	753	537	295	339	-1.018829001	9.13E-08	1.79E-06	Down
Six1	402	395	437	201	245	242	-1.001921537	1.05E-07	2.04E-06	Down	Six1	630	620	547	317	317	-0.966020321	5.22E-08	1.07E-06	Down
Ski	5328	4573	4165	3557	4137	4462	-0.353655672	1.71E-06	2.69E-05	Down	Ski	5687	6273	4428	3677	4255	-0.503367266	6.89E-07	1.14E-05	Down
Slc11A2	591	439	450	798	913	962	0.712331383	7.70E-08	1.53E-06	UP	Slc11A2	582	553	407	1031	1099	1.00997191	2.27E-10	6.38E-09	Up
Slc12A2	1956	1984	1632	2955	3156	3690	0.669534236	4.97E-13	1.79E-11	UP	Slc12A2	1966	2756	1645	3139	3057	0.51006684	2.54E-04	2.32E-03	Up
Slc14A1	379	304	200	106	141	149	-1.285516792	6.11E-08	1.24E-06	Down	Slc14A1	313	552	335	172	202	-1.137630894	1.74E-05	2.15E-04	Down
Slc16A4	260	204	206	68	78	87	-1.667017802	3.84E-11	1.14E-09	Down	Slc16A4	356	415	302	85	85	-2.115432095	1.64E-16	8.67E-15	Down
Slc1A3	68	83	85	20	28	26	-1.840810308	2.17E-05	2.71E-04	Down	Slc1A3	119	136	147	24	21	-2.632716669	1.88E-09	4.77E-08	Down
Slc1A5	289	309	224	589	655	679	1.084944425	6.74E-12	2.17E-10	UP	Slc1A5	242	444	278	638	719	1.036004207	9.05E-06	1.19E-04	Up
Slc25A33	239	285	310	645	684	634	1.074851038	5.48E-09	1.28E-07	UP	Slc25A33	237	218	307	591	637	1.205552393	3.27E-07	5.72E-06	Up
Slc25A37	1194	1156	794	2315	2446	2596	1.093813076	1.07E-23	8.81E-22	UP	Slc25A37	1167	1292	1193	2415	2403	0.933173301	9.01E-16	4.48E-14	Up
Slc2A13	749	542	515	367	353	414	-0.802813002	3.30E-07	5.92E-06	Down	Slc2A13	556	587	464	250	286	-1.044730783	4.25E-08	8.88E-07	Down
Slc2A6	35	37	37	168	289	325	2.675200556	8.79E-18	4.97E-16	UP	Slc2A6	26	32	19	347	445	3.905133338	3.01E-31	3.90E-29	Up
Slc35F1	96	139	155	52	30	51	-1.715397076	8.70E-06	1.16E-04	Down	Slc35F1	115	164	130	38	47	-1.731833191	1.31E-05	1.65E-04	Down
Slc36A4	1289	1180	1026	627	848	854	-0.733252658	5.15E-10	1.36E-08	Down	Slc36A4	1216	1552	1084	825	970	-0.559851437	1.23E-04	1.22E-03	Down
Slc38A1	3101	2581	2344	3838	4064	4757	0.517719489	7.71E-10	1.98E-08	UP	Slc38A1	2839	3702	2885	4107	4185	0.353288173	1.16E-03	8.74E-03	Up
Slc38A4	658	727	501	310	412	306	-1.016233872	3.27E-09	7.81E-08	Down	Slc38A4	785	756	659	280	300	-1.386147546	3.81E-16	1.96E-14	Down
Slc3A2	2581	2051	1437	3205	3680	3385	0.635781844	2.77E-08	5.89E-07	UP	Slc3A2	1944	2034	1720	2934	3157	0.633393958	7.75E-11	2.33E-09	Up
Slc40A1	401	509	347	302	320	277	-0.624898896	1.08E-03	8.46E-03	Down	Slc40A1	423	435	467	234	170	-1.183092389	6.04E-07	1.01E-05	Down
Slc43A2	106	89	80	160	288	280	1.250733618	3.40E-06	4.99E-05	UP	Slc43A2	108	166	61	302	334	1.487296662	1.13E-05	1.45E-04	Up
Slc44A2	2332	1619	1771	1258	1317	1818	-0.523662301	5.90E-05	6.66E-04	Down	Slc44A2	1920	2347	1882	1468	1533	-0.497341275	1.86E-05	2.27E-04	Down
Slc48A1	2439	2334	1886	3394	4372	3930	0.669427922	1.17E-14	4.95E-13	UP	Slc48A1	3306	2608	2343	4469	5087	0.749326445	1.90E-10	5.40E-09	Up
Slc4A4	323	294	228	124	89	129	-1.43330148	2.90E-09	6.99E-08	Down	Slc4A4	189	299	129	63	89	-1.464446345	7.13E-05	7.54E-04	Down
Slc4A7	2943	2844	2009	3154	3993	4525	0.441031953	3.51E-05	4.21E-04	UP	Slc4A7	2487	3356	2096	4265	4068	0.617999848	1.21E-06	1.88E-05	Up
Slc5A3	3366	3394	2701	1646	2185	2542	-0.720888535	4.32E-11	1.28E-09	Down	Slc5A3	3084	3605	2560	2260	2022	-0.565969027	6.22E-07	1.03E-05	Down
Slc5A7	5926	6719	5021	1871	1966	2138	-1.708146764	4.20E-72	2.88E-69	Down	Slc5A7	6583	7649	6687	2232	2289	-1.675585478	4.06E-72	2.80E-69	Down
Slc6A15	127	74	129	306	340	353	1.445154586	8.48E-09	1.94E-07	UP	Slc6A15	89	100	129	310	326	1.518911764	5.95E-07	9.95E-06	Up
Slc7A11	2137	2151	1686	6977	7181	8643	1.790461769	1.34E-90	1.77E-87	UP	Slc7A11	1400	1632	1230	6258	6062	2.0728701	3.83E-97	4.47E-94	Up
Slc7A2	395	391	314	1328	1403	1603	1.836119448	2.39E-50	6.94E-48	UP	Slc7A2	326	378	353	1529	1465	2.035309745	2.95E-39	6.05E-37	Up
Slc7A7	119	131	93	230	296	351	1.205284739	3.37E-07	6.04E-06	UP	Slc7A7	57	86	82	243	287	1.76307689	1.09E-07	2.10E-06	Up
Slc9A6	1436	1395	922	961	1008	1020	-0.458092767	2.90E-04	2.76E-03	Down	Slc9A6	1275	1330	1098	855	943	-0.504291898	7.18E-05	7.57E-04	Down
Slco3A1	1925	1609	1411	3036	3770	3759	0.954301528	1.11E-28	1.22E-26	UP	Slco3A1	2117	2061	1994	3881	3997	0.88503306	3.49E-19	2.31E-17	Up
Slco4A1	24	18	12	31	140	91	2.123026513	1.02E-04	1.09E-03	UP	Slco4A1	51	122	51	394	489	2.532618032	1.43E-13	5.83E-12	Up
Slfn2	48	74	38	109	126	179	1.220916236	6.24E-04	5.33E-03	UP	Slfn2	37	42	38	219	277	2.616260829	2.01E-13	7.98E-12	Up
Slit3	871	641	715	260	390	382	-1.260897408	9.23E-15	3.98E-13	Down	Slit3	977	1398	996	455	554	-1.200959456	2.39E-12	8.59E-11	Down
Smad6	1476	1610	1264	740	749	693	-1.135638862	1.90E-20	1.29E-18	Down	Smad6	1523	1865	1593	633	793	-1.271488255	3.68E-19	2.43E-17	Down
Smad9	328	398	338	227	191	279	-0.761597108	3.27E-04	3.06E-03	Down	Smad9	328	341	290	165	153	-1.0541018	1.02E-05	1.32E-04	Down
Smarca1	570	620	544	288	276	306	-1.141882805	2.52E-12	8.48E-11	Down	Smarca1	355	392	398	201	118	-1.310036171	1.51E-06	2.31E-05	Down
Smarca2	1393	1252	1373	715	972	899	-0.793048796	2.16E-10	5.94E-09	Down	Smarca2	1920	1900	1587	1131	1068	-0.758181771	5.41E-11	1.65E-09	Down
Smc2	1929	1722	1332	1359	1408	1453	-0.372271328	2.63E-04	2.54E-03	Down	Smc2	1910	2149	1997	1587	1589	-0.398544375	6.06E-04	5.00E-03	Down
Smc4	2870	3131	2013	1664	2206	1954	-0.600391946	3.14E-07	5.68E-06	Down	Smc4	2896	4121	3397	2161	2136	-0.74239347	1.29E-08	2.93E-07	Down
Smim1	435	407	298	260	256	297	-0.62098547	6.01E-04	5.18E-03	Down	Smim1	548	444	512	261	314	-0.860239305	4.97E-05	5.45E-04	Down
Smoc1	276	161	177	55	69	72	-1.780399909	4.24E-10	1.14E-08	Down	Smoc1	164	202	140	51	64	-1.595502548	5.36E-06	7.37E-05	Down
Smpdl3A	1033	816	804	503	613	649	-0.731636799	9.13E-09	2.07E-07	Down	Smpdl3A	681	604	718	496	381	-0.663533884	9.87E-04	7.65E-03	Down
Smurf1	1693	1412	1316	1767	2203	2499	0.402968742	9.69E-05	1.04E-03	UP	Smurf1	1478	1554	1088	2250	2319	0.694470394	9.45E-09	2.18E-07	Up
Smurf2	5465	4955	4304	7111	7536	7788	0.468194852	2.10E-12	7.18E-11	UP	Smurf2	5449	5444	4338	7714	7420	0.532386864	2.87E-10	7.99E-09	Up
Smyd5	375	406	279	513	606	654	0.599770004	1.98E-04	1.98E-03	UP	Smyd5	404	323	266	556	612	0.776011508	1.38E-04	1.35E-03	Up
Snai2	5272	5457	4235	2033	2206	2362	-1.323031401	7.68E-55	2.69E-52	Down	Snai2	4637	5195	5113	2123	2111	-1.289747428	1.17E-32	1.59E-30	Down
Sncg	381	307	268	165	212	202	-0.862263789	1.01E-05	1.33E-04	Down	Sncg	394	337	341	191	206	-0.90028108	8.54E-05	8.85E-04	Down
Sned1	824	666	582	114	130	154	-2.518419637	1.60E-49	4.43E-47	Down	Sned1	797	1069	689	94	88	-3.2647548	9.90E-53	2.89E-50	Down
Snhg18	1053	948	868	767	842	703	-0.450513599	3.04E-04	2.87E-03	Down	Snhg18	1255	1008	958	640	733	-0.694319201	6.68E-06	9.03E-05	Down
Snta1	308	307	195	113	151	113	-1.236135904	2.70E-07	4.93E-06	Down	Snta1	308	335	284	192	167	-0.830092093	5.44E-04	4.57E-03	Down
Snx10	1533	1576	1246	2141	2427	2292	0.513578244	6.88E-08	1.38E-06	UP	Snx10	1720	1623	1532	2096	2325	0.392740668	3.77E-04	3.30E-03	Up
Snx18	6126	6513	5267	4811	5375	5768	-0.313272093	9.60E-05	1.04E-03	Down	Snx18	6279	6466	5195	5013	4810	-0.328115169	8.28E-05	8.61E-04	Down
Snx5	4917	4664	4250	5664	6103	6545	0.259456573	2.62E-04	2.53E-03	UP	Snx5	4861	4369	4136	6241	6371	0.451411536	4.20E-07	7.19E-06	Up
Snx7	5222	4805	4505	3387	4042	3806	-0.517755933	1.84E-12	6.32E-11	Down	Snx7	5406	5456	4867	4078	4264	-0.379302624	3.65E-06	5.17E-05	Down
Sorbs1	1291	1077	1045	453	571	615	-1.205208021	1.12E-22	8.83E-21	Down	Sorbs1	1449	1424	1177	509	582	-1.353707865	1.61E-23	1.40E-21	Down
Sorbs2	5376	4744	3971	3430	3926	4373	-0.405173082	2.65E-07	4.86E-06	Down	Sorbs2	3817	4258	3265	2865	3029	-0.403442968	1.50E-05	1.87E-04	Down
Sorbs3	863	640	683	364	576	531	-0.721898155	5.41E-06	7.62E-05	Down	Sorbs3	718	885	704	444	409	-0.896418516	1.09E-07	2.09E-06	Down
Sort1	749	613	509	310	548	503	-0.605806234	5.52E-04	4.82E-03	Down	Sort1	659	875	547	375	507	-0.693881563	4.73E-04	4.05E-03	Down
Sp7	100	61	37	3	5	13	-3.35998103	1.02E-07	2.00E-06	Down	Sp7	97	68	51	16	7	-2.677196715	1.92E-05	2.33E-04	Down
Sparc	102795	85172	82710	62863	72408	75755	-0.502808292	9.67E-17	5.02E-15	Down	Sparc	108791	120063	97586	75411	75662	-0.572684661	1.19E-17	6.90E-16	Down
Spata6	1431	1343	1185	901	1055	930	-0.598678249	1.97E-08	4.31E-07	Down	Spata6	1388	1700	1487	1110	1058	-0.542834893	4.53E-05	5.04E-04	Down
Spcs3	2770	2680	2242	3285	3479	3736	0.30731991	1.21E-04	1.27E-03	UP	Spcs3	3127	3478	2643	3914	4018	0.31988223	6.06E-04	5.00E-03	Up
Sphkap	66	7	8	0	1	2	-4.819018746	1.98E-04	1.97E-03	Down	Sphkap	17	22	4	0	0	-6.286048401	1.33E-03	9.85E-03	Down
Spon2	115	56	62	7	28	8	-2.574761388	4.89E-06	6.99E-05	Down	Spon2	133	89	59	17	7	-2.990050769	4.60E-07	7.80E-06	Down
Spred1	7746	6468	5243	4295	5646	6048	-0.423286063	4.02E-06	5.84E-05	Down	Spred1	7370	8548	6272	6216	5646	-0.359831821	1.46E-04	1.42E-03	Down
Sprr3	65	35	47	13	9	16	-2.082992426	2.77E-04	2.66E-03	Down	Sprr3	26	64	32	8	4	-2.790132606	8.30E-04	6.59E-03	Down
Spry1	1414	1311	1228	264	295	270	-2.397864487	8.37E-82	7.55E-79	Down	Spry1	1446	1761	1476	263	348	-2.404537336	2.40E-53	7.44E-51	Down
Sptan1	10957	8090	8603	7111	8648	8526	-0.330081772	5.10E-05	5.85E-04	Down	Sptan1	8536	9480	7777	6733	7382	-0.332334703	2.83E-05	3.29E-04	Down
Sptbn1	45502	37269	35450	24557	28274	29904	-0.657019954	6.10E-26	5.84E-24	Down	Sptbn1	39922	42344	34661	24130	24950	-0.713557334	2.04E-27	2.18E-25	Down
Sqle	2038	1676	1521	1069	1221	1520	-0.601208336	7.80E-08	1.55E-06	Down	Sqle	1976	2188	1762	1439	1332	-0.556716269	8.30E-07	1.34E-05	Down
Sqstm1	11955	9729	9181	25234	27759	27872	1.250974706	3.96E-90	4.85E-87	UP	Sqstm1	9750	10358	9023	21259	22515	1.123261408	2.58E-56	9.32E-54	Up
Srxn1	1847	1683	1578	3020	3116	3252	0.73558188	3.38E-18	1.99E-16	UP	Srxn1	1895	2093	1797	2990	3303	0.656896223	8.27E-11	2.47E-09	Up
Ssbp2	787	625	637	523	357	378	-0.828130797	8.40E-06	1.13E-04	Down	Ssbp2	800	800	667	402	499	-0.794058546	1.63E-06	2.47E-05	Down
Ssbp3	2983	2552	2744	1620	1925	2070	-0.712271907	2.21E-13	8.27E-12	Down	Ssbp3	3469	3724	2619	2106	2049	-0.693994773	2.03E-10	5.72E-09	Down
Sspn	1328	1304	1197	739	859	892	-0.770124668	2.02E-12	6.91E-11	Down	Sspn	1812	2024	1326	927	997	-0.876839853	1.52E-10	4.40E-09	Down
St3Gal5	736	666	569	492	559	500	-0.484335389	3.38E-04	3.14E-03	Down	St3Gal5	791	841	753	528	462	-0.732016432	5.40E-06	7.41E-05	Down
St5	724	483	591	307	370	503	-0.757843102	4.01E-05	4.74E-04	Down	St5	906	833	883	546	490	-0.808522622	8.73E-07	1.40E-05	Down
Stag2	6682	6540	5137	4633	5502	5475	-0.375906574	4.87E-07	8.48E-06	Down	Stag2	6279	7207	5818	5341	5195	-0.334677651	9.23E-05	9.47E-04	Down
Stap2	9	12	27	108	135	127	2.754180157	3.56E-09	8.48E-08	UP	Stap2	42	30	12	97	114	1.890778374	5.74E-04	4.78E-03	Up
Stard4	712	558	533	224	421	397	-0.944100857	5.53E-07	9.56E-06	Down	Stard4	850	914	620	434	382	-0.99896259	1.34E-08	2.99E-07	Down
Stat3	2385	1832	1691	1355	1572	1452	-0.567026813	8.88E-09	2.02E-07	Down	Stat3	2912	2981	2498	1880	2154	-0.519353899	2.12E-07	3.84E-06	Down
Steap1	394	370	316	519	794	665	0.723700586	6.30E-06	8.72E-05	UP	Steap1	426	318	213	777	697	1.175630909	2.83E-07	5.01E-06	Up
Stip1	3921	3403	3113	4495	5271	4958	0.354856601	6.98E-07	1.19E-05	UP	Stip1	4014	4265	3570	4811	5034	0.270362667	1.11E-03	8.45E-03	Up
Stk17B	946	973	748	2708	3066	3381	1.635601267	2.01E-61	9.56E-59	UP	Stk17B	1217	1478	983	3018	2959	1.2464949	1.04E-23	9.22E-22	Up
Stk26	130	145	87	55	51	54	-1.307803302	1.05E-04	1.12E-03	Down	Stk26	200	195	121	39	68	-1.723325848	6.15E-06	8.34E-05	Down
Stk4	1177	1194	1098	1721	1768	1776	0.456071385	1.27E-05	1.66E-04	UP	Stk4	1109	1236	968	1442	1578	0.405703643	9.46E-04	7.35E-03	Up
Stox2	2328	2106	1817	1536	1747	1900	-0.412815091	3.08E-06	4.60E-05	Down	Stox2	2384	2812	2378	1702	1800	-0.577293216	1.02E-07	1.98E-06	Down
Strn3	10944	10937	8877	8768	9390	9470	-0.295777714	2.08E-05	2.62E-04	Down	Strn3	10512	12269	10750	9486	9000	-0.323929426	2.51E-04	2.30E-03	Down
Stx11	106	150	51	386	458	530	2.030210178	7.84E-14	3.10E-12	UP	Stx11	93	255	118	396	493	1.482890724	1.07E-05	1.38E-04	Up
Stx6	625	570	509	908	1040	949	0.624127939	2.80E-07	5.11E-06	UP	Stx6	592	557	531	836	918	0.595847171	1.23E-04	1.22E-03	Up
Sumo1	3375	3193	2540	4625	4688	3929	0.408570204	6.15E-05	6.90E-04	UP	Sumo1	3865	3245	3213	4965	4974	0.479894208	2.68E-06	3.93E-05	Up
Svep1	1580	1011	1027	434	644	733	-1.139726942	1.18E-12	4.12E-11	Down	Svep1	1622	2332	1574	676	767	-1.395369613	4.24E-20	2.98E-18	Down
Syap1	3452	3249	2883	2443	3071	2938	-0.328342541	4.46E-05	5.21E-04	Down	Syap1	3744	3725	3738	3070	3103	-0.329472059	1.05E-03	8.04E-03	Down
Syne3	306	265	177	57	130	119	-1.434793191	5.90E-07	1.01E-05	Down	Syne3	248	230	247	88	97	-1.441795912	6.38E-07	1.06E-05	Down
Synpo	1851	1592	1528	852	1075	1028	-0.896536928	6.42E-19	3.97E-17	Down	Synpo	2604	2738	2090	1024	1235	-1.177644863	6.93E-24	6.19E-22	Down
Syt17	18	22	38	106	300	205	2.765920407	3.54E-11	1.06E-09	UP	Syt17	29	28	13	120	124	2.357350367	2.79E-06	4.08E-05	Up
Tacc1	1625	1461	1250	978	1137	1314	-0.482262099	6.11E-06	8.52E-05	Down	Tacc1	1586	1934	1508	1058	1055	-0.711422376	1.16E-08	2.64E-07	Down
Taf15	1743	1619	1447	1985	2571	2378	0.380881414	3.46E-05	4.16E-04	UP	Taf15	1468	1665	1387	2050	2066	0.402243745	2.71E-04	2.45E-03	Up
Tagln	42586	41638	38480	35531	37266	33073	-0.355899969	6.15E-06	8.56E-05	Down	Tagln	53768	47271	45386	30303	39986	-0.526738113	1.74E-07	3.21E-06	Down
Tagln2	2371	2300	2167	3635	4518	4284	0.712112322	3.32E-17	1.79E-15	UP	Tagln2	3529	3116	2811	5198	5911	0.768889593	4.81E-15	2.26E-13	Up
Taldo1	2694	2579	2458	4007	4515	4586	0.613186626	1.13E-14	4.80E-13	UP	Taldo1	3316	2893	3036	5128	5481	0.729161878	2.39E-12	8.59E-11	Up
Tank	2845	2966	2384	5918	6540	6269	1.04959417	1.66E-38	2.70E-36	UP	Tank	2832	2998	2995	6234	6047	1.007318549	5.81E-23	4.82E-21	Up
Taok3	2386	1900	2105	1718	1967	1942	-0.330537447	7.74E-04	6.37E-03	Down	Taok3	2625	2809	2323	1879	1697	-0.577602725	4.36E-08	9.08E-07	Down
Tapbp	678	499	505	1528	1924	1984	1.549791352	7.24E-40	1.31E-37	UP	Tapbp	781	806	461	1963	1841	1.447226848	6.43E-18	3.83E-16	Up
Tars	5230	4733	4461	6112	6817	6743	0.303307088	7.37E-06	1.00E-04	UP	Tars	4868	5571	4542	6734	6968	0.409102983	1.13E-06	1.77E-05	Up
Tbc1D14	930	800	745	964	1242	1520	0.439926871	8.69E-04	7.05E-03	UP	Tbc1D14	930	948	735	1313	1289	0.535854368	4.85E-05	5.34E-04	Up
Tbc1D8B	1765	1471	1083	1125	1115	1151	-0.473956013	8.48E-05	9.27E-04	Down	Tbc1D8B	1707	1841	1534	1039	1081	-0.723626368	2.83E-10	7.91E-09	Down
Tbc1D9	476	423	359	577	838	905	0.733904978	2.34E-06	3.59E-05	UP	Tbc1D9	336	329	214	554	625	0.971056163	3.69E-06	5.22E-05	Up
Tbl1X	6559	5547	4908	4846	5169	5176	-0.29977904	2.00E-05	2.53E-04	Down	Tbl1X	5553	6154	5700	4799	4619	-0.352926451	1.59E-04	1.53E-03	Down
Tbx15	1958	1693	1636	989	1023	1096	-0.908640311	2.26E-20	1.52E-18	Down	Tbx15	2080	2371	2225	1195	1252	-0.91651515	2.15E-14	9.65E-13	Down
Tbx2	414	241	273	110	91	167	-1.466705609	2.67E-08	5.72E-07	Down	Tbx2	343	386	261	90	124	-1.666477725	4.87E-10	1.32E-08	Down
Tcaf1	6215	5662	4919	3722	4417	4281	-0.578001372	2.91E-17	1.58E-15	Down	Tcaf1	6193	6830	6064	3868	3889	-0.764181691	8.39E-19	5.33E-17	Down
Tcea3	336	356	325	228	269	212	-0.668856083	6.09E-04	5.22E-03	Down	Tcea3	420	421	444	232	268	-0.834127577	1.04E-04	1.05E-03	Down
Tcf4	4715	5110	3863	3009	3205	3600	-0.623619302	7.13E-12	2.29E-10	Down	Tcf4	6528	8327	6553	3903	3784	-0.939067478	8.25E-21	6.14E-19	Down
Tcf7L1	878	654	546	376	488	379	-0.870950399	5.32E-08	1.09E-06	Down	Tcf7L1	829	761	634	485	452	-0.705935788	1.83E-05	2.24E-04	Down
Tcf7L2	1118	842	618	407	581	621	-0.81262417	7.28E-07	1.23E-05	Down	Tcf7L2	1184	1465	1112	668	628	-0.996269742	3.59E-12	1.26E-10	Down
Tead1	16564	14419	11113	10199	12134	14135	-0.345024166	8.71E-05	9.52E-04	Down	Tead1	15899	17216	14121	11468	11736	-0.486983313	5.08E-12	1.76E-10	Down
Tenm3	421	260	259	150	144	149	-1.208301203	7.62E-08	1.52E-06	Down	Tenm3	397	503	360	193	221	-1.064659909	1.48E-06	2.27E-05	Down
Tfpi2	290	174	157	540	475	425	1.102675344	3.43E-07	6.13E-06	UP	Tfpi2	111	103	63	339	317	1.794796985	1.75E-09	4.47E-08	Up
Tfrc	907	1014	769	1312	1424	1574	0.534625045	5.17E-06	7.33E-05	UP	Tfrc	1096	1238	1035	1703	1697	0.550566498	4.01E-06	5.63E-05	Up
Tgfb1	440	449	375	874	1070	1025	1.085178793	5.37E-17	2.86E-15	UP	Tgfb1	510	375	393	923	828	0.990177385	1.07E-07	2.06E-06	Up
Tgfb1I1	2635	1717	1852	1510	1747	1777	-0.436867113	1.17E-04	1.24E-03	Down	Tgfb1I1	2631	2278	2115	1547	2026	-0.441016367	5.53E-04	4.62E-03	Down
Tgfb2	1494	1385	1059	499	670	760	-1.173692139	6.65E-19	4.10E-17	Down	Tgfb2	1594	2042	1639	767	713	-1.295577615	2.70E-21	2.08E-19	Down
Tgfb3	2756	2499	2260	990	819	852	-1.630433631	8.85E-44	1.83E-41	Down	Tgfb3	2950	2907	2574	874	773	-1.817948588	9.90E-59	3.86E-56	Down
Tgfbi	491	395	329	213	210	233	-1.019969366	2.15E-08	4.68E-07	Down	Tgfbi	585	611	442	235	356	-0.930184134	1.47E-05	1.85E-04	Down
Tgif1	2344	2395	1811	3274	3607	3458	0.519680826	6.57E-09	1.52E-07	UP	Tgif1	1998	2297	1730	3418	3478	0.736089889	4.59E-13	1.77E-11	Up
Tgoln1	7632	6780	5935	9189	10387	10640	0.429558709	3.36E-12	1.12E-10	UP	Tgoln1	6987	8018	6505	8953	9270	0.298778833	2.09E-04	1.96E-03	Up
Thbd	5848	5527	4955	6805	8202	8768	0.393375205	7.63E-08	1.52E-06	UP	Thbd	6466	8304	6155	9097	9215	0.348327581	3.25E-04	2.88E-03	Up
Thbs1	217298	178077	161212	89367	119674	135375	-0.838904801	1.06E-21	7.94E-20	Down	Thbs1	212317	294551	206113	134068	148408	-0.794217915	1.02E-14	4.66E-13	Down
Thbs2	4687	3637	3193	1115	2045	2002	-1.306816034	6.64E-21	4.68E-19	Down	Thbs2	4408	5769	4346	1878	2127	-1.319826016	5.70E-32	7.46E-30	Down
Thra	921	695	558	363	433	424	-0.963034025	1.75E-10	4.88E-09	Down	Thra	743	753	702	454	449	-0.749059199	3.37E-06	4.85E-05	Down
Thsd4	433	381	203	74	131	128	-1.741852499	6.46E-11	1.88E-09	Down	Thsd4	342	364	305	80	130	-1.733394898	1.74E-10	4.99E-09	Down
Thsd7A	3150	3472	2613	4391	4424	5583	0.496030097	1.25E-06	2.03E-05	UP	Thsd7A	2582	2770	2618	3948	3631	0.460882828	9.76E-06	1.27E-04	Up
Thy1	4916	4009	3209	1887	2529	2527	-0.942869064	1.57E-21	1.16E-19	Down	Thy1	6205	5809	4657	3050	3221	-0.869170871	1.54E-20	1.13E-18	Down
Timm10	444	361	336	597	676	539	0.532160175	7.39E-04	6.12E-03	UP	Timm10	355	290	446	630	668	0.765408463	1.03E-03	7.95E-03	Up
Timm8A1	127	103	103	263	262	208	1.004816959	4.81E-05	5.58E-04	UP	Timm8A1	101	134	91	235	284	1.212367523	5.02E-05	5.50E-04	Up
Timp1	5230	5125	4693	12332	13202	12651	1.198645825	1.40E-60	6.49E-58	UP	Timp1	7405	7393	6371	15593	17209	1.16860331	8.89E-56	3.00E-53	Up
Timp3	114316	104673	85271	45627	50996	55279	-1.14175151	1.20E-73	8.56E-71	Down	Timp3	99320	120256	89286	37974	39905	-1.446477434	4.05E-71	2.56E-68	Down
Tinagl1	5410	4388	3983	2944	3835	3925	-0.507432059	2.93E-09	7.06E-08	Down	Tinagl1	4353	4802	3706	2866	3562	-0.461635956	8.20E-06	1.09E-04	Down
Tln2	897	757	812	550	568	682	-0.602383685	9.02E-06	1.20E-04	Down	Tln2	1105	1032	793	604	542	-0.809748304	2.39E-07	4.27E-06	Down
Tlr2	176	109	176	716	769	813	2.166826372	6.03E-29	6.84E-27	UP	Tlr2	193	163	124	907	825	2.396385291	4.22E-31	5.30E-29	Up
Tma16	569	386	494	647	905	758	0.523070613	1.29E-03	9.78E-03	UP	Tma16	443	510	415	923	762	0.840790825	1.24E-06	1.93E-05	Up
Tmem100	67	71	42	6	15	12	-2.593835937	2.90E-06	4.36E-05	Down	Tmem100	76	98	52	11	28	-1.988083825	6.20E-04	5.10E-03	Down
Tmem119	366	206	234	53	97	109	-1.781791081	3.47E-10	9.35E-09	Down	Tmem119	461	306	292	88	152	-1.606102474	6.58E-08	1.33E-06	Down
Tmem176B	1852	1526	1422	2611	3395	3324	0.814527457	3.25E-19	2.03E-17	UP	Tmem176B	2475	2402	1865	3965	4260	0.828662643	1.48E-16	7.86E-15	Up
Tmem263	4314	4188	3881	2596	3208	3213	-0.608706756	8.99E-14	3.49E-12	Down	Tmem263	4601	4752	4002	2988	2974	-0.625180002	2.43E-13	9.60E-12	Down
Tmem37	504	452	445	351	304	275	-0.726595429	6.20E-05	6.95E-04	Down	Tmem37	599	473	540	327	376	-0.668967879	9.26E-04	7.23E-03	Down
Tmem45A	1110	989	1022	626	962	902	-0.483861086	3.98E-04	3.61E-03	Down	Tmem45A	1814	1583	1420	1065	1048	-0.650466987	2.24E-07	4.04E-06	Down
Tmem64	1967	2367	1646	1428	1545	1521	-0.554892106	2.04E-06	3.16E-05	Down	Tmem64	2717	2504	2119	1517	1752	-0.628533482	1.67E-08	3.69E-07	Down
Tmem88	199	170	120	56	115	68	-1.172103102	2.23E-04	2.19E-03	Down	Tmem88	195	193	195	69	79	-1.447934158	5.20E-06	7.18E-05	Down
Tmtc1	130	171	94	28	56	44	-1.776681915	1.28E-06	2.07E-05	Down	Tmtc1	190	158	89	36	48	-1.825320947	1.31E-05	1.66E-04	Down
Tnfaip2	2338	1801	1788	4246	4763	4854	1.086469171	1.21E-39	2.09E-37	UP	Tnfaip2	2414	2213	1890	4850	5433	1.196289435	4.43E-34	6.41E-32	Up
Tnfaip3	439	397	296	1493	1678	1802	1.998727048	7.62E-62	3.84E-59	UP	Tnfaip3	345	308	206	1823	2025	2.7101459	8.51E-60	3.40E-57	Up
Tnfrsf11B	1264	1396	1115	758	979	965	-0.633556511	1.31E-07	2.52E-06	Down	Tnfrsf11B	1296	1439	1325	846	896	-0.687991864	1.56E-07	2.90E-06	Down
Tnfrsf12A	1803	1811	1682	2444	3072	2941	0.522849303	2.13E-08	4.64E-07	UP	Tnfrsf12A	2361	1932	1645	3006	3358	0.640277869	1.34E-07	2.50E-06	Up
Tnfsf15	950	759	656	229	355	399	-1.412557715	6.58E-17	3.48E-15	Down	Tnfsf15	1561	2112	1211	801	570	-1.27826832	3.35E-12	1.18E-10	Down
Tnfsf18	568	462	495	409	331	394	-0.564852105	9.93E-04	7.89E-03	Down	Tnfsf18	455	422	435	275	297	-0.667050294	1.10E-03	8.34E-03	Down
Tnip1	326	327	239	1180	1466	1269	1.994257752	2.11E-49	5.73E-47	UP	Tnip1	432	377	340	1523	1666	2.009785567	3.24E-42	7.04E-40	Up
Tnip3	21	22	0	176	252	310	4.01167922	8.44E-04	6.87E-03	UP	Tnip3	8	42	10	458	413	4.434686103	2.92E-07	5.16E-06	Up
Tnmd	1417	1194	1091	601	806	749	-0.924118409	1.18E-15	5.53E-14	Down	Tnmd	1182	1311	1252	756	720	-0.811159192	9.15E-09	2.12E-07	Down
Tnrc18	723	558	542	222	213	314	-1.423476572	1.08E-15	5.09E-14	Down	Tnrc18	593	639	435	260	278	-1.08588597	3.62E-08	7.69E-07	Down
Tnrc6B	2746	2526	1860	1509	1955	2384	-0.428992304	3.82E-04	3.49E-03	Down	Tnrc6B	2872	3330	2675	2300	1868	-0.549926076	3.60E-06	5.11E-05	Down
Tns1	6089	5184	4627	4104	4646	5016	-0.348655013	1.12E-06	1.83E-05	Down	Tns1	6096	5261	4505	3870	4139	-0.446121662	6.88E-06	9.25E-05	Down
Tns2	515	530	482	291	362	366	-0.736159414	3.51E-06	5.15E-05	Down	Tns2	551	643	492	400	358	-0.611739957	8.62E-04	6.82E-03	Down
Tns3	5573	4892	4258	6544	8131	8812	0.529178394	1.16E-11	3.65E-10	UP	Tns3	5585	5928	4624	7855	8504	0.560100075	6.89E-12	2.35E-10	Up
Tob1	1523	1676	1397	1003	1392	1252	-0.487616256	3.28E-05	3.97E-04	Down	Tob1	1756	2307	1882	1230	1560	-0.557589566	5.82E-05	6.25E-04	Down
Tomm5	494	377	306	621	607	669	0.561938531	3.32E-04	3.09E-03	UP	Tomm5	408	300	289	581	678	0.873190745	2.12E-05	2.54E-04	Up
Tomm70A	7102	6083	5422	7831	8505	8729	0.291367605	6.32E-06	8.73E-05	UP	Tomm70A	6544	6921	5116	9174	8892	0.503404315	9.16E-09	2.12E-07	Up
Top2A	1665	1656	1499	869	905	873	-1.008993635	4.84E-21	3.44E-19	Down	Top2A	1994	2120	1527	1182	1148	-0.730913116	1.99E-09	5.02E-08	Down
Top2B	10047	9557	8011	7002	8664	8202	-0.35451684	2.08E-07	3.88E-06	Down	Top2B	10388	11391	9559	7816	8001	-0.449136602	1.94E-09	4.91E-08	Down
Tor3A	327	262	342	427	622	590	0.653372518	4.42E-04	3.97E-03	UP	Tor3A	360	282	368	518	749	0.847321731	2.23E-04	2.07E-03	Up
Tox	95	123	111	31	30	34	-1.949138432	2.14E-07	3.99E-06	Down	Tox	114	194	128	15	21	-3.058016052	2.86E-11	9.09E-10	Down
Tpbg	789	650	679	477	487	532	-0.645015991	2.61E-06	3.95E-05	Down	Tpbg	768	1058	791	651	572	-0.556720186	1.13E-03	8.53E-03	Down
Tpd52	1116	970	928	1718	1843	1948	0.727353292	5.29E-14	2.11E-12	UP	Tpd52	1342	1434	1234	2072	2144	0.608818376	2.37E-08	5.18E-07	Up
Tpm2	13126	10218	10698	7794	8766	7420	-0.644595894	8.28E-14	3.25E-12	Down	Tpm2	15019	13559	12068	8438	9013	-0.682463291	3.51E-17	2.01E-15	Down
Trabd2B	393	514	335	120	151	162	-1.670145559	6.35E-15	2.77E-13	Down	Trabd2B	410	497	422	148	117	-1.788725918	2.84E-14	1.26E-12	Down
Traf1	17	0	7	179	241	272	4.745650015	8.55E-06	1.15E-04	UP	Traf1	3	0	2	275	303	7.386302899	1.62E-23	1.40E-21	Up
Traf3	1328	1202	955	2658	3073	3109	1.204596407	9.27E-41	1.71E-38	UP	Traf3	1152	1227	1287	2896	2897	1.188303267	4.40E-21	3.35E-19	Up
Trib2	2185	1903	1691	491	817	691	-1.681304037	8.80E-39	1.46E-36	Down	Trib2	2493	2512	1957	981	1103	-1.199318394	5.99E-26	5.87E-24	Down
Trim30D	187	276	188	41	100	82	-1.716653236	7.07E-08	1.42E-06	Down	Trim30D	212	309	274	85	115	-1.462509161	1.25E-06	1.94E-05	Down
Trim56	2336	2095	1670	3745	4526	4767	0.955494801	7.74E-29	8.61E-27	UP	Trim56	2101	2295	2000	3954	3854	0.824055238	1.15E-17	6.68E-16	Up
Trim59	3741	3483	2896	2096	2485	2392	-0.678728177	8.31E-18	4.71E-16	Down	Trim59	3527	3741	2925	1851	1992	-0.86691412	2.62E-19	1.75E-17	Down
Triqk	518	555	317	222	193	266	-1.157491561	3.29E-08	6.95E-07	Down	Triqk	542	410	536	248	258	-1.032298159	5.29E-06	7.27E-05	Down
Trmt10C	927	1193	903	2017	1910	2080	0.844259332	7.86E-11	2.27E-09	UP	Trmt10C	1194	1247	1080	2098	1805	0.687072471	2.85E-08	6.14E-07	Up
Trp53	1612	1120	1135	2658	3314	3203	1.108680608	1.67E-26	1.63E-24	UP	Trp53	1431	1324	1185	2723	3012	1.077965853	4.54E-23	3.79E-21	Up
Trps1	1133	1101	691	623	753	768	-0.580807123	4.98E-05	5.73E-04	Down	Trps1	1100	1349	960	882	779	-0.493037571	8.56E-04	6.77E-03	Down
Tsc22D2	11846	12268	9685	9221	10444	11657	-0.255423878	1.00E-03	7.94E-03	Down	Tsc22D2	10176	12867	11186	9107	8986	-0.385935142	9.89E-05	1.00E-03	Down
Tsc22D4	965	770	783	534	649	702	-0.563790709	1.25E-05	1.63E-04	Down	Tsc22D4	1043	991	725	520	592	-0.767011862	1.86E-06	2.80E-05	Down
Tshz2	572	437	411	359	349	351	-0.554544406	6.49E-04	5.52E-03	Down	Tshz2	692	914	494	321	329	-1.138811753	5.09E-08	1.05E-06	Down
Tshz3	453	328	352	185	203	204	-1.075558182	1.25E-08	2.78E-07	Down	Tshz3	467	573	477	241	287	-0.987893208	1.03E-06	1.63E-05	Down
Tslp	110	86	85	461	568	523	2.323652189	6.69E-33	8.96E-31	UP	Tslp	171	229	49	785	838	2.435097778	4.18E-04	3.62E-03	Up
Tspan2	3198	3037	2638	1446	1535	1548	-1.111736892	8.31E-40	1.47E-37	Down	Tspan2	2957	2993	2751	1219	1162	-1.334427579	4.28E-37	7.39E-35	Down
Tspan5	1307	1208	1104	665	929	972	-0.648446166	1.27E-07	2.44E-06	Down	Tspan5	1672	1500	1381	878	984	-0.754398644	3.01E-09	7.41E-08	Down
Tspan9	1015	806	864	1341	1752	1736	0.697280699	1.01E-09	2.56E-08	UP	Tspan9	1063	927	676	1684	1911	0.976437626	4.55E-11	1.41E-09	Up
Tsr1	2364	1820	1550	2703	3028	2960	0.468926418	6.99E-07	1.19E-05	UP	Tsr1	2127	2016	1950	3276	3149	0.610615001	3.76E-09	9.12E-08	Up
Ttc28	1745	1618	1133	715	1200	1229	-0.661787413	1.09E-05	1.43E-04	Down	Ttc28	1737	1977	1521	1143	1142	-0.655261729	2.45E-08	5.34E-07	Down
Ttc3	6829	5736	5504	5299	5353	5700	-0.283206485	1.12E-04	1.20E-03	Down	Ttc3	5965	6519	5157	4565	4260	-0.4583407	1.55E-07	2.89E-06	Down
Ttc39C	241	209	207	1597	2030	1610	2.85030579	2.31E-99	3.60E-96	UP	Ttc39C	229	224	241	1580	1745	2.789558622	2.80E-67	1.57E-64	Up
Ttll4	419	433	345	772	744	925	0.885965886	1.47E-09	3.68E-08	UP	Ttll4	484	517	446	905	817	0.78886724	9.99E-07	1.58E-05	Up
Tuba1C	1634	1804	1358	2786	3054	2601	0.675698176	5.76E-10	1.51E-08	UP	Tuba1C	2394	2417	2248	3391	3514	0.502171265	1.58E-07	2.93E-06	Up
Tuba4A	717	791	687	1263	1372	1175	0.649499152	4.82E-07	8.40E-06	UP	Tuba4A	847	866	663	1247	1334	0.660904173	9.64E-07	1.53E-05	Up
Twist1	2184	1902	1826	1320	1399	1371	-0.672911365	4.15E-13	1.52E-11	Down	Twist1	2655	2700	2397	1587	1759	-0.676911325	2.66E-11	8.48E-10	Down
Twsg1	5678	5694	5089	4023	4785	5124	-0.391608922	8.56E-07	1.42E-05	Down	Twsg1	6438	6998	5584	5182	4797	-0.389834683	6.26E-06	8.49E-05	Down
Txn1	7340	7622	7103	10340	10624	9631	0.325438584	2.89E-04	2.75E-03	UP	Txn1	8289	7302	7826	11510	11367	0.496426451	3.30E-07	5.77E-06	Up
Txn2	2243	2050	1891	2852	3206	2719	0.364036285	9.50E-05	1.03E-03	UP	Txn2	2287	2175	1898	3107	2608	0.385564415	7.15E-04	5.77E-03	Up
Txndc17	3138	3018	2632	4300	4188	3809	0.347969081	2.62E-04	2.53E-03	UP	Txndc17	3470	3079	3035	4435	4548	0.440160833	6.91E-06	9.27E-05	Up
Txnip	1845	1698	1676	1033	1419	1422	-0.584853318	1.06E-07	2.07E-06	Down	Txnip	1923	1887	1404	1300	1342	-0.436907068	3.47E-04	3.06E-03	Down
Txnrd1	18286	17587	14093	26008	27897	27141	0.560198694	4.50E-17	2.41E-15	UP	Txnrd1	16944	18588	16265	27500	27440	0.620621425	1.76E-17	1.02E-15	Up
U90926	33	41	25	465	464	404	3.617024814	1.94E-44	4.22E-42	UP	U90926	57	68	77	800	960	3.648877663	5.73E-54	1.85E-51	Up
Uba6	6441	6596	4694	4426	4500	4752	-0.509285534	1.42E-08	3.14E-07	Down	Uba6	5442	6056	4495	3684	3638	-0.584286582	1.69E-10	4.86E-09	Down
Ube2C	538	437	452	194	269	348	-0.97024667	5.09E-07	8.84E-06	Down	Ube2C	529	546	410	210	353	-0.861063836	1.97E-04	1.85E-03	Down
Ube2H	3473	2905	2769	2206	2649	2589	-0.440463162	3.46E-08	7.28E-07	Down	Ube2H	3082	3671	3112	2348	2534	-0.479746342	3.51E-06	5.00E-05	Down
Uchl1	1959	1691	1589	2816	2802	2752	0.538590577	3.64E-09	8.67E-08	UP	Uchl1	1460	1493	1257	2043	2076	0.506733458	2.53E-06	3.73E-05	Up
Uck2	865	837	583	1935	2172	2184	1.326370598	8.23E-33	1.09E-30	UP	Uck2	1108	938	661	2306	2293	1.31284408	2.22E-18	1.37E-16	Up
Ugp2	4640	4414	3975	2909	3440	3344	-0.573158293	1.00E-14	4.28E-13	Down	Ugp2	5195	4845	4363	3076	2851	-0.743261351	2.07E-15	1.00E-13	Down
Umps	864	570	570	930	1152	1218	0.583697041	2.13E-05	2.68E-04	UP	Umps	792	741	775	1240	1211	0.617621183	1.90E-05	2.31E-04	Up
Unc13C	254	218	91	56	103	100	-1.243076558	2.73E-04	2.62E-03	Down	Unc13C	357	335	255	114	166	-1.217539845	4.29E-06	5.99E-05	Down
Unc5B	4892	4221	3881	2898	3565	3807	-0.485042119	1.13E-09	2.82E-08	Down	Unc5B	4515	5374	4119	3438	3822	-0.408909379	2.12E-05	2.54E-04	Down
Unc5C	1088	711	644	347	330	406	-1.297412618	3.54E-15	1.57E-13	Down	Unc5C	1100	1505	1039	442	434	-1.513297924	1.11E-20	8.17E-19	Down
Upk1B	629	643	529	353	445	445	-0.682921505	3.08E-06	4.60E-05	Down	Upk1B	991	868	855	589	654	-0.593394884	1.01E-04	1.03E-03	Down
Upp1	9	23	5	202	304	222	4.154184774	3.73E-24	3.21E-22	UP	Upp1	16	14	21	320	371	4.284487665	4.52E-30	5.49E-28	Up
Ust	218	270	203	433	391	451	0.740212548	1.40E-04	1.45E-03	UP	Ust	238	286	246	443	470	0.780556458	2.32E-04	2.15E-03	Up
Utp14A	989	773	986	1487	1834	1621	0.692913486	1.08E-07	2.10E-06	UP	Utp14A	1032	1053	924	1616	1701	0.676841921	1.30E-08	2.93E-07	Up
Utp15	789	591	601	1113	1074	1062	0.580701766	6.81E-06	9.30E-05	UP	Utp15	746	836	668	1093	1046	0.466727574	8.68E-04	6.85E-03	Up
Utp20	2674	2050	2045	3114	3164	3518	0.395840522	1.18E-05	1.55E-04	UP	Utp20	2187	2270	2037	3198	2989	0.466309475	3.48E-06	4.98E-05	Up
Vasn	1266	1205	1038	837	878	989	-0.518801268	2.06E-06	3.20E-05	Down	Vasn	1474	1714	1553	862	1301	-0.603130197	1.53E-04	1.49E-03	Down
Vcam1	6978	6843	6052	14418	18842	18535	1.23080625	4.00E-60	1.71E-57	UP	Vcam1	7037	7728	6676	20560	20657	1.479050916	2.08E-87	1.86E-84	Up
Vcan	8402	6400	5124	4202	4989	6509	-0.478673438	3.02E-05	3.69E-04	Down	Vcan	6557	9232	6793	5036	5002	-0.629576015	2.68E-08	5.79E-07	Down
Vcl	23470	18791	16800	6513	8159	8460	-1.492566217	1.50E-88	1.71E-85	Down	Vcl	21391	26834	20680	8364	8998	-1.44996473	8.51E-60	3.40E-57	Down
Vegfc	129	176	96	1127	1091	1389	3.029128991	1.62E-62	8.39E-60	UP	Vegfc	184	147	136	1285	1205	2.953575631	1.17E-58	4.43E-56	Up
Vegfd	2538	2046	1561	307	423	447	-2.519773596	3.64E-81	3.12E-78	Down	Vegfd	2873	3345	2736	554	588	-2.433717617	1.47E-101	1.86E-98	Down
Vim	127441	119283	101456	87564	97499	84617	-0.506880189	6.53E-13	2.32E-11	Down	Vim	130612	136127	124543	94042	94500	-0.51907077	5.87E-14	2.51E-12	Down
Vip	263	247	290	138	95	103	-1.394061813	1.01E-07	1.98E-06	Down	Vip	392	283	188	94	49	-2.034910537	1.07E-08	2.46E-07	Down
Vkorc1	830	789	709	625	655	624	-0.431664804	6.39E-04	5.44E-03	Down	Vkorc1	1155	1037	1019	761	821	-0.488117781	5.04E-04	4.27E-03	Down
Vldlr	2499	2379	2052	1430	1511	1831	-0.682913934	2.19E-12	7.46E-11	Down	Vldlr	2244	2557	2105	1527	1669	-0.57463223	8.53E-08	1.69E-06	Down
Vmn2R79	97	107	84	181	194	236	0.937705172	2.76E-04	2.65E-03	UP	Vmn2R79	122	46	49	246	226	1.668254472	5.68E-05	6.14E-04	Up
Vnn1	292	325	341	115	141	214	-1.19804946	1.07E-06	1.75E-05	Down	Vnn1	397	468	435	182	185	-1.292777553	4.73E-09	1.13E-07	Down
Vps37B	527	393	373	727	730	665	0.58501968	9.92E-05	1.07E-03	UP	Vps37B	515	507	319	713	870	0.7874864	4.86E-05	5.34E-04	Up
Vwa5A	2539	2394	2162	1619	2089	2082	-0.442766141	1.14E-06	1.86E-05	Down	Vwa5A	3283	3021	2585	2178	2105	-0.513671874	4.90E-07	8.28E-06	Down
Wbp5	8705	8895	8257	6659	6429	5721	-0.601425911	8.37E-10	2.14E-08	Down	Wbp5	9075	9010	8508	6391	6252	-0.538734116	4.61E-11	1.42E-09	Down
Wbscr17	558	453	359	220	289	307	-0.884773511	5.88E-07	1.01E-05	Down	Wbscr17	737	689	569	278	435	-0.948047344	3.08E-06	4.45E-05	Down
Wdr1	10594	8334	7850	7020	8526	7988	-0.325271477	7.17E-06	9.78E-05	Down	Wdr1	9401	9507	7731	7385	7214	-0.327247749	2.33E-05	2.76E-04	Down
Wdr12	1159	1062	1113	1736	1892	1794	0.553249118	2.26E-07	4.19E-06	UP	Wdr12	1427	1139	1320	2057	2040	0.605008723	1.45E-05	1.82E-04	Up
Wdr36	2614	2183	1796	2840	3181	3385	0.377316032	1.49E-05	1.92E-04	UP	Wdr36	2615	2681	2360	3510	3586	0.426703207	2.79E-06	4.08E-05	Up
Wdr43	2847	2806	2701	4129	4517	4276	0.48116551	2.39E-08	5.15E-07	UP	Wdr43	3259	3711	2634	4441	4355	0.417638974	3.43E-05	3.92E-04	Up
Wdr72	252	221	192	21	10	27	-3.65393788	1.18E-25	1.11E-23	Down	Wdr72	229	263	183	43	8	-3.170709006	9.00E-12	3.00E-10	Down
Wdr75	2102	1680	1429	2463	2791	2747	0.48499155	1.10E-07	2.12E-06	UP	Wdr75	1850	2144	1381	2651	2635	0.523854931	2.77E-05	3.23E-04	Up
Wdr77	1824	1492	1489	2120	2988	2617	0.536896353	1.84E-07	3.46E-06	UP	Wdr77	1588	1903	1499	2471	2530	0.541968815	9.11E-07	1.45E-05	Up
Wipi2	2519	2026	2190	2991	3894	3767	0.511002865	7.18E-08	1.44E-06	UP	Wipi2	2672	2587	2082	3783	3646	0.558718896	1.30E-08	2.93E-07	Up
Wisp2	695	529	642	180	304	323	-1.371752013	1.76E-12	6.04E-11	Down	Wisp2	880	882	645	257	336	-1.479005673	5.72E-16	2.89E-14	Down
Wls	15490	14594	12998	9859	11189	11220	-0.561601806	1.01E-20	6.96E-19	Down	Wls	13094	14808	12505	9220	9741	-0.555367479	6.28E-13	2.39E-11	Down
Wnt4	51	36	32	8	13	8	-2.16978552	5.25E-04	4.62E-03	Down	Wnt4	82	73	47	20	15	-1.97606326	5.84E-04	4.85E-03	Down
Wnt5A	5359	4932	4303	2845	3464	3562	-0.709381134	1.54E-21	1.14E-19	Down	Wnt5A	5265	6657	4865	3094	3388	-0.832050494	6.43E-16	3.23E-14	Down
Wrn	826	641	621	455	393	492	-0.773393623	3.36E-07	6.02E-06	Down	Wrn	893	1002	936	424	513	-1.064499923	4.10E-11	1.27E-09	Down
Wwc2	7084	6315	5538	4188	4507	4822	-0.626692752	2.48E-20	1.67E-18	Down	Wwc2	7031	7566	5644	4637	4383	-0.622487902	5.22E-12	1.79E-10	Down
Wwp1	4790	4458	3385	3385	3588	4200	-0.313982393	4.36E-04	3.91E-03	Down	Wwp1	5041	5406	4591	4049	3972	-0.369210031	1.06E-05	1.37E-04	Down
Xbp1	3008	2572	2346	2125	2363	2293	-0.364495591	5.69E-06	7.96E-05	Down	Xbp1	3411	3228	2635	2334	2546	-0.386241795	1.14E-04	1.14E-03	Down
Xpo5	1967	1162	1257	1965	2217	2271	0.427823076	7.75E-04	6.37E-03	UP	Xpo5	1663	1510	1151	1991	2061	0.450160724	3.26E-04	2.89E-03	Up
Xpot	5876	5340	4970	6498	7059	7250	0.218596213	1.00E-03	7.96E-03	UP	Xpot	5139	5134	4303	6286	6150	0.310166357	1.33E-04	1.31E-03	Up
Ybx3	8471	7234	7746	11049	11527	10700	0.360587084	1.89E-05	2.40E-04	UP	Ybx3	8518	7812	6838	11253	10410	0.442434239	2.73E-07	4.84E-06	Up
Yipf4	3445	3786	3054	2848	3022	3256	-0.318867201	4.48E-04	4.02E-03	Down	Yipf4	4070	4029	3804	2877	3373	-0.397155444	5.33E-05	5.79E-04	Down
Yipf5	4303	4418	3640	3395	3850	3757	-0.312556875	7.54E-05	8.32E-04	Down	Yipf5	5109	5524	4275	3814	4153	-0.363553898	3.37E-05	3.85E-04	Down
Ypel2	733	556	469	318	368	428	-0.792435304	7.54E-07	1.27E-05	Down	Ypel2	723	773	602	387	379	-0.912421901	4.72E-08	9.76E-07	Down
Zbtb4	2929	2950	2510	2096	2752	2609	-0.319656441	4.16E-04	3.76E-03	Down	Zbtb4	2897	3692	2840	2436	2534	-0.384971013	4.43E-04	3.81E-03	Down
Zc2Hc1A	3974	4334	3456	2109	2143	2524	-0.94161554	1.57E-22	1.22E-20	Down	Zc2Hc1A	4644	5097	4172	2515	2504	-0.932293504	4.69E-26	4.69E-24	Down
Zc3H6	461	517	428	247	361	312	-0.766819007	1.44E-05	1.86E-04	Down	Zc3H6	507	682	425	354	313	-0.726366606	4.96E-04	4.21E-03	Down
Zc3Hav1	1484	1045	935	2490	2776	2562	1.048641841	2.40E-21	1.77E-19	UP	Zc3Hav1	878	1037	871	1880	1801	0.938867497	1.38E-13	5.66E-12	Up
Zcchc24	3657	3231	2711	1940	2268	2216	-0.718332179	3.10E-19	1.95E-17	Down	Zcchc24	4124	3783	3273	2197	2112	-0.836127411	2.64E-17	1.51E-15	Down
Zcchc5	54	57	39	14	7	5	-2.639119742	2.14E-05	2.70E-04	Down	Zcchc5	22	79	65	4	7	-3.39381708	2.83E-05	3.29E-04	Down
Zdbf2	1292	1219	670	596	621	883	-0.725979779	4.30E-05	5.05E-04	Down	Zdbf2	871	919	851	585	514	-0.729811102	2.96E-06	4.29E-05	Down
Zdhhc18	464	388	335	649	847	783	0.800301746	1.37E-08	3.04E-07	UP	Zdhhc18	567	633	486	874	902	0.615603651	5.85E-05	6.28E-04	Up
Zfand2A	938	854	563	1044	1264	1223	0.453263241	6.65E-04	5.62E-03	UP	Zfand2A	862	882	774	1164	1208	0.450172142	5.79E-04	4.82E-03	Up
Zfhx4	2841	2517	2048	1342	1580	1725	-0.812268696	3.75E-18	2.20E-16	Down	Zfhx4	2423	3051	2564	1422	1391	-0.979052367	1.93E-16	1.01E-14	Down
Zfp260	2805	2525	2375	1930	2421	2399	-0.339026686	7.10E-05	7.88E-04	Down	Zfp260	2878	2922	2558	2021	1907	-0.551927297	2.61E-08	5.64E-07	Down
Zfp275	2246	2324	1934	2871	3428	3531	0.447673208	2.99E-07	5.43E-06	UP	Zfp275	2554	2705	2203	3160	3436	0.360507297	1.23E-04	1.22E-03	Up
Zfp354C	932	936	1076	538	592	624	-0.907665878	6.74E-10	1.75E-08	Down	Zfp354C	1117	1316	905	554	630	-0.951596318	3.69E-10	1.02E-08	Down
Zfp365	2085	1980	1793	1412	1453	1593	-0.537938697	7.66E-09	1.77E-07	Down	Zfp365	2555	2276	1841	1554	1431	-0.617303526	3.72E-07	6.41E-06	Down
Zfp36L1	2009	2198	1529	4041	4588	4660	1.071470102	3.92E-28	4.18E-26	UP	Zfp36L1	2673	2979	2451	5301	5745	0.984340337	3.24E-28	3.59E-26	Up
Zfp456	67	75	78	212	223	162	1.290814668	9.99E-06	1.32E-04	UP	Zfp456	101	89	50	247	213	1.4940033	1.89E-05	2.30E-04	Up
Zfp503	2268	2481	1861	601	774	863	-1.712201951	1.62E-46	3.85E-44	Down	Zfp503	3189	3768	3079	969	986	-1.822492627	1.36E-64	7.13E-62	Down
Zfp521	810	618	627	270	295	432	-1.189346752	7.22E-12	2.31E-10	Down	Zfp521	910	1153	612	418	379	-1.191397116	2.63E-09	6.53E-08	Down
Zfp560	413	532	454	866	831	795	0.6833743	2.68E-05	3.30E-04	UP	Zfp560	483	492	400	686	786	0.636829602	1.33E-04	1.32E-03	Up
Zfp984	433	625	360	765	783	888	0.637131472	3.32E-04	3.09E-03	UP	Zfp984	510	434	463	969	960	0.986918839	2.89E-09	7.13E-08	Up
Zfpm2	548	643	606	900	1253	1412	0.821436992	1.08E-07	2.10E-06	UP	Zfpm2	627	706	577	1349	1260	0.98890791	1.90E-12	6.90E-11	Up
Zic1	625	548	492	295	413	467	-0.652870889	6.33E-05	7.08E-04	Down	Zic1	738	937	574	405	413	-0.910590128	8.66E-07	1.39E-05	Down
Zim1	90	123	73	32	13	32	-2.022307221	8.65E-06	1.16E-04	Down	Zim1	116	124	64	24	25	-2.077103991	1.96E-05	2.37E-04	Down
Zmiz1	2830	2238	1955	1611	2111	2234	-0.378216233	2.26E-04	2.22E-03	Down	Zmiz1	2539	3145	2234	2002	2124	-0.397880485	4.69E-04	4.01E-03	Down
Zmynd15	1	6	2	75	46	52	4.131154535	5.38E-08	1.10E-06	UP	Zmynd15	5	9	0	81	45	3.75827517	2.81E-05	3.27E-04	Up
Zmynd8	1532	1390	1176	1138	1266	1206	-0.321504813	1.18E-03	9.10E-03	Down	Zmynd8	1523	1969	1607	1190	1409	-0.437509812	1.17E-03	8.80E-03	Down
Znrf1	1323	1283	1125	2215	2546	2514	0.818237973	4.74E-20	3.12E-18	UP	Znrf1	1297	1625	1097	2434	2620	0.874729382	3.72E-12	1.31E-10	Up
Zswim4	271	202	143	366	506	447	0.970096382	1.74E-06	2.72E-05	UP	Zswim4	275	220	227	407	550	0.937514105	4.81E-05	5.31E-04	Up
