# Supplementary material for: Bioinformatics Analyses of the Transcriptome Reveal Ube3a-Dependent Effects on Mitochondrial-Related Pathways
Source: Int J Mol Sci. 2020 Jun 10;21(11):4156. doi: 10.3390/ijms21114156 (PMC7312912; doi:10.3390/ijms21114156)
Supplement: Supplementary file 1 [file ijms-21-04156-s001.zip › ijms-809633-suppl/SupplementaryTable7 MitoCarta2 DEGinWT and DEGinNULL.txt]

NAME	Ube3a+/+ C3_S3	Ube3a+/+ C2_S2	Ube3a+/+ C1_S1	Ube3a+/+ T3_S6	Ube3a+/+ T2_S5	Ube3a+/+ T1_S4	Ube3a-/- C3_S9	Ube3a-/- C2_S8	Ube3a-/- C1_S7	Ube3a-/- T3_S12	Ube3a-/- T2_S11
Lrpprc	7.31522	7.39756	7.5984	7.89283	7.71244	7.68432	7.28824	7.40367	7.38833	7.75662	7.74457
Timm10	5.82008	5.89164	6.09807	6.29157	6.51767	6.39359	6.10256	5.67332	5.87493	6.50578	6.44731
Lonp1	7.2086	7.29029	7.46164	7.688	7.84385	7.70796	7.14992	7.39879	7.37337	7.73017	7.69029
Pdk4	6.61338	6.86276	6.83411	7.62998	7.49443	7.57712	6.74759	6.84055	6.82437	7.54168	7.51806
Ghitm	9.41874	9.53474	9.62006	9.77087	9.80245	9.75499	9.40278	9.52259	9.56472	9.77792	9.77849
Oxct1	8.18702	8.12118	8.28954	7.64588	7.53102	7.53583	8.24853	8.489	8.44849	7.64779	7.65112
Hspa9	9.67137	9.69357	9.84103	9.98119	10.0368	9.92618	9.63809	9.77338	9.76094	9.95817	9.95175
Ndufaf4	6.69703	7.03527	6.97728	7.38956	7.46908	7.37337	6.83733	6.88653	6.8773	7.31122	7.4668
Txn2	7.54539	7.62608	7.71602	7.90839	8.07309	7.95613	7.54908	7.68524	7.73543	7.86672	8.04173
Acat1	7.57147	7.70301	7.73456	7.5224	7.43662	7.59388	7.75105	7.78197	7.81682	7.52132	7.50879
Acadsb	7.94201	8.30968	8.17752	8.00303	7.98378	7.87207	8.34996	8.51859	8.40849	8.05991	8.07278
Hsdl2	6.67708	6.69456	6.75344	6.43455	6.50728	6.39526	6.6896	6.97354	6.91175	6.49527	6.57508
Hspd1	8.98206	9.06578	9.16576	9.47232	9.50718	9.4298	9.01262	9.06091	9.15842	9.4298	9.50703
Pdk3	6.25958	6.37843	6.76619	6.2106	6.18415	5.96101	6.59167	6.98008	6.81124	6.51915	6.39693
Mrpl38	5.93489	6.21461	6.20859	6.56808	6.76734	6.46303	6.04501	6.632	6.48158	6.88551	6.85224
Dnajc11	6.58479	6.70686	6.88959	7.13966	7.32844	7.04491	6.68586	6.94601	6.86066	7.13489	7.18007
Chchd4	5.65948	6.33683	5.86363	6.62804	6.56667	6.66313	5.92426	6.15273	6.12687	6.71901	6.58617
Shmt2	6.74876	6.84694	7.03439	7.59689	7.51534	7.41818	6.6796	7.07157	7.07834	7.61923	7.55747
Cpt1A	6.99118	7.04141	7.18235	6.84588	6.74406	6.53814	7.21156	7.30921	7.13966	6.9256	6.64379
Timm8A1	4.61127	4.60946	4.85555	5.34233	5.57215	5.57595	4.49418	4.90659	4.6256	5.65249	5.46383
Bcat1	7.70571	7.83122	7.94272	8.13505	8.1522	8.10046	7.32647	7.68064	7.58883	8.11223	8.12118
Mthfd2	7.56941	7.67971	7.88005	8.07371	8.08333	7.85554	7.45124	7.70436	7.75105	7.98922	7.91754
Sco2	4.98111	5.3033	5.0689	5.79909	5.90808	5.59099	5.1985	5.27811	5.57973	5.97635	6.06146
Oat	8.54578	8.60153	8.63391	8.36311	8.27001	8.19368	8.673	8.82158	8.84029	8.52258	8.4747
Car5B	5.96358	6.30992	6.40523	5.61677	5.86079	5.57973	6.32794	6.61473	6.59441	6.20658	6.01127
Sfxn3	7.16704	7.43308	7.51043	7.30921	7.20341	7.11314	7.36518	7.51643	7.57302	7.23273	7.23634
Tomm70A	8.5984	8.71342	8.86827	9.07452	9.04853	8.96597	8.54032	8.84246	8.78646	9.09302	9.12424
Abat	6.46147	6.47543	6.45047	6.01616	6.13123	5.64191	6.60259	6.71417	6.90174	6.40853	6.27099
Htra2	6.53959	6.48311	6.73815	7.04491	7.01751	6.88755	6.44572	6.72623	6.67834	7.08674	7.09423
Tomm5	5.72685	5.93489	6.20456	6.50728	6.41017	6.43294	5.66988	5.70711	6.01372	6.52062	6.36647
Nif3L1	6.51323	6.47235	6.73697	7.13489	7.09257	6.98286	6.64249	6.6733	6.49375	7.16858	7.11558
Hk2	6.55536	6.42811	6.76041	7.24637	7.20192	6.98749	6.55108	6.88857	6.63463	7.06219	7.0859
Kars	7.52456	7.50769	7.75748	7.95507	8.09102	7.78406	7.55329	7.70661	7.74846	8.00403	7.87853
Idh1	7.92299	8.08024	8.06369	7.43838	7.4553	7.47591	8.05896	8.08672	8.12356	7.25205	7.27517
Aldh1A7	6.27664	6.29527	6.50578	5.5835	5.35186	5.45959	6.6995	6.34388	6.77537	6.05678	5.92158
Slc25A33	5.73979	5.65599	5.48064	6.45362	6.52942	6.4708	5.7301	5.38907	5.47227	6.45834	6.38351
Mthfd1	6.41836	6.54247	6.48004	6.94986	6.82111	6.85435	6.36475	6.6796	6.608	6.91473	7.03878
Chpt1	7.65823	8.08579	7.93595	7.70616	7.7907	7.58579	8.08024	8.15737	8.02486	7.79194	7.72974
Txnrd1	9.5535	9.77497	9.81395	10.2088	10.2363	10.1662	9.69683	9.83033	9.73773	10.2198	10.222
Trmt10C	6.80683	7.08506	6.83303	7.6406	7.55538	7.60986	6.98564	7.1293	7.0859	7.49887	7.64922
Prdx6	8.86178	8.84405	9.03741	9.34854	9.32901	9.26663	8.82512	9.04251	8.99603	9.32215	9.24038
Tars	8.40335	8.46253	8.56236	8.81641	8.82732	8.71817	8.42134	8.62551	8.49064	8.84923	8.81507
Rab35	7.18463	7.09506	7.34278	7.64396	7.62754	7.50934	7.12448	7.25559	7.26753	7.64731	7.56476
Oxr1	8.12652	8.36007	8.31923	8.12059	8.16479	8.08364	8.20495	8.41383	8.388	8.11462	8.128
Slc25A37	6.67834	7.05359	7.0859	7.86211	7.80262	7.7476	7.08506	7.16472	7.06305	7.78489	7.78987
Maoa	8.92652	9.04747	9.01042	8.1934	8.29155	8.22951	8.77277	8.84058	8.83986	8.07714	8.13564
Rars	8.59563	8.66957	8.70748	9.26483	9.31443	9.25359	8.48302	8.62011	8.7045	9.21134	9.21433
Acyp2	7.29641	7.4313	7.374	7.05012	7.11314	6.92854	7.21671	7.41035	7.34794	7.05099	6.98841
Atic	7.62217	7.71512	7.8144	8.24223	8.20822	8.07371	7.75362	7.8018	7.81682	8.16593	8.19946
Prepl	7.40671	7.50053	7.85709	7.30047	7.37963	7.24993	7.61678	7.6912	7.73674	7.31788	7.19218
Bid	6.38856	6.29527	6.43615	7.34148	7.27448	7.16704	6.31897	6.14847	6.41999	7.2807	7.29097
Dmpk	6.84588	7.23778	7.54274	6.48768	6.54247	6.17587	7.61579	7.78655	7.68937	6.76964	6.62672
Prss35	4.89646	4.8463	5.12396	3.61664	4.56014	3.56893	4.21564	4.94551	5.09375	3.93923	3.25639
