# Supplementary material for: Bioinformatics Analyses of the Transcriptome Reveal Ube3a-Dependent Effects on Mitochondrial-Related Pathways
Source: Int J Mol Sci. 2020 Jun 10;21(11):4156. doi: 10.3390/ijms21114156 (PMC7312912; doi:10.3390/ijms21114156)
Supplement: Supplementary file 1 [file ijms-21-04156-s001.zip › ijms-809633-suppl/SupplementaryTable8 FactorRegressionAnalysis Genotype and TNFa factors.txt]

GENE	Ube3a+/+ C3_S3	Ube3a+/+ C2_S2	Ube3a+/+ C1_S1	Ube3a+/+ T3_S6	Ube3a+/+ T2_S5	Ube3a+/+ T1_S4	Ube3a-/- C3_S9	Ube3a-/- C2_S8	Ube3a-/- C1_S7	Ube3a-/- T3_S12	Ube3a-/- T2_S11	PvalChi_genotype	Benjamini-Hochberg Adjusted P value Genotype	PvalChi_TNFa	Benjamini-Hochberg Adjusted P value TNFa	PvalChi_Interaction	Benjamini-Hochberg Adjusted P value Interaction
5730559C18Rik	3.88	3.50	3.83	4.76	4.49	4.58	4.05	4.08	4.11	5.21	4.82	3.15E-05	0.001560965	7.65E-22	5.16E-20	0.515363	0.975412431
A4Galt	0.88	1.76	1.98	3.45	3.96	3.04	2.95	3.24	3.63	4.33	4.01	3.58E-07	3.70767E-05	2.60E-09	4.78E-08	0.040715	0.651639747
Abat	6.46	6.48	6.45	6.02	6.13	5.64	6.60	6.71	6.90	6.41	6.27	6.49E-05	0.002743742	3.10E-07	4.10E-06	0.380496	0.953871504
Abca1	6.91	7.05	7.12	6.91	6.71	6.44	7.22	7.56	7.34	7.09	7.10	2.11E-05	0.001101364	5.95E-04	3.63E-03	0.725491	0.991881039
Abhd15	2.10	1.61	2.19	0.00	0.00	0.00	1.95	2.18	3.03	2.43	1.69	6.72E-09	1.06941E-06	1.40E-06	1.64E-05	8.35544E-05	0.013196665
Acot2	6.35	6.45	6.46	6.78	6.53	6.70	5.84	6.15	6.17	6.47	6.16	7.62E-05	0.003173487	8.09E-04	4.73E-03	0.693651	0.991566835
Adcy5	3.49	3.33	3.39	3.13	2.35	2.88	3.95	3.77	4.03	3.37	3.16	5.87E-05	0.002530823	1.50E-06	1.74E-05	0.980715	1.00075672
Adcyap1	0.00	0.00	0.54	2.27	2.99	1.97	3.51	3.72	4.77	3.49	3.73	5.55E-21	3.74606E-18	6.95E-04	4.15E-03	5.06212E-07	0.000206343
Adcyap1R1	6.99	7.14	7.50	6.17	6.02	5.91	6.55	6.87	6.86	5.68	5.54	3.42E-05	0.001657007	1.38E-29	1.44E-27	0.793582	0.99357644
Adgrl2	7.04	7.25	7.43	6.40	6.22	6.20	7.44	7.69	7.55	6.54	6.52	1.02E-04	0.00397775	4.95E-41	9.14E-39	0.697759	0.990782348
Adgrl3	5.11	5.11	4.82	4.51	4.28	4.36	5.33	5.53	5.27	4.90	4.93	8.14E-10	1.56208E-07	6.94E-14	2.35E-12	0.26155	0.971088714
Agtr1B	4.15	4.33	4.58	2.94	3.18	2.18	2.53	2.39	3.32	2.30	1.02	4.18E-05	0.001929701	5.65E-05	4.56E-04	0.238444	0.96292611
Aldh1A7	6.28	6.30	6.51	5.58	5.35	5.46	6.70	6.34	6.78	6.06	5.92	3.95E-06	0.000288497	4.98E-18	2.42E-16	0.0814881	0.791194479
Aldh1L2	7.55	7.59	7.81	7.96	7.98	7.83	7.25	7.52	7.47	7.60	7.60	1.34E-04	0.004973282	1.44E-03	7.69E-03	0.560874	0.98365269
Alox5	4.05	4.16	4.01	4.61	4.53	4.28	4.27	4.22	4.76	4.86	5.10	2.16E-04	0.007343037	2.75E-05	2.40E-04	0.577369	0.982903184
Angptl7	4.70	4.61	4.85	2.65	2.27	0.38	5.70	6.11	5.78	4.58	4.74	2.47E-08	3.45341E-06	5.93E-09	1.03E-07	0.0168943	0.448088114
Arhgef9	5.58	5.86	5.96	5.28	5.26	5.19	6.22	5.94	6.19	5.67	5.42	1.02E-04	0.003994149	1.61E-10	3.57E-09	0.899539	0.998954748
Arl14Epl	1.15	1.76	1.53	0.00	0.00	0.00	0.00	0.00	0.00	0.00	0.00	6.75E-17	3.30311E-14	6.75E-17	2.97E-15	6.74572E-17	2.64249E-13
Arl4C	7.03	7.31	7.29	7.71	7.80	7.53	7.38	7.73	7.52	7.95	7.90	2.29E-04	0.007612458	5.80E-08	8.67E-07	0.599499	0.983867982
Arrdc3	6.38	6.49	6.55	5.90	6.03	6.07	7.01	7.01	7.07	6.13	6.30	3.00E-07	3.19141E-05	1.48E-19	8.25E-18	0.0113056	0.369442094
Arxes2	6.60	6.68	6.56	5.42	5.39	5.21	6.90	6.76	6.69	5.92	5.93	2.10E-07	2.32234E-05	1.65E-48	4.09E-46	0.00485173	0.234488304
Asb16	2.31	2.40	0.48	2.51	2.74	2.53	0.00	0.00	0.00	1.82	1.55	4.61E-05	0.002098515	4.56E-05	3.75E-04	0.175019	0.925397598
Atf3	4.70	4.36	4.78	5.25	5.28	5.27	3.92	4.17	4.36	4.99	4.67	5.51E-05	0.002412813	3.35E-11	8.36E-10	0.703204	0.991394058
Atp8	5.89	6.02	5.77	6.47	6.24	6.15	6.41	6.38	6.17	6.69	6.50	7.72E-07	7.2302E-05	6.60E-06	6.67E-05	0.573693	0.981940082
Avil	2.94	3.07	2.73	2.66	1.20	2.25	2.27	1.20	1.92	0.91	0.80	3.06E-05	0.00152797	9.70E-04	5.53E-03	0.938809	1.000612435
B3Gnt5	6.54	6.63	6.28	5.88	5.90	5.65	6.35	6.19	6.12	5.24	5.18	1.23E-08	1.81023E-06	6.84E-29	6.87E-27	0.0312727	0.599541459
Brinp1	4.44	4.76	4.55	5.32	4.63	4.97	4.82	5.13	4.90	5.59	5.55	5.83E-05	0.002519126	2.28E-05	2.02E-04	0.316624	0.978001921
Cadm3	5.43	5.56	5.54	5.84	5.97	5.63	4.29	4.91	4.75	5.51	5.12	2.63E-07	2.82855E-05	4.04E-05	3.38E-04	0.088111	0.807814854
Car5B	5.96	6.31	6.41	5.62	5.86	5.58	6.33	6.61	6.59	6.21	6.01	1.58E-04	0.005717815	3.46E-06	3.71E-05	0.387728	0.953440687
Car6	5.21	5.16	5.12	5.94	5.87	5.92	4.79	4.57	4.67	5.71	5.78	5.45E-06	0.000373001	1.84E-35	2.57E-33	0.0332453	0.617403702
Cbr2	5.04	4.78	5.03	4.48	4.70	4.26	5.39	5.62	5.79	4.71	4.87	2.94E-06	0.00022392	5.72E-11	1.37E-09	0.064592	0.738075778
Ccbe1	4.03	4.52	4.03	5.81	5.77	5.39	5.25	5.51	5.10	6.56	6.57	2.01E-16	8.94176E-14	1.54E-29	1.60E-27	0.453157	0.966241298
Ccdc34	7.59	7.58	7.63	7.19	7.16	7.26	7.86	7.93	7.95	7.40	7.52	1.67E-04	0.005996527	2.29E-09	4.26E-08	0.577616	0.982981706
Ccdc64	4.85	5.09	5.02	4.66	4.67	4.98	4.66	4.60	4.98	4.33	4.12	5.76E-05	0.002499917	1.60E-04	1.16E-03	0.146514	0.903264578
Ccnd3	7.40	7.64	7.62	7.28	7.20	7.13	7.75	7.93	7.95	7.60	7.41	6.70E-06	0.000440087	2.45E-06	2.72E-05	0.972557	1.000411515
Cd200R3	0.54	0.19	0.32	1.57	1.55	2.19	0.00	0.00	0.00	0.00	0.06	3.70E-19	2.26324E-16	7.73E-10	1.55E-08	2.35701E-09	2.4313E-06
Cd59A	6.87	7.03	6.90	6.72	6.89	6.80	7.31	7.50	7.57	7.09	7.07	3.19E-08	4.36651E-06	4.37E-04	2.78E-03	0.0870076	0.806385778
Cda	2.58	1.20	2.19	1.97	1.98	1.63	1.86	1.74	0.99	0.00	0.00	4.71E-06	0.000328091	1.04E-03	5.84E-03	0.00579538	0.256648797
Cetn4	5.01	5.19	4.76	4.72	4.78	4.85	5.64	5.66	5.82	5.18	5.00	7.97E-12	2.02604E-09	2.16E-07	2.95E-06	0.0129931	0.39800773
Cfap157	0.00	0.06	0.00	0.00	0.19	0.19	0.19	0.19	0.19	1.64	0.74	6.95E-06	0.000451958	4.39E-05	3.63E-04	0.000664897	0.069227095
Chchd10	6.35	6.51	6.35	6.57	6.61	7.06	5.87	5.91	6.20	6.28	6.31	7.41E-06	0.000478691	1.10E-03	6.12E-03	0.801311	0.993215648
Col14A1	4.32	4.42	4.80	4.14	4.07	3.81	5.32	5.27	4.92	4.42	4.26	5.51E-06	0.000374489	4.88E-09	8.63E-08	0.187095	0.933281735
Col18A1	4.81	4.83	4.93	5.68	5.55	5.22	5.73	5.88	5.97	6.35	6.12	2.48E-24	2.11059E-21	3.36E-09	6.08E-08	0.234235	0.964027731
Corin	0.00	0.32	0.00	0.00	0.54	0.00	0.00	0.00	0.00	1.55	1.09	1.84E-05	0.000976048	1.39E-08	2.31E-07	3.51122E-07	0.000167573
Crct1	2.99	3.38	3.33	3.88	4.28	4.22	4.28	3.92	4.28	5.13	5.06	8.45E-19	4.86471E-16	9.69E-18	4.60E-16	0.805261	0.993018258
Crem	6.16	6.37	6.44	6.68	6.79	6.65	6.73	6.65	6.68	6.86	6.89	2.76E-04	0.008801701	1.02E-04	7.75E-04	0.177444	0.926951923
Cryab	8.30	8.42	8.55	8.09	8.23	8.31	8.81	8.79	8.86	8.56	8.54	3.54E-07	3.70545E-05	1.07E-03	6.00E-03	0.701287	0.991834663
Ctu1	4.98	5.00	5.00	5.35	5.42	5.41	5.19	5.41	5.48	5.57	5.51	2.91E-04	0.009160979	5.43E-05	4.40E-04	0.147278	0.901726485
Cxcl14	7.16	7.28	7.27	5.93	6.03	5.97	7.90	8.01	8.16	6.73	6.58	1.24E-24	1.1558E-21	2.04E-71	9.74E-69	0.566222	0.983165921
Cxcl5	2.98	1.97	2.66	5.54	5.72	5.08	5.79	6.05	5.49	7.11	7.05	5.12E-36	1.00219E-32	2.06E-27	1.92E-25	3.94785E-05	0.007028845
Cyp26B1	5.11	5.46	5.49	5.16	4.64	4.93	5.77	6.15	6.08	5.58	5.29	8.46E-07	7.84815E-05	9.77E-05	7.44E-04	0.755962	0.994168247
Cys1	4.12	4.26	4.16	4.11	3.83	3.70	3.69	4.21	4.17	3.05	2.58	9.86E-06	0.000595678	3.68E-08	5.74E-07	0.00137572	0.110362063
Dcaf12L1	6.92	7.09	7.10	6.30	6.10	6.10	6.71	6.84	6.70	5.75	5.56	1.14E-07	1.35239E-05	2.56E-40	4.60E-38	0.177879	0.92675101
Dkk2	6.83	7.02	7.08	6.73	6.75	6.55	7.60	7.56	7.57	6.91	7.09	8.70E-10	1.65334E-07	5.56E-10	1.14E-08	0.0357051	0.626808634
Dkkl1	0.00	0.00	0.00	0.00	0.00	0.00	1.02	0.00	0.00	1.61	2.19	4.58E-08	5.93701E-06	1.96E-04	1.39E-03	0.000195839	0.025727199
Dok1	6.31	6.10	6.06	5.78	5.97	5.69	6.47	6.56	6.59	6.14	6.08	2.12E-06	0.000174357	1.56E-07	2.16E-06	0.620097	0.98584947
Dpy19L1	7.45	7.75	7.84	8.13	8.14	7.78	7.86	8.11	7.97	8.42	8.37	2.09E-04	0.007162544	3.52E-05	2.99E-04	0.614228	0.985160511
Dthd1	4.28	4.35	3.36	5.69	5.51	5.60	2.80	3.16	2.41	4.54	4.98	3.74E-07	3.85299E-05	4.64E-17	2.09E-15	0.480921	0.971269878
Ebf2	6.22	6.48	6.39	5.55	5.11	5.41	5.61	6.17	6.10	4.78	4.53	1.61E-05	0.000880283	3.14E-20	1.89E-18	0.305125	0.974786478
Ednra	5.12	5.19	5.30	3.09	2.57	3.12	5.10	5.50	5.61	4.04	4.30	4.58E-08	5.89796E-06	1.02E-43	2.08E-41	8.61643E-05	0.01349823
Egfl6	1.55	2.22	3.30	1.61	0.99	0.00	3.45	4.26	4.09	2.19	2.40	5.72E-05	0.002493614	1.80E-05	1.63E-04	0.796754	0.993038064
Egr1	7.16	7.08	7.33	6.95	6.77	6.56	7.43	7.66	7.58	7.25	7.16	8.61E-08	1.04032E-05	6.25E-07	7.87E-06	0.541706	0.98015837
Elavl2	5.26	5.56	5.74	6.24	6.30	6.10	6.09	6.00	6.16	6.52	6.37	8.47E-07	7.82037E-05	8.44E-11	1.96E-09	0.0602762	0.721177469
Entpd1	2.69	2.07	2.36	1.93	1.66	2.82	1.33	1.66	1.95	0.00	0.00	3.46E-11	7.96777E-09	1.38E-05	1.29E-04	0.00111705	0.097612217
Ereg	7.34	7.37	7.54	8.00	7.94	7.80	7.81	7.94	7.85	8.33	8.28	5.52E-09	8.85643E-07	1.30E-10	2.94E-09	0.70652	0.990717278
Errfi1	6.72	6.76	7.00	7.78	7.70	7.31	7.27	7.33	7.34	8.00	8.01	1.80E-07	2.0366E-05	2.48E-17	1.14E-15	0.67619	0.991812893
Esm1	4.88	4.52	4.65	5.24	4.82	5.06	5.33	5.30	5.24	5.50	5.42	4.17E-10	8.59196E-08	1.04E-03	5.86E-03	0.306639	0.974850055
Eva1B	6.47	6.51	6.44	6.09	6.00	5.95	6.61	6.65	6.88	6.45	6.27	2.64E-05	0.001335281	6.03E-08	8.97E-07	0.32995	0.951589996
Fam162A	7.03	6.83	7.06	7.12	7.16	7.27	7.04	7.07	7.34	7.56	7.51	2.29E-04	0.007624805	3.86E-05	3.25E-04	0.194881	0.93609833
Fam83H	3.90	4.23	4.38	4.66	4.88	4.58	4.79	4.57	4.97	5.09	4.83	3.90E-05	0.001830662	5.19E-04	3.22E-03	0.161176	0.915779107
Fam89A	0.00	0.00	0.00	2.65	2.80	2.21	1.76	1.57	1.31	2.65	2.06	1.27E-06	0.000111475	3.48E-31	4.08E-29	3.29659E-08	2.39238E-05
Fibin	6.58	6.70	6.47	6.10	6.31	6.01	6.54	6.39	6.54	5.67	5.45	1.45E-05	0.000810923	4.51E-20	2.68E-18	0.00208565	0.143243906
Flt1	6.13	6.04	6.37	5.55	5.23	5.28	6.38	6.54	6.56	5.99	5.80	4.54E-08	5.9244E-06	1.05E-17	4.96E-16	0.11445	0.852776665
Fndc7	0.00	0.13	0.00	0.00	0.88	0.13	0.38	0.00	0.00	1.86	2.37	3.24E-07	3.4281E-05	2.89E-10	6.18E-09	3.71063E-06	0.001083874
Foxa1	0.00	0.00	0.19	1.18	1.61	2.22	1.28	2.33	2.30	2.32	2.54	1.84E-08	2.62892E-06	1.48E-05	1.37E-04	0.0115844	0.376041535
Foxc1	7.24	7.30	7.28	6.32	6.10	6.11	7.40	7.63	7.39	6.58	6.39	2.16E-04	0.007338486	2.22E-45	4.99E-43	0.334034	0.951175664
Foxg1	7.23	7.47	7.56	8.28	8.19	8.02	6.92	7.14	7.00	7.91	7.90	6.40E-06	0.000424656	4.49E-29	4.55E-27	0.295755	0.971326908
Fst	8.81	8.98	8.91	8.07	8.08	7.87	9.36	9.53	9.45	8.54	8.47	4.12E-13	1.32205E-10	1.09E-35	1.57E-33	0.809208	0.993441884
Fzd1	7.05	7.04	7.26	6.36	6.29	6.09	7.55	7.83	7.57	6.97	6.73	5.28E-13	1.64049E-10	1.57E-23	1.17E-21	0.483167	0.971395939
Gadd45B	5.87	5.96	5.98	6.59	6.84	6.66	6.22	6.21	6.41	6.94	6.80	2.03E-04	0.007035692	6.62E-21	4.18E-19	0.330439	0.951878291
Gadd45Gip1	6.09	6.47	6.38	6.63	6.75	6.66	6.66	6.69	6.64	7.00	6.90	1.30E-05	0.000737571	4.97E-06	5.15E-05	0.639526	0.984977726
Gas1	6.02	6.19	6.22	4.77	4.89	3.66	6.96	7.07	6.80	5.31	5.23	5.21E-05	0.00231774	1.16E-16	4.99E-15	0.925973	0.999723966
Gca	5.88	6.10	6.08	5.89	5.76	5.77	5.65	5.85	5.82	5.59	5.38	2.82E-04	0.008946939	1.46E-03	7.77E-03	0.818018	0.992738814
Gcnt4	5.98	6.13	6.27	5.02	4.74	4.88	6.42	6.80	6.48	5.47	5.24	1.67E-07	1.9005E-05	8.50E-40	1.49E-37	0.694415	0.991211202
Gda	6.48	6.63	6.72	5.83	5.72	5.29	6.97	7.19	7.36	5.83	5.79	2.59E-04	0.008428708	1.05E-28	1.05E-26	0.0901389	0.812703284
Gjb2	5.26	5.12	5.64	4.97	5.09	4.85	5.90	6.25	5.90	5.65	5.51	5.44E-10	1.08656E-07	1.98E-04	1.40E-03	0.842966	0.992613637
Glrx	5.46	5.62	5.61	6.53	6.88	6.10	6.30	6.09	6.30	7.15	7.16	4.54E-08	5.96416E-06	1.15E-14	4.26E-13	0.941908	1.000483351
Gpr39	4.60	4.64	4.81	4.97	5.12	4.74	4.77	4.72	5.38	5.91	5.56	3.64E-05	0.001733561	6.20E-05	4.94E-04	0.0351514	0.623236869
Gpx3	6.64	6.78	6.95	6.55	6.59	6.21	7.05	7.26	7.37	6.95	6.78	2.30E-06	0.000185268	3.07E-04	2.05E-03	0.964202	1.001023122
Greb1	2.10	3.10	2.60	1.33	0.99	1.61	3.81	3.68	3.09	2.14	2.51	9.57E-06	0.000581749	1.79E-09	3.37E-08	0.94047	1.000258627
Grem2	8.47	8.60	8.71	9.13	9.06	8.96	8.83	9.03	8.94	9.28	9.29	8.94E-05	0.003608073	3.22E-08	5.06E-07	0.45167	0.965911568
Gsdmd	4.29	3.83	4.37	5.98	5.89	5.70	4.70	4.77	4.77	6.24	6.43	2.06E-07	2.29105E-05	4.90E-60	1.60E-57	0.513088	0.974593354
Gsta4	7.00	7.30	7.37	6.85	7.11	6.81	7.70	7.75	7.91	7.56	7.40	5.02E-12	1.36474E-09	4.73E-04	2.97E-03	0.90837	0.998732482
Gstm2	6.02	6.02	6.07	5.74	5.91	5.76	6.54	6.46	6.68	6.25	6.40	2.50E-12	6.99071E-10	7.22E-04	4.29E-03	0.863757	0.996239439
Hand2	4.94	5.04	4.96	4.59	4.75	4.53	5.55	5.76	5.56	5.53	5.36	1.57E-24	1.39687E-21	4.90E-04	3.06E-03	0.150883	0.905945964
Hes6	4.47	4.18	4.81	5.14	5.14	5.09	5.12	4.94	5.31	5.52	5.23	5.50E-05	0.002413834	6.96E-05	5.50E-04	0.149613	0.903865698
Hilpda	5.42	5.57	5.41	5.74	5.84	5.92	5.99	5.98	5.79	6.09	5.90	8.72E-06	0.000548827	1.31E-03	7.10E-03	0.0694902	0.750248855
Hmgn5	6.03	6.02	5.83	5.63	5.71	5.68	6.44	6.65	6.29	5.97	5.87	1.91E-07	2.14864E-05	2.54E-08	4.08E-07	0.104261	0.835368323
Hoxa10	5.82	5.72	5.98	5.40	5.01	4.99	6.11	6.32	6.04	5.75	5.40	9.63E-05	0.003815741	5.19E-09	9.12E-08	0.377647	0.953445425
Hoxa11Os	3.51	3.34	3.65	2.93	2.58	2.56	3.87	4.03	4.61	4.01	3.54	5.06E-09	8.3936E-07	2.94E-04	1.97E-03	0.116687	0.855762959
Hoxb5Os	4.44	4.64	4.57	4.13	4.03	4.08	4.71	4.80	5.08	4.36	4.50	1.14E-05	0.000672119	2.06E-10	4.52E-09	0.950997	1.000366255
Hr	3.33	2.48	3.07	2.53	2.87	2.58	1.83	2.74	2.19	0.00	1.09	1.14E-08	1.69048E-06	3.12E-05	2.68E-04	0.00250005	0.158883048
Hs3St1	3.92	3.47	3.18	2.25	1.33	2.66	4.01	4.60	4.08	3.66	3.01	9.46E-05	0.003771284	2.54E-05	2.23E-04	0.214662	0.953652744
Hs6St2	8.73	8.81	8.87	8.15	8.04	8.00	9.00	9.25	9.02	8.32	8.33	1.96E-04	0.006858078	5.00E-25	4.06E-23	0.823215	0.992156296
Icam1	5.19	5.31	5.16	7.20	7.24	6.93	5.51	5.68	5.61	7.41	7.34	1.06E-05	0.000632574	4.04E-142	6.59E-139	0.427746	0.959511827
Id2	7.61	7.94	7.85	6.93	7.02	6.96	8.09	8.18	8.16	7.15	7.18	2.34E-04	0.00772925	1.04E-35	1.51E-33	0.287067	0.972827122
Ier3	6.82	6.96	7.06	7.66	7.55	7.51	7.08	7.29	7.40	7.97	7.83	6.39E-06	0.000425435	6.40E-19	3.43E-17	0.76015	0.994331469
Ifitm3	7.64	7.72	7.71	8.45	8.45	8.23	7.96	8.14	8.28	8.94	8.93	8.68E-12	2.17823E-09	6.35E-25	5.14E-23	0.409199	0.958208066
Igf1	6.59	6.57	6.69	5.65	5.56	5.24	6.78	6.98	6.94	5.96	5.77	9.67E-06	0.000586008	6.99E-43	1.37E-40	0.393608	0.953997399
Igfbp2	6.14	6.52	6.65	6.31	6.44	6.12	7.53	7.61	7.62	7.17	7.06	5.55E-27	6.39034E-24	1.30E-03	7.06E-03	0.100376	0.827964528
Igfbp3	7.50	7.56	7.83	6.67	6.61	6.37	8.11	8.48	8.31	7.18	7.01	6.31E-12	1.69194E-09	1.62E-35	2.28E-33	0.585546	0.983311376
Igfbp5	7.07	7.46	7.48	6.65	6.50	6.42	7.64	7.97	7.86	6.68	6.80	1.90E-04	0.006694378	1.75E-25	1.47E-23	0.11955	0.86445205
Ihh	0.00	0.00	0.00	0.00	0.00	0.00	0.00	0.00	0.00	1.02	1.51	1.78E-13	6.00719E-11	1.78E-13	5.75E-12	1.78219E-13	3.8713E-10
Ikbke	4.50	4.79	4.89	5.93	5.99	5.82	5.19	5.15	4.98	6.10	6.10	1.18E-04	0.004523551	1.57E-50	4.15E-48	0.181883	0.929307711
Il1Rl1	5.91	6.16	6.53	8.07	8.04	7.55	7.08	7.60	7.33	8.56	8.56	2.86E-10	6.08496E-08	4.14E-24	3.20E-22	0.106751	0.83951148
Il1Rn	5.71	5.73	6.01	4.45	4.83	3.99	6.17	6.38	6.46	5.32	5.11	1.99E-06	0.000166463	2.80E-18	1.41E-16	0.280232	0.971014546
Il21R	1.66	1.09	1.37	0.00	0.00	0.54	0.00	0.00	0.00	0.06	0.00	7.02E-10	1.38797E-07	2.66E-06	2.93E-05	4.71019E-07	0.000204875
Il6	4.91	4.60	4.66	5.26	5.65	5.13	5.20	5.28	4.92	6.22	6.25	9.88E-10	1.84182E-07	4.66E-16	1.88E-14	0.0256374	0.555732522
Ino80B	5.32	5.15	5.14	5.35	5.60	5.46	5.50	5.60	5.66	5.95	5.92	5.34E-09	8.63844E-07	2.85E-05	2.48E-04	0.562448	0.983066091
Irx3	5.25	5.02	5.16	4.44	4.48	4.13	5.74	5.86	6.15	5.18	5.23	3.90E-20	2.54462E-17	7.52E-18	3.61E-16	0.658016	0.988260967
Irx5	5.53	5.65	5.87	4.89	4.97	4.39	5.77	5.87	6.10	5.34	5.51	2.07E-04	0.007134757	7.68E-10	1.54E-08	0.0780175	0.782734262
Isoc1	7.36	7.62	7.68	7.23	7.35	7.19	7.02	7.27	7.16	6.90	6.88	1.43E-07	1.66612E-05	1.41E-04	1.03E-03	0.803838	0.993579503
Itga11	6.53	6.65	6.80	5.83	5.63	5.19	6.90	7.11	6.95	6.13	6.07	3.39E-05	0.001646547	1.10E-20	6.81E-19	0.272345	0.970486261
Itga8	6.34	6.64	6.57	5.93	5.40	5.68	7.06	7.41	7.10	6.25	6.19	4.96E-09	8.29804E-07	8.77E-18	4.20E-16	0.578592	0.98353103
Ivl	2.18	2.47	2.71	3.36	2.80	3.40	3.99	4.13	4.27	4.62	4.43	4.97E-30	7.48329E-27	1.38E-05	1.28E-04	0.24827	0.967862374
Kazald1	4.21	4.41	3.81	3.27	3.68	3.70	4.64	5.22	5.09	4.44	3.94	2.10E-06	0.000173441	7.48E-05	5.85E-04	0.714901	0.991109298
Kcnj8	0.00	0.00	0.00	0.00	0.00	0.00	1.59	3.07	1.99	0.13	0.00	2.24E-07	2.42242E-05	1.58E-06	1.82E-05	1.5846E-06	0.000533223
Klk7	0.00	0.00	0.00	1.31	2.22	1.12	0.00	0.00	0.00	0.06	0.00	8.26E-06	0.00052324	2.52E-06	2.79E-05	8.26442E-06	0.002214812
Klra4	5.02	5.40	5.22	5.68	5.78	5.70	5.52	5.51	5.88	5.95	6.08	5.94E-05	0.002555375	6.29E-07	7.91E-06	0.383895	0.952873539
Lactb	6.49	6.69	6.61	6.94	7.00	6.83	6.94	7.17	6.98	7.17	7.19	2.48E-06	0.00019574	1.18E-03	6.47E-03	0.218033	0.956900884
Layn	5.61	5.71	5.76	6.24	6.42	6.04	6.05	6.07	6.26	6.34	6.41	1.20E-04	0.004587006	9.00E-08	1.30E-06	0.0389448	0.643295793
Lce1M	0.00	0.00	0.00	0.00	0.00	0.00	0.00	0.00	0.00	1.83	0.99	3.70E-08	5.02943E-06	3.70E-08	5.76E-07	3.6998E-08	2.58656E-05
Loc102634709	6.91	6.88	6.93	7.20	7.31	7.33	7.04	7.18	7.36	7.66	7.37	8.87E-05	0.003587219	3.68E-07	4.80E-06	0.98037	1.000769876
Loxl3	6.79	6.89	7.13	6.34	6.44	6.08	7.09	7.43	7.30	6.76	6.54	1.25E-04	0.004742928	1.51E-10	3.37E-09	0.745932	0.993459411
Lpin1	6.85	6.80	6.93	6.70	6.49	6.52	7.06	7.32	7.22	6.85	6.63	1.82E-04	0.006392706	8.23E-07	1.01E-05	0.361538	0.952840287
Lrrc17	4.80	5.47	5.31	4.42	4.63	4.20	5.66	5.78	5.69	5.11	4.81	2.28E-05	0.00117444	1.69E-08	2.77E-07	0.775043	0.994408212
Lrwd1	4.68	4.70	4.73	5.22	5.38	5.29	5.27	5.21	5.14	5.59	5.29	1.77E-06	0.000149983	1.61E-09	3.06E-08	0.031729	0.602389375
Lvrn	3.47	3.03	3.31	0.88	0.88	0.00	3.50	3.00	3.46	2.56	2.39	5.75E-08	7.21478E-06	5.25E-22	3.58E-20	2.57532E-07	0.00014028
Lxn	7.26	7.25	7.48	7.07	7.04	6.87	7.58	7.69	7.77	7.33	7.32	2.84E-06	0.000218001	1.93E-06	2.18E-05	0.880685	0.996792425
Ly6C1	6.03	6.22	6.52	5.31	5.26	5.30	6.53	6.51	7.01	5.99	5.94	3.49E-07	3.67276E-05	1.68E-14	6.09E-13	0.243486	0.964971647
Mamdc2	6.27	6.43	6.48	5.84	5.72	5.76	5.66	6.21	5.77	5.27	5.31	4.08E-08	5.43278E-06	2.94E-11	7.43E-10	0.907604	0.998731768
Man1A	7.56	7.68	7.79	7.37	7.33	7.15	7.95	8.33	8.04	7.57	7.52	3.05E-06	0.000230505	2.48E-10	5.38E-09	0.284756	0.970371508
Map2	6.67	6.93	6.95	7.23	7.18	7.35	5.87	5.96	5.77	4.32	4.87	9.17E-66	2.99156E-62	1.11E-05	1.07E-04	4.74957E-16	1.54961E-12
Map7D2	5.19	5.15	5.09	5.69	5.78	5.70	4.92	5.04	4.72	5.35	5.27	8.72E-06	0.000547068	4.24E-12	1.20E-10	0.314347	0.978379421
Mcoln2	1.82	2.75	1.02	3.04	3.26	2.44	0.00	0.00	0.00	1.66	1.26	1.26E-08	1.84054E-06	6.72E-06	6.78E-05	0.403619	0.956469529
Megf10	7.28	7.29	7.29	6.56	6.47	6.32	6.72	6.88	6.70	5.83	5.51	1.54E-17	8.14702E-15	6.71E-38	1.08E-35	0.155579	0.910949251
Megf6	2.98	3.22	4.37	3.03	2.73	2.42	3.51	3.81	2.27	0.00	0.99	2.33E-04	0.007715932	7.02E-07	8.74E-06	0.00495193	0.234695104
Mei4	5.48	5.45	5.41	6.08	6.19	6.19	4.70	5.23	4.98	5.69	5.87	1.94E-07	2.16992E-05	1.39E-18	7.16E-17	0.630785	0.985472551
Mgp	9.00	8.98	9.12	8.63	8.64	8.38	9.38	9.45	9.49	9.13	8.99	1.05E-10	2.28363E-08	7.78E-09	1.33E-07	0.408498	0.958515926
Mir5103	0.00	0.00	0.00	0.00	0.00	0.00	0.00	0.25	0.00	1.92	0.68	1.66E-04	0.005966874	7.59E-04	4.48E-03	0.000759124	0.075426869
Mmp10	1.12	1.61	1.53	6.60	6.58	6.43	2.44	2.65	2.41	7.41	7.27	2.66E-25	2.74036E-22	0.00E+00	0.00E+00	0.168907	0.919918091
Mmp1A	0.00	0.00	0.00	1.78	1.76	2.60	0.68	0.68	0.00	3.13	3.46	1.17E-05	0.000681595	6.51E-38	1.05E-35	0.0479837	0.675707154
Mmp3	3.51	3.16	3.66	7.23	7.44	6.84	4.06	4.28	4.46	8.48	8.47	1.29E-16	5.8722E-14	6.37E-209	2.49E-205	0.0610938	0.725197114
Mpped2	4.58	4.49	4.86	4.39	3.92	4.03	4.95	5.14	5.23	4.64	4.59	7.87E-07	7.33559E-05	2.93E-07	3.90E-06	0.810938	0.993820462
Msrb1	6.64	6.82	7.04	6.60	6.55	6.57	7.05	7.00	7.20	6.91	6.82	1.37E-04	0.005031956	1.64E-03	8.55E-03	0.670244	0.990289557
Mtss1	5.95	6.07	6.17	5.20	5.10	4.91	6.36	6.69	6.62	5.40	5.44	1.05E-08	1.56891E-06	1.21E-48	3.04E-46	0.295396	0.97177837
Nck2	6.42	6.27	6.13	5.87	5.79	5.79	6.33	6.76	6.49	6.13	6.11	2.97E-04	0.009294362	2.46E-08	3.96E-07	0.726855	0.991460611
Ndrg4	7.78	8.00	8.00	7.67	7.61	7.32	8.15	8.31	8.23	7.87	7.68	1.14E-04	0.004397496	4.99E-08	7.58E-07	0.861612	0.99581916
Ndufa3	7.15	7.35	7.39	7.55	7.56	7.55	7.58	7.60	7.75	7.90	7.83	3.70E-06	0.000273297	8.30E-04	4.83E-03	0.891856	0.997097861
Nfkbid	0.00	0.00	0.32	1.18	2.92	2.79	2.38	3.09	2.19	2.33	3.06	6.16E-05	0.002638421	1.10E-03	6.12E-03	0.00137772	0.110071393
Ngfr	2.35	2.41	2.66	3.01	3.24	3.09	3.08	2.81	2.90	3.88	3.33	6.81E-06	0.000445816	1.23E-09	2.39E-08	0.568885	0.982820387
Nkd2	4.64	4.47	4.46	4.05	3.74	3.53	5.13	4.73	4.96	4.25	4.28	4.57E-06	0.000319476	5.74E-13	1.76E-11	0.714638	0.991236126
Nmnat2	4.23	4.73	4.47	4.91	4.58	4.67	4.81	4.98	4.74	5.25	5.34	1.19E-06	0.000106361	3.34E-04	2.20E-03	0.295721	0.971541265
Nog	5.31	5.63	5.44	4.99	4.79	4.64	5.90	5.97	5.66	5.25	4.98	1.20E-04	0.004587977	2.69E-12	7.78E-11	0.874235	0.996522006
Nov	6.23	6.52	6.40	6.05	6.09	5.79	6.70	6.79	6.81	6.48	6.33	8.37E-09	1.31068E-06	3.06E-07	4.06E-06	0.62761	0.985862944
Nr2F1	5.85	6.45	6.05	5.20	4.91	4.79	6.56	6.87	6.43	5.53	5.82	1.51E-05	0.000832584	1.61E-15	6.23E-14	0.542136	0.979849498
Nr4A1	6.27	6.43	6.59	6.08	6.02	5.91	6.74	7.01	6.93	6.35	6.42	8.87E-09	1.37795E-06	9.17E-11	2.12E-09	0.548115	0.981053677
Nrp1	8.98	9.21	9.25	8.81	8.75	8.58	9.45	9.81	9.48	8.90	8.97	4.44E-05	0.002035329	6.91E-12	1.90E-10	0.16752	0.921854507
Ntng1	0.00	0.84	0.00	0.00	0.00	0.00	2.51	3.18	1.90	0.91	1.12	4.95E-12	1.36467E-09	9.66E-05	7.37E-04	0.00688941	0.282711345
Nuf2	5.18	5.15	5.51	4.59	4.96	4.73	5.65	5.81	5.71	5.07	4.92	3.97E-05	0.001854625	8.64E-13	2.59E-11	0.279872	0.970626245
Oaf	7.87	7.98	8.09	8.27	8.23	8.01	8.18	8.35	8.42	8.67	8.56	3.83E-08	5.17024E-06	4.93E-04	3.08E-03	0.356525	0.95102485
Oxt	0.00	0.00	0.00	0.00	0.00	0.00	0.00	0.00	0.00	0.88	1.55	8.55E-07	7.85717E-05	8.55E-07	1.04E-05	8.5548E-07	0.000321842
P2Ry2	3.62	3.92	3.77	4.71	4.85	4.48	4.53	4.79	4.54	4.93	5.00	7.14E-12	1.88863E-09	2.45E-14	8.67E-13	0.000442016	0.050302449
P3H2	5.53	5.52	5.57	5.25	5.17	4.94	5.33	5.36	5.42	4.86	4.56	2.74E-04	0.008780287	1.63E-12	4.81E-11	0.185179	0.930601732
Parm1	6.43	6.60	6.63	6.07	6.21	5.98	7.12	7.46	7.23	6.46	6.37	3.05E-13	9.95012E-11	2.26E-19	1.24E-17	0.0100441	0.347970289
Pcp4L1	6.82	6.71	6.79	6.05	6.05	6.21	6.98	7.10	7.19	6.49	6.45	2.02E-06	0.00016754	1.12E-18	5.88E-17	0.71489	0.991164248
Penk	6.09	5.77	5.98	6.69	6.78	6.31	6.47	6.52	6.39	7.34	7.20	2.19E-11	5.22769E-09	2.59E-16	1.07E-14	0.298375	0.97307435
Phf11B	0.00	0.00	0.00	0.13	0.00	0.00	0.00	0.00	0.00	1.61	1.09	6.60E-15	2.53311E-12	1.44E-16	6.09E-15	6.60064E-15	1.61486E-11
Plscr2	5.41	5.65	5.80	6.14	6.33	6.06	5.97	6.08	6.15	6.70	6.32	1.84E-05	0.0009787	5.71E-08	8.56E-07	0.815216	0.994022176
Podxl	2.58	1.83	2.84	3.95	3.58	3.90	4.12	3.85	3.24	4.17	3.95	1.40E-04	0.005141217	3.65E-05	3.08E-04	0.0147326	0.42037305
Pogk	7.07	6.89	7.23	7.59	7.40	7.34	6.62	6.76	6.82	7.19	7.27	1.28E-04	0.004815505	3.14E-09	5.71E-08	0.480395	0.971109339
Poln	1.95	2.51	3.25	0.00	0.88	0.25	0.38	0.00	0.00	0.00	0.00	3.04E-09	5.21973E-07	1.08E-06	1.29E-05	1.38588E-05	0.003163705
Ppih	5.11	4.95	4.84	5.37	5.56	5.26	5.41	5.48	5.42	5.64	5.44	8.21E-06	0.000521761	1.07E-04	8.06E-04	0.0462372	0.665965381
Ppp1R16B	2.88	3.10	3.61	4.10	3.83	4.51	2.68	2.51	2.58	3.36	2.93	2.65E-06	0.000205838	1.57E-06	1.81E-05	0.329843	0.951702076
Ppp1R36	3.71	2.68	2.86	3.29	3.76	2.10	2.48	3.85	2.72	0.38	0.54	2.23E-04	0.007476294	3.13E-04	2.09E-03	0.000442008	0.050595699
Ppp1R42	0.00	0.00	0.00	0.32	0.00	0.00	0.00	0.00	0.13	1.66	2.48	3.06E-10	6.44048E-08	1.82E-11	4.74E-10	1.82389E-09	2.09557E-06
Prkar2B	7.65	7.75	7.87	8.28	8.22	7.95	8.07	8.22	8.14	8.57	8.50	7.53E-08	9.21201E-06	4.97E-08	7.56E-07	0.965732	1.000806765
Prl2C3	6.18	6.31	6.39	7.33	7.43	7.39	6.03	5.95	6.01	7.01	7.09	1.15E-05	0.000673955	2.65E-48	6.40E-46	0.748413	0.993788485
Prl8A9	5.62	5.65	5.81	5.84	5.96	6.17	5.37	5.06	5.25	5.49	5.60	4.96E-10	1.0009E-07	6.22E-05	4.96E-04	0.988838	1.000853974
Prrg3	5.00	5.31	5.23	5.11	4.99	4.90	4.97	5.00	4.91	4.63	4.36	3.44E-06	0.000257002	3.94E-05	3.30E-04	0.101172	0.830331542
Prrx1	9.45	9.69	9.67	9.45	9.29	9.10	9.82	10.06	9.93	9.59	9.55	1.51E-05	0.000830246	3.08E-06	3.34E-05	0.799537	0.993722601
Ptchd1	4.95	4.81	5.47	5.93	5.62	5.85	4.48	4.66	4.64	5.38	5.21	4.61E-05	0.002093646	5.74E-10	1.18E-08	0.966187	1.000642558
Ptgs2	9.01	9.31	9.30	9.64	9.56	9.40	9.51	9.74	9.49	9.78	9.76	3.61E-05	0.001723467	3.93E-04	2.53E-03	0.379435	0.953409588
Ptgs2Os2	4.05	4.12	4.17	5.18	5.28	4.82	4.63	5.08	4.73	5.19	5.42	3.65E-05	0.001734104	1.02E-11	2.75E-10	0.0134603	0.404718759
Rab30	6.11	6.17	5.97	6.73	6.92	6.73	5.72	5.78	5.92	6.54	6.51	2.19E-04	0.007365888	1.16E-22	8.20E-21	0.956922	1.000202447
Rab3B	5.33	5.65	5.59	4.52	4.60	4.29	6.03	5.95	6.14	5.00	4.95	2.14E-12	6.07078E-10	8.33E-47	1.94E-44	0.990204	1.000632581
Rarres1	5.50	5.44	5.12	4.63	4.15	3.81	5.79	5.93	5.90	4.62	4.77	2.65E-04	0.008579991	4.03E-18	1.99E-16	0.865532	0.996349292
Rcan2	6.72	6.78	6.99	6.25	6.06	5.98	7.12	7.28	7.28	6.30	6.26	5.17E-05	0.002305184	1.98E-30	2.18E-28	0.149321	0.902937675
Rgs5	6.87	7.07	6.90	6.57	6.83	6.74	7.38	7.38	7.39	6.90	6.78	7.16E-05	0.00298827	1.58E-07	2.19E-06	0.0468342	0.66768582
Rhoj	7.10	7.28	7.44	6.86	6.65	6.77	7.48	7.49	7.71	7.18	7.01	1.08E-05	0.000640604	1.26E-10	2.85E-09	0.63449	0.985284194
Ripk2	7.50	7.69	7.69	8.20	8.23	8.00	7.90	8.01	8.03	8.32	8.37	2.00E-04	0.006967717	1.83E-09	3.44E-08	0.269468	0.971196213
Rnd1	5.14	4.85	5.06	6.93	6.86	6.51	5.47	5.77	5.59	7.25	7.04	1.54E-07	1.77317E-05	2.43E-67	1.06E-64	0.3477	0.951472082
Robo1	6.14	6.16	6.19	6.73	6.54	6.32	6.56	6.66	6.58	6.74	6.75	7.13E-06	0.000462128	5.06E-04	3.15E-03	0.127243	0.877918393
Rprm	5.09	5.09	4.95	4.97	5.02	4.68	5.57	5.62	5.47	5.12	4.90	4.28E-06	0.000304643	6.05E-06	6.16E-05	0.0155461	0.433474874
Rragd	6.25	6.45	6.42	7.17	7.09	7.13	6.00	6.14	6.02	6.83	6.85	3.02E-05	0.00151573	2.79E-26	2.45E-24	0.846659	0.992365465
Rspo2	6.37	6.44	6.63	5.72	5.90	5.50	6.74	6.75	6.49	6.29	6.29	3.78E-06	0.000278157	4.52E-12	1.27E-10	0.0140781	0.408849747
Rspo3	6.00	5.99	6.09	5.67	5.95	5.65	6.73	6.65	6.69	6.55	6.22	1.13E-18	6.31961E-16	6.05E-04	3.68E-03	0.879805	0.996891639
S100B	3.97	4.52	4.61	3.85	3.94	3.96	5.01	5.06	5.30	4.19	4.93	1.16E-04	0.004460059	6.17E-04	3.74E-03	0.472306	0.969475424
S1Pr1	5.57	5.12	5.61	6.22	5.99	5.87	6.00	5.86	5.85	6.59	6.47	3.56E-07	3.70657E-05	2.12E-10	4.63E-09	0.79833	0.993736815
Scube3	4.60	4.26	4.49	5.60	5.63	5.19	4.70	4.93	4.97	5.89	5.81	3.70E-05	0.001749367	4.30E-25	3.52E-23	0.887602	0.997011451
Sdpr	9.04	9.16	9.16	8.93	8.93	8.64	9.57	9.77	9.76	9.42	9.50	2.17E-16	9.43902E-14	2.09E-04	1.46E-03	0.78937	0.993769512
Sema3D	5.95	6.10	6.26	5.58	5.23	5.63	6.68	6.71	6.56	5.71	5.67	3.00E-06	0.000227605	3.24E-22	2.23E-20	0.0416992	0.652976113
Serpinb1A	5.69	5.67	6.06	5.48	5.35	5.39	6.42	6.25	6.27	5.91	5.90	7.15E-12	1.86605E-09	2.70E-08	4.31E-07	0.961537	1.001017192
Serpinb5	1.33	0.00	0.00	0.00	0.00	0.00	1.97	2.02	2.32	0.00	0.00	2.72E-04	0.008741157	2.37E-08	3.83E-07	0.000271961	0.033906781
Sez6	4.22	4.41	3.91	4.81	5.07	5.02	5.08	5.30	5.11	5.52	5.26	2.93E-13	9.72065E-11	1.05E-07	1.50E-06	0.00973274	0.340194023
Sfn	4.84	4.97	5.19	5.73	5.77	5.55	5.63	5.54	5.51	5.79	5.85	2.47E-06	0.00019574	1.11E-10	2.55E-09	0.00286101	0.173917422
Sfrp1	6.27	6.62	6.84	6.18	6.16	5.73	7.21	7.42	7.38	6.80	6.44	4.32E-08	5.71349E-06	2.84E-06	3.11E-05	0.674746	0.991329145
Sfrp2	5.10	5.33	5.16	4.17	3.26	3.22	5.75	5.69	5.76	4.90	4.22	2.32E-05	0.001191908	5.36E-12	1.50E-10	0.131787	0.885851215
Sfxn4	4.02	4.01	4.30	3.15	3.13	3.26	3.88	4.08	4.11	3.89	3.71	9.77E-05	0.003863394	1.20E-14	4.43E-13	5.03504E-07	0.0002099
Sh3Bgrl2	4.99	5.08	4.95	6.23	6.21	5.95	5.14	5.41	5.44	6.39	6.30	1.34E-04	0.004984178	1.98E-49	5.10E-47	0.534326	0.979572644
Shox2	6.06	6.42	6.27	5.56	5.53	5.45	6.62	6.92	7.03	5.67	5.74	1.54E-06	0.00013221	1.42E-30	1.58E-28	0.00999803	0.346988367
Sim2	6.15	5.89	6.02	4.93	5.09	4.99	6.29	6.63	6.36	5.83	5.69	4.82E-16	2.05101E-13	3.23E-30	3.49E-28	0.0094145	0.335053496
Six1	6.08	5.98	6.00	5.49	5.51	5.31	6.31	6.43	6.45	5.76	5.76	1.50E-06	0.000129916	6.02E-17	2.67E-15	0.743682	0.993572553
Slc16A4	5.33	5.32	5.56	4.50	4.42	4.23	5.71	6.03	5.88	4.51	4.47	7.92E-05	0.003270592	3.15E-61	1.12E-58	0.0134895	0.404354476
Slc7A11	7.43	7.67	7.67	9.06	8.88	8.85	7.12	7.40	7.24	8.71	8.74	1.64E-04	0.00590444	7.42E-83	4.69E-80	0.383148	0.953316252
Slc7A3	5.84	5.84	5.97	6.31	6.30	6.16	5.55	5.63	5.55	5.96	5.76	4.47E-06	0.000315869	2.22E-06	2.49E-05	0.716121	0.990765653
Slco4A1	2.51	2.88	3.22	4.55	4.95	3.46	3.88	4.81	3.94	6.19	5.98	5.80E-08	7.23116E-06	6.18E-09	1.07E-07	0.429048	0.960012066
Slit3	6.57	6.46	6.77	5.95	5.97	5.56	6.90	7.24	6.89	6.32	6.12	5.82E-05	0.002520369	1.50E-13	4.92E-12	0.930325	1.00083438
Slitrk5	5.34	5.73	5.66	5.49	4.93	5.02	6.00	6.43	6.18	5.86	5.66	6.83E-07	6.48983E-05	1.03E-03	5.83E-03	0.919927	0.998926611
Smarca1	6.30	6.43	6.35	5.73	5.62	5.67	5.99	5.97	5.87	4.79	5.31	7.26E-10	1.42107E-07	5.00E-20	2.97E-18	0.106503	0.839585067
Smarca2	7.23	7.13	7.24	6.80	6.88	6.57	7.37	7.55	7.56	6.97	7.03	2.36E-04	0.00777615	7.72E-11	1.82E-09	0.717608	0.990861949
Smpdl3A	6.69	6.71	6.94	6.48	6.42	6.22	6.58	6.41	6.53	5.95	6.21	4.48E-05	0.002048867	6.78E-09	1.17E-07	0.674134	0.991099513
Snord89	0.68	0.00	0.00	0.00	0.00	0.00	0.00	0.00	0.00	1.76	1.15	1.17E-05	0.000683629	1.17E-05	1.12E-04	4.28249E-09	3.98937E-06
Sohlh2	0.00	0.00	0.00	1.37	2.44	2.22	0.00	0.00	0.00	0.00	0.06	8.78E-10	1.6525E-07	3.86E-10	8.11E-09	8.78364E-10	1.07412E-06
Speg	6.09	6.32	6.17	6.12	6.18	6.22	6.69	6.94	6.58	6.32	6.20	9.40E-06	0.000573195	1.04E-03	5.86E-03	0.00237053	0.15415533
Stab2	0.00	0.00	0.19	0.00	0.00	0.00	0.00	0.00	0.00	1.15	1.55	9.13E-17	4.25501E-14	9.13E-17	3.99E-15	4.54915E-20	2.22654E-16
Stat3	7.43	7.51	7.78	7.28	7.36	7.21	7.82	8.00	7.98	7.68	7.54	1.33E-06	0.000116221	4.59E-05	3.77E-04	0.927144	0.999830128
Svop	4.08	3.90	4.26	3.99	3.60	3.83	5.11	4.78	4.75	3.91	4.46	4.09E-05	0.001897101	5.56E-05	4.49E-04	0.0539882	0.70310381
Synpo	7.33	7.37	7.52	6.94	6.98	6.75	7.65	7.92	7.87	7.12	6.93	9.82E-05	0.003875336	2.36E-18	1.20E-16	0.113977	0.851521297
Syt11	5.93	6.17	6.17	5.91	5.92	5.76	6.34	6.72	6.55	6.09	6.26	2.60E-06	0.000202759	6.29E-05	5.01E-04	0.290918	0.972409312
Tagln2	7.68	7.74	7.77	8.36	8.42	8.20	7.94	8.04	8.17	8.68	8.56	1.24E-05	0.000711782	4.15E-16	1.69E-14	0.976171	1.001760048
Tbx5	3.24	3.03	3.51	2.88	2.97	1.90	4.60	4.46	4.44	3.57	3.99	2.72E-09	4.71162E-07	2.31E-04	1.60E-03	0.775901	0.994335876
Tbxa2R	3.64	3.78	3.92	0.19	2.10	0.88	4.22	4.17	4.27	3.60	2.51	9.47E-05	0.003767597	3.22E-08	5.06E-07	0.00953423	0.338085178
Tceal3	4.10	4.10	4.40	3.88	3.77	3.93	4.44	4.63	4.55	4.46	4.36	4.08E-10	8.49595E-08	1.73E-03	8.97E-03	0.129901	0.883182415
Tcf4	8.26	8.54	8.46	8.19	8.07	8.01	8.79	9.03	8.78	8.24	8.27	3.17E-05	0.001562962	8.30E-11	1.93E-09	0.0474709	0.672842431
Tfpi2	5.06	5.16	5.67	6.05	6.17	6.29	4.12	4.63	4.71	5.76	5.83	1.18E-05	0.00068538	2.49E-15	9.54E-14	0.118655	0.86116165
Tfpt	5.13	5.31	5.32	5.73	5.50	5.54	5.45	5.53	5.60	5.94	5.68	2.13E-04	0.007263724	5.20E-06	5.36E-05	0.935386	1.000559897
Timm13	6.57	6.74	6.60	7.17	6.99	7.03	6.93	7.01	7.22	7.42	7.31	4.86E-07	4.80453E-05	2.72E-07	3.65E-06	0.506127	0.974036958
Timp1	8.45	8.54	8.56	9.45	9.49	9.42	8.76	8.91	8.91	9.75	9.65	2.89E-05	0.001454212	8.00E-35	1.09E-32	0.626994	0.98608232
Tmem176A	6.20	6.26	6.71	6.86	7.08	6.55	6.76	6.85	6.92	7.26	7.16	2.25E-04	0.00752146	3.26E-04	2.16E-03	0.816872	0.993195387
Tmem176B	7.26	7.33	7.52	8.11	8.13	7.87	7.53	7.78	7.81	8.36	8.29	1.78E-05	0.000949366	3.66E-18	1.82E-16	0.784191	0.993575936
Tmem35A	4.64	4.55	4.61	5.19	5.40	4.91	4.99	4.84	4.98	5.49	5.68	1.09E-05	0.000644582	4.60E-13	1.42E-11	0.768898	0.994082527
Tmem45A	6.93	6.90	7.01	6.81	6.87	6.44	7.26	7.37	7.50	6.96	6.97	1.00E-05	0.000600429	2.26E-05	2.01E-04	0.260835	0.970643401
Tmprss7	1.61	1.97	2.47	0.99	0.99	0.48	2.10	2.92	2.81	1.97	2.31	6.39E-06	0.000426887	2.85E-05	2.48E-04	0.104159	0.835577158
Tmsb15A	1.97	2.48	2.72	0.19	0.00	1.28	3.18	3.36	3.15	3.09	3.16	5.80E-14	2.06417E-11	1.31E-05	1.24E-04	0.000110489	0.016384179
Tnfaip8	5.65	5.45	5.99	5.99	6.28	5.99	6.23	6.28	6.15	6.39	6.53	6.24E-06	0.000419731	1.64E-03	8.57E-03	0.364511	0.951832753
Tnfsf15	6.49	6.63	6.86	5.99	5.87	5.44	7.10	7.66	7.35	6.35	6.69	5.60E-07	5.50826E-05	1.33E-10	3.01E-09	0.949102	1.000523618
Tshz3	5.87	5.80	6.12	5.32	5.32	5.23	6.17	6.35	6.15	5.66	5.49	2.59E-05	0.001316796	6.25E-18	3.01E-16	0.894571	0.997853474
Tuba1C	7.21	7.50	7.40	7.86	8.02	7.93	7.72	7.79	7.78	8.16	8.13	3.25E-05	0.001586421	4.50E-11	1.11E-09	0.216132	0.954765915
U90926	3.15	3.66	3.51	6.00	6.14	6.14	4.33	4.24	4.05	6.87	6.69	4.70E-15	1.87751E-12	1.47E-171	4.11E-168	0.775734	0.994577672
Upk1B	6.27	6.47	6.45	6.10	6.10	5.87	6.75	6.77	6.90	6.48	6.38	8.89E-09	1.37018E-06	5.61E-07	7.13E-06	0.915368	0.998629653
Uqcc2	7.18	7.13	7.44	7.46	7.46	7.49	7.32	7.48	7.69	7.75	7.75	3.15E-04	0.00970781	1.36E-03	7.34E-03	0.831721	0.992144973
Vegfd	7.35	7.62	7.84	6.10	6.05	5.73	7.91	8.12	7.96	6.38	6.32	4.54E-05	0.002071468	1.42E-64	5.91E-62	0.9794	1.000875828
Vipr2	1.82	1.26	1.18	1.95	1.74	2.59	0.00	0.00	0.00	1.82	2.10	2.54E-06	0.000198872	2.39E-14	8.47E-13	0.000264952	0.033244682
Vkorc1	6.57	6.67	6.72	6.44	6.49	6.44	6.93	6.95	7.05	6.71	6.64	1.43E-04	0.005228929	8.15E-04	4.76E-03	0.537734	0.980128999
Wfikkn2	0.58	0.19	0.00	1.97	2.25	1.97	0.19	0.00	1.12	0.00	0.00	2.30E-06	0.000184509	5.83E-04	3.56E-03	1.68655E-08	1.3232E-05
Wnt4	3.38	3.54	3.95	2.22	2.68	2.19	3.80	4.31	4.41	2.86	3.07	2.46E-04	0.008025079	2.96E-16	1.22E-14	0.93424	1.000372744
Wnt9A	4.38	4.52	4.41	4.91	5.13	4.90	5.18	5.35	5.25	5.38	5.00	9.51E-12	2.35631E-09	8.33E-04	4.85E-03	0.000746611	0.074944429
Xist	0.00	0.00	0.00	1.69	1.31	0.99	9.57	9.77	9.53	9.59	9.79	0.00E+00	0	1.85E-09	3.47E-08	1.03225E-08	8.40051E-06
Zc3Hav1	6.84	6.95	7.30	7.85	7.93	7.82	6.77	6.95	6.78	7.50	7.54	3.15E-04	0.009693747	1.12E-22	7.94E-21	0.317729	0.950370942
Zfp36L1	7.33	7.70	7.61	8.45	8.43	8.30	7.80	8.00	7.89	8.66	8.58	5.27E-05	0.002333823	1.97E-27	1.85E-25	0.415778	0.957914145
Zfp503	7.53	7.82	7.73	6.76	6.65	6.40	8.03	8.23	8.07	6.89	6.88	2.74E-06	0.000211153	2.66E-53	7.44E-51	0.363304	0.952110389
Zfp750	1.09	1.09	0.99	2.66	2.59	2.74	0.38	0.32	0.13	1.64	2.41	1.04E-08	1.57806E-06	7.04E-33	8.78E-31	0.96213	1.000676547
Zfp991	5.17	5.62	5.67	6.06	6.14	6.16	5.81	6.14	5.90	6.37	6.38	1.69E-04	0.006035507	2.22E-08	3.61E-07	0.270106	0.970814331
Zfp992	5.03	5.40	5.46	5.93	5.85	5.91	5.72	5.86	5.54	6.24	6.14	1.72E-05	0.000922391	4.23E-11	1.04E-09	0.543035	0.98002647
